# Supplementary material for: The extraembryonic serosa is a frontier epithelium providing the insect egg with a full-range innate immune response
Source: eLife. 2014 Dec 9;3:e04111. doi: 10.7554/eLife.04111 (PMC4358341; doi:10.7554/eLife.04111)
Supplement: Supplementary file 4. — DEseq output from wild-type eggs, sterile injury compared to naive eggs. DOI: http://dx.doi.org/10.7554/eLife.04111.016 [file elife04111s004.xls]

## Sheet: WT_MP-vs-NP_DEseq_Output
	id	baseMean	baseMeanA	baseMeanB	foldChange	log2FoldChange	pval	padj	Immune Genes
1	TCOGS2:TC004684	764.382	734.943	793.821	1.08011	0.111181	0.885334	1
2	TCOGS2:TC004685	12.0082	11.8687	12.1478	1.02352	0.0335351	0.556033	1
3	TCOGS2:TC004683	702.299	671.414	733.185	1.092	0.126975	0.573192	1
4	TCOGS2:TC004686	13.1303	4.34897	21.9116	5.03835	2.33295	0.000116975	0.00552458
5	TCOGS2:TC004682	51.8796	51.5097	52.2496	1.01436	0.0205757	0.587931	1
6	TCOGS2:TC004687	0	0	0	NA	NA	NA	NA
7	TCOGS2:TC004681	0.813865	0.326984	1.30075	3.97801	1.99205	0.284748	1
8	TCOGS2:TC004688	94.8513	105.276	84.4267	0.801956	-0.318405	0.76766	1
9	TCOGS2:TC004680	10.873	11.4835	10.2624	0.893666	-0.162193	0.976955	1
10	TCOGS2:TC004689	17.4302	19.9377	14.9228	0.748471	-0.417982	0.624767	1
11	TCOGS2:TC004679	732.338	749.222	715.455	0.954931	-0.0665323	0.639877	1
12	TCOGS2:TC004678	96.2918	97.481	95.1025	0.975601	-0.0356372	0.819915	1
13	TCOGS2:TC004690	362.143	353.625	370.661	1.04818	0.0678813	0.779332	1
14	TCOGS2:TC004677	113.578	110.445	116.711	1.05673	0.0796036	0.798706	1
15	TCOGS2:TC004676	2872.35	1577.3	4167.4	2.64212	1.40169	6.09189e-38	3.0107e-35
16	TCOGS2:TC004675	2787.91	2944.84	2630.98	0.89342	-0.16259	0.280393	1
17	TCOGS2:TC004691	1027.83	1048.79	1006.88	0.960048	-0.0588222	0.708202	1
18	TCOGS2:TC004674	98.0814	97.6125	98.5503	1.00961	0.0137943	0.848841	1
19	TCOGS2:TC004673	14.9436	16.4052	13.482	0.82181	-0.283123	1	1
20	TCOGS2:TC004692	0	0	0	NA	NA	NA	NA
21	TCOGS2:TC004672	405.159	366.108	444.209	1.21333	0.278968	0.130501	1
22	TCOGS2:TC004693	79.3462	82.5796	76.1128	0.92169	-0.117646	0.206334	1
23	TCOGS2:TC004694	768.005	785.84	750.17	0.954608	-0.0670192	0.707497	1
24	TCOGS2:TC004671	232.873	200.054	265.692	1.3281	0.409363	0.781824	1
25	TCOGS2:TC004695	528.993	549.814	508.173	0.924263	-0.113624	0.347746	1
26	TCOGS2:TC004696	399.004	394.123	403.884	1.02477	0.0352953	0.981612	1
27	TCOGS2:TC004670	18.6193	14.5409	22.6978	1.56096	0.642435	0.282684	1
28	TCOGS2:TC004669	457.475	480.369	434.581	0.904681	-0.144519	0.211569	1
29	TCOGS2:TC004668	7.7338	8.09427	7.37334	0.910933	-0.134583	0.673996	1
30	TCOGS2:TC004697	1257.42	1288.55	1226.29	0.951685	-0.0714434	0.519664	1
31	TCOGS2:TC004667	365.437	375.417	355.458	0.946836	-0.0788135	0.606638	1
32	TCOGS2:TC004698	5909.43	4912.22	6906.64	1.40601	0.49161	0.00726547	0.196414
33	TCOGS2:TC004666	0.249935	0.499869	0	0	#NAME?	0.755732	1
34	TCOGS2:TC004665	0.422853	0.691541	0.154166	0.222931	-2.16533	0.722688	1
35	TCOGS2:TC004699	1.43619	2.87239	0	0	#NAME?	0.0789616	0.849442
36	TCOGS2:TC004700	70.2837	75.7851	64.7823	0.854816	-0.226314	0.260335	1
37	TCOGS2:TC004701	8.24244	8.31079	8.1741	0.983554	-0.0239241	0.603938	1
38	TCOGS2:TC004664	320.097	354.232	285.962	0.807272	-0.308873	0.0892108	0.898565
39	TCOGS2:TC004702	1415.86	1456.86	1374.85	0.94371	-0.0835851	0.551355	1
40	TCOGS2:TC011531	0.603645	0.499869	0.70742	1.41521	0.501015	1	1
41	TCOGS2:TC011532	10.1546	8.91688	11.3923	1.27761	0.353443	0.695321	1
42	TCOGS2:TC011533	0.276627	0	0.553254	Inf	Inf	0.929941	1
43	TCOGS2:TC011534	3.41557	5.50705	1.32408	0.240434	-2.05629	0.200554	1
44	TCOGS2:TC011535	221.667	226.224	217.109	0.959709	-0.0593305	0.872333	1
45	TCOGS2:TC011530	167.993	174.883	161.103	0.921206	-0.118405	1	1
46	TCOGS2:TC011536	0.172885	0.34577	0	0	#NAME?	0.808539	1
47	TCOGS2:TC011529	67.9448	37.2223	98.6672	2.65076	1.4064	8.64261e-09	8.48201e-07	βGRP2
48	TCOGS2:TC011537	30.5767	24.7322	36.4212	1.47262	0.558386	0.849464	1
49	TCOGS2:TC011538	85.2774	87.8045	82.7502	0.942436	-0.0855333	0.935774	1
50	TCOGS2:TC011539	3.23323	3.15756	3.30891	1.04793	0.0675469	0.766884	1
51	TCOGS2:TC011540	96.7226	92.9228	100.522	1.08178	0.113413	0.683814	1
52	TCOGS2:TC011528	124.698	181.903	67.4925	0.371035	-1.43037	2.09163e-12	2.81009e-10
53	TCOGS2:TC011541	324.649	325.183	324.114	0.996712	-0.00475177	0.679111	1
54	TCOGS2:TC011527	370.204	384.761	355.647	0.924333	-0.113516	0.370987	1
55	TCOGS2:TC011526	502.485	493.637	511.333	1.03585	0.0508121	0.87778	1
56	TCOGS2:TC011542	236.346	234.905	237.788	1.01227	0.0175957	0.70113	1
57	TCOGS2:TC011525	11.5433	12.3851	10.7016	0.864071	-0.210779	0.815544	1
58	TCOGS2:TC011524	193.746	192.881	194.611	1.00897	0.0128816	0.767622	1
59	TCOGS2:TC011523	150.589	161.195	139.983	0.868407	-0.203558	0.470057	1
60	TCOGS2:TC011543	146.992	152.095	141.889	0.932897	-0.10021	0.818541	1
61	TCOGS2:TC011522	367.812	253.064	482.56	1.90687	0.931209	0.00330558	0.102332
62	TCOGS2:TC011521	8.49035	3.0077	13.973	4.64574	2.21591	0.000379249	0.0155728
63	TCOGS2:TC011520	25.1119	21.7877	28.4361	1.30514	0.384209	0.529107	1
64	TCOGS2:TC011544	0.419124	0	0.838249	Inf	Inf	0.453918	1
65	TCOGS2:TC011545	86.1393	77.202	95.0767	1.23153	0.300453	0.367854	1
66	TCOGS2:TC011546	15.6518	14.4554	16.8482	1.16553	0.22098	0.844144	1
67	TCOGS2:TC011519	820.025	791.507	848.543	1.07206	0.100385	0.495058	1
68	TCOGS2:TC011547	556.79	586.587	526.993	0.898406	-0.15456	0.368117	1
69	TCOGS2:TC011548	30.0131	26.5529	33.4734	1.26063	0.334143	0.386021	1
70	TCOGS2:TC011518	201.625	216.708	186.542	0.8608	-0.21625	0.369654	1
71	TCOGS2:TC011517	37.723	32.1898	43.2561	1.34378	0.426299	0.680791	1
72	TCOGS2:TC030555	10.3547	14.037	6.67252	0.475354	-1.07293	0.10883	0.966135
73	TCOGS2:TC011516	120.493	117.336	123.65	1.05382	0.0756218	0.90933	1
74	TCOGS2:TC011549	449.692	422.029	477.354	1.13109	0.177718	0.188008	1
75	TCOGS2:TC011515	249.038	238.478	259.597	1.08855	0.122414	0.201393	1
76	TCOGS2:TC011550	119.504	120.012	118.996	0.991534	-0.0122657	0.762881	1
77	TCOGS2:TC011514	603.675	585.23	622.119	1.06303	0.0881877	0.580961	1
78	TCOGS2:TC011551	2013.56	1931.1	2096.02	1.0854	0.11823	0.631286	1
79	TCOGS2:TC011552	458.154	452.484	463.825	1.02506	0.035714	0.995922	1
80	TCOGS2:TC011513	834.453	849.881	819.025	0.963693	-0.0533548	0.865298	1
81	TCOGS2:TC011512	4708.42	4853.79	4563.05	0.9401	-0.0891133	0.488287	1
82	TCOGS2:TC011511	0	0	0	NA	NA	NA	NA
83	TCOGS2:TC011553	315.438	395.381	235.496	0.595617	-0.747544	2.89983e-07	2.22932e-05
84	TCOGS2:TC011510	0.754047	1.50809	0	0	#NAME?	0.440267	1
85	TCOGS2:TC011509	17.6068	15.4176	19.796	1.28398	0.360628	0.874715	1
86	TCOGS2:TC011508	195.024	162.984	227.064	1.39316	0.478365	0.0138469	0.320164
87	TCOGS2:TC011507	146.451	155.751	137.151	0.880579	-0.183476	0.448318	1
88	TCOGS2:TC004703	572.403	641.06	503.746	0.785801	-0.347765	0.0547861	0.713217
89	TCOGS2:TC004663	233.492	227.493	239.491	1.05274	0.0741493	0.506958	1
90	TCOGS2:TC004662	678.846	687.673	670.02	0.97433	-0.0375179	0.969317	1
91	TCOGS2:TC004661	6.72855	5.07202	8.38508	1.6532	0.725262	0.308606	1	HPX8
92	TCOGS2:TC004660	0.868603	0.499869	1.23734	2.47532	1.30762	0.936647	1
93	TCOGS2:TC004659	15.31	17.6421	12.978	0.735627	-0.442954	0.457702	1
94	TCOGS2:TC004704	2.16594	2.23296	2.09892	0.939971	-0.0893113	0.615491	1
95	TCOGS2:TC004705	0	0	0	NA	NA	NA	NA
96	TCOGS2:TC004658	162.232	176.654	147.81	0.836722	-0.25718	0.24226	1
97	TCOGS2:TC004657	118.633	125.961	111.305	0.883646	-0.17846	0.167292	1
98	TCOGS2:TC004656	1.50016	2.16206	0.838249	0.387708	-1.36696	0.754184	1
99	TCOGS2:TC004655	0	0	0	NA	NA	NA	NA
100	TCOGS2:TC004706	30.3489	29.2753	31.4225	1.07335	0.102117	0.624131	1
101	TCOGS2:TC004707	0	0	0	NA	NA	NA	NA
102	TCOGS2:TC004708	8.00981	7.56713	8.4525	1.117	0.159631	0.951399	1
103	TCOGS2:TC004709	725.481	653.763	797.198	1.2194	0.28617	0.548142	1
104	TCOGS2:TC004710	2125.61	2105.33	2145.9	1.01927	0.0275367	0.803647	1
105	TCOGS2:TC004711	299.456	299.879	299.034	0.997184	-0.00406827	0.746768	1
106	TCOGS2:TC004654	184.474	177.809	191.138	1.07496	0.104288	0.749738	1	P54
107	TCOGS2:TC004653	0.639697	0.172885	1.10651	6.40025	2.67813	0.934507	1
108	TCOGS2:TC004652	0	0	0	NA	NA	NA	NA
109	TCOGS2:TC004712	452.668	467.567	437.769	0.936271	-0.0950024	0.163029	1
110	TCOGS2:TC004651	0	0	0	NA	NA	NA	NA
111	TCOGS2:TC004713	1653.59	1570.48	1736.69	1.10583	0.145134	0.268748	1
112	TCOGS2:TC004650	1.7466	1.01853	2.47467	2.42966	1.28076	0.926516	1
113	TCOGS2:TC004649	0	0	0	NA	NA	NA	NA
114	TCOGS2:TC001617	192.128	187.478	196.778	1.04961	0.0698477	0.561338	1
115	TCOGS2:TC001618	4.89501	5.04294	4.74709	0.941334	-0.0872218	0.729272	1
116	TCOGS2:TC001616	592.344	580.282	604.405	1.04157	0.0587626	0.567706	1
117	TCOGS2:TC001619	0.823258	0.34577	1.30075	3.76188	1.91145	0.606476	1
118	TCOGS2:TC001620	249.303	249.104	249.502	1.0016	0.0023008	0.744421	1
119	TCOGS2:TC001621	3833.22	3856.04	3810.41	0.988168	-0.0171724	0.947976	1
120	TCOGS2:TC001622	606.67	641.844	571.495	0.890395	-0.167483	0.359414	1
121	TCOGS2:TC001623	642.068	654.846	629.291	0.960974	-0.05743	0.832318	1
122	TCOGS2:TC001615	4.63721	3.50757	5.76685	1.64411	0.717311	0.554783	1
123	TCOGS2:TC001624	535.622	515.693	555.55	1.07729	0.107403	0.677047	1
124	TCOGS2:TC001614	0.0864426	0.172885	0	0	#NAME?	1	1
125	TCOGS2:TC001613	23.9099	22.1161	25.7038	1.16222	0.216886	0.915253	1
126	TCOGS2:TC001612	704.474	745.348	663.6	0.890323	-0.167599	0.104009	0.94752
127	TCOGS2:TC001611	362.807	338.766	386.847	1.14193	0.191475	0.228702	1
128	TCOGS2:TC001625	16.3761	10.9394	21.8128	1.99397	0.995646	0.0463777	0.654204
129	TCOGS2:TC001610	2.51389	1.69552	3.33225	1.96532	0.974766	0.403714	1
130	TCOGS2:TC001609	133.844	96.3222	171.366	1.77909	0.831143	0.0195069	0.402321
131	TCOGS2:TC001626	0	0	0	NA	NA	NA	NA
132	TCOGS2:TC001608	0.329139	0.504112	0.154166	0.305816	-1.70926	1	1
133	TCOGS2:TC001627	0	0	0	NA	NA	NA	NA
134	TCOGS2:TC001628	0.870725	0.504112	1.23734	2.45449	1.29542	0.693354	1
135	TCOGS2:TC001629	23.5559	27.1697	19.9421	0.733982	-0.446183	0.145889	1
136	TCOGS2:TC001630	32.5311	31.5666	33.4955	1.06111	0.0855706	0.641424	1
137	TCOGS2:TC001607	2164.3	2022.35	2306.25	1.14038	0.189514	0.108846	0.966135
138	TCOGS2:TC001606	568.834	293.805	843.863	2.87219	1.52215	5.49027e-27	1.68832e-24
139	TCOGS2:TC001605	0.936326	0.326984	1.54567	4.72704	2.24094	0.397888	1
140	TCOGS2:TC001631	684.536	655.952	713.12	1.08715	0.120555	0.642091	1
141	TCOGS2:TC001604	1102.55	1138.64	1066.45	0.936597	-0.094499	0.179045	1
142	TCOGS2:TC001603	0	0	0	NA	NA	NA	NA
143	TCOGS2:TC001632	164.365	148.856	179.875	1.20838	0.273076	0.208375	1
144	TCOGS2:TC001633	27.3022	21.5748	33.0295	1.53093	0.614407	0.709061	1
145	TCOGS2:TC001634	39.4916	24.0639	54.9194	2.28224	1.19045	0.00050973	0.019982
146	TCOGS2:TC001635	1041.61	1060.27	1022.95	0.964801	-0.0516968	0.823099	1
147	TCOGS2:TC001602	132.513	136.366	128.659	0.943487	-0.0839255	0.703464	1
148	TCOGS2:TC001636	18.7916	19.5523	18.0308	0.922184	-0.116874	0.817948	1
149	TCOGS2:TC001601	2902.45	3024.01	2780.9	0.919609	-0.120908	0.32832	1
150	TCOGS2:TC001637	1486.55	1461.48	1511.62	1.0343	0.0486601	0.659119	1
151	TCOGS2:TC001638	4.88052	2.68072	7.08032	2.6412	1.40119	0.17282	1
152	TCOGS2:TC001600	283.385	290.462	276.309	0.951276	-0.0720646	0.636047	1
153	TCOGS2:TC001639	845.927	899.111	792.744	0.881697	-0.181644	0.172071	1
154	TCOGS2:TC001640	1045.54	1068.84	1022.24	0.956396	-0.0643192	0.908934	1
155	TCOGS2:TC004133	3494.4	3453.74	3535.07	1.02355	0.0335803	0.757735	1
156	TCOGS2:TC004134	1770.7	1831.77	1709.64	0.933324	-0.0995496	0.511443	1
157	TCOGS2:TC004132	100.913	89.5196	112.306	1.25454	0.327159	0.131041	1
158	TCOGS2:TC004135	11.2265	10.388	12.065	1.16144	0.215913	0.836372	1
159	TCOGS2:TC004131	700.054	764.473	635.634	0.831467	-0.266269	0.222668	1
160	TCOGS2:TC004130	123.412	96.9368	149.887	1.54623	0.628756	0.389131	1
161	TCOGS2:TC004129	569.457	544.713	594.202	1.09085	0.125457	0.786479	1
162	TCOGS2:TC004128	229.846	228.74	230.953	1.00967	0.0138895	0.755065	1
163	TCOGS2:TC004127	151.723	159.596	143.849	0.901337	-0.149861	0.592443	1
164	TCOGS2:TC004140	2181.76	2180.1	2183.43	1.00153	0.00220035	0.86968	1
165	TCOGS2:TC004141	433.972	423.596	444.347	1.04899	0.0689969	0.745007	1
166	TCOGS2:TC004142	376.082	387.698	364.466	0.940077	-0.0891494	0.684339	1
167	TCOGS2:TC004126	135.183	100.77	169.596	1.68301	0.751042	0.354027	1
168	TCOGS2:TC004143	278.492	269.989	286.995	1.06299	0.0881274	0.944755	1
169	TCOGS2:TC004125	23.3859	27.6552	19.1166	0.691246	-0.532728	0.623367	1
170	TCOGS2:TC004124	8.70393	8.70642	8.70143	0.999427	-0.000827396	0.686794	1
171	TCOGS2:TC004144	3204.15	3266.7	3141.6	0.961703	-0.056336	0.731306	1
172	TCOGS2:TC004145	901.725	926.769	876.68	0.945953	-0.080159	0.651049	1
173	TCOGS2:TC004146	138.711	135.596	141.827	1.04595	0.0648174	0.718358	1
174	TCOGS2:TC004147	0	0	0	NA	NA	NA	NA
175	TCOGS2:TC004148	126.704	132.51	120.898	0.912375	-0.132302	0.514631	1
176	TCOGS2:TC004149	1352.21	1349.46	1354.96	1.00408	0.00586808	0.950711	1
177	TCOGS2:TC004150	383.937	406.918	360.956	0.887047	-0.172917	0.384662	1
178	TCOGS2:TC004123	53.6799	49.9548	57.405	1.14914	0.200553	0.777876	1
179	TCOGS2:TC004151	606.795	625.11	588.481	0.941403	-0.0871157	0.683233	1
180	TCOGS2:TC004122	256.386	275.227	237.544	0.863084	-0.212427	0.20177	1
181	TCOGS2:TC004152	3963.07	3965.14	3960.99	0.998956	-0.00150767	0.834671	1
182	TCOGS2:TC004121	788.174	693.977	882.371	1.27147	0.346496	0.00389002	0.115764
183	TCOGS2:TC004153	585.593	562.973	608.213	1.08036	0.111512	0.521562	1
184	TCOGS2:TC004120	1.87499	0.326984	3.423	10.4684	3.38797	0.0543137	0.709257
185	TCOGS2:TC004119	11.1786	6.94468	15.4126	2.21934	1.15013	0.058846	0.736926
186	TCOGS2:TC004154	2.16358	3.18059	1.14658	0.360493	-1.47196	0.5789	1
187	TCOGS2:TC004155	3.59022	2.49935	4.68109	1.87292	0.905293	0.736567	1
188	TCOGS2:TC004156	0	0	0	NA	NA	NA	NA
189	TCOGS2:TC004157	2.3667	3.89516	0.838249	0.215203	-2.21623	0.138621	1
190	TCOGS2:TC004158	1.22375	1.83084	0.616662	0.33682	-1.56995	0.919052	1
191	TCOGS2:TC004118	0	0	0	NA	NA	NA	NA
192	TCOGS2:TC004159	101.819	92.5839	111.054	1.19949	0.262425	0.818732	1
193	TCOGS2:TC004117	374.11	381.409	366.81	0.961723	-0.0563067	0.656169	1
194	TCOGS2:TC004160	683.474	563.554	803.394	1.42558	0.511553	5.95351e-05	0.00298495	P44
195	TCOGS2:TC004116	184.657	177.384	191.931	1.08201	0.11371	0.823307	1
196	TCOGS2:TC030076	1134.8	660.626	1608.97	2.43552	1.28423	4.9955e-28	1.6459e-25
197	TCOGS2:TC030077	1269.94	823.007	1716.88	2.08611	1.06081	5.96135e-23	1.42229e-20
198	TCOGS2:TC004115	56.0991	59.7235	52.4747	0.878627	-0.186677	0.426863	1
199	TCOGS2:TC004114	1435.01	1420.78	1449.24	1.02003	0.0286136	0.64875	1
200	TCOGS2:TC004113	12.8419	8.90052	16.7834	1.88566	0.915069	0.0386523	0.592983
201	TCOGS2:TC004112	2.57572	2.52662	2.62483	1.03887	0.0550145	0.754876	1
202	TCOGS2:TC004162	0.0770828	0	0.154166	Inf	Inf	0.929947	1
203	TCOGS2:TC004163	0.327018	0.499869	0.154166	0.308412	-1.69707	1	1
204	TCOGS2:TC004111	879.584	873.38	885.787	1.01421	0.0203507	0.762324	1
205	TCOGS2:TC016055	521.4	539.167	503.633	0.934094	-0.0983596	0.594961	1
206	TCOGS2:TC016056	396.505	399.795	393.216	0.983543	-0.0239395	0.724454	1
207	TCOGS2:TC030463	0.0770828	0	0.154166	Inf	Inf	0.939447	1
208	TCOGS2:TC030464	802.872	921.595	684.148	0.742352	-0.429825	0.0145418	0.330426
209	TCOGS2:TC016058	19.5479	18.4882	20.6076	1.11464	0.156572	0.696114	1
210	TCOGS2:TC016059	0	0	0	NA	NA	NA	NA
211	TCOGS2:TC016054	2.29508	0.653968	3.93619	6.01893	2.58951	0.3583	1
212	TCOGS2:TC016053	0	0	0	NA	NA	NA	NA
213	TCOGS2:TC016060	0.41346	0.672755	0.154166	0.229156	-2.1256	0.776758	1
214	TCOGS2:TC016052	0	0	0	NA	NA	NA	NA
215	TCOGS2:TC016061	4.3307	2.19115	6.47026	2.95291	1.56214	0.165452	1
216	TCOGS2:TC016062	493.233	481.453	505.014	1.04894	0.068927	1	1
217	TCOGS2:TC016051	3810.2	3992.13	3628.28	0.908857	-0.137876	0.183295	1
218	TCOGS2:TC013642	1.61288	2.05584	1.16992	0.569071	-0.81332	0.522844	1
219	TCOGS2:TC014167	60.2022	61.7525	58.6519	0.94979	-0.0743193	0.695211	1
220	TCOGS2:TC013641	0.342041	0	0.684083	Inf	Inf	0.710101	1
221	TCOGS2:TC014168	1019.02	970.156	1067.88	1.10073	0.138462	0.578681	1
222	TCOGS2:TC013640	0	0	0	NA	NA	NA	NA
223	TCOGS2:TC013639	0.249935	0.499869	0	0	#NAME?	0.828806	1
224	TCOGS2:TC014169	0	0	0	NA	NA	NA	NA
225	TCOGS2:TC014170	2.60798	3.36196	1.854	0.551464	-0.858661	0.859794	1
226	TCOGS2:TC014171	0	0	0	NA	NA	NA	NA
227	TCOGS2:TC013638	0	0	0	NA	NA	NA	NA
228	TCOGS2:TC013637	0.430793	0	0.861585	Inf	Inf	0.438952	1
229	TCOGS2:TC014172	42.6523	46.7992	38.5054	0.82278	-0.281421	0.390191	1
230	TCOGS2:TC014173	673.828	684.324	663.332	0.969324	-0.0449494	0.653146	1
231	TCOGS2:TC013636	4.96582	6.04873	3.88291	0.641938	-0.639494	0.449443	1
232	TCOGS2:TC014174	345.476	358.526	332.426	0.927202	-0.109045	0.718234	1
233	TCOGS2:TC013635	461.029	456.685	465.374	1.01903	0.027193	0.971936	1
234	TCOGS2:TC014175	390.551	417.007	364.096	0.873117	-0.195752	0.694956	1
235	TCOGS2:TC013633	310.7	283.659	337.741	1.19066	0.251761	0.981961	1
236	TCOGS2:TC014176	0	0	0	NA	NA	NA	NA
237	TCOGS2:TC013632	3757.68	3529.91	3985.45	1.12905	0.17511	0.24913	1	CTL12
238	TCOGS2:TC014177	737.701	887.409	587.993	0.662596	-0.5938	0.336756	1
239	TCOGS2:TC013631	34.1818	29.6438	38.7197	1.30617	0.385338	0.489182	1
240	TCOGS2:TC014178	31.4054	32.6788	30.1319	0.922064	-0.117062	0.938392	1
241	TCOGS2:TC014179	1985.44	2158.18	1812.71	0.839925	-0.251668	0.0435042	0.631701
242	TCOGS2:TC014180	364.055	344.671	383.439	1.11248	0.153777	0.443525	1
243	TCOGS2:TC014181	573.058	577.002	569.113	0.986329	-0.0198591	0.867856	1
244	TCOGS2:TC014182	115.513	120.084	110.942	0.923866	-0.114245	0.734708	1
245	TCOGS2:TC014183	7082.2	6918.27	7246.12	1.04739	0.0667969	0.384466	1
246	TCOGS2:TC014184	303.901	260.906	346.895	1.32958	0.410969	0.631804	1	CTL2
247	TCOGS2:TC014185	63.6123	60.6174	66.6073	1.09881	0.135948	0.335879	1
248	TCOGS2:TC014186	0.351401	0.172885	0.529917	3.06514	1.61595	1	1
249	TCOGS2:TC013630	69.3475	69.0124	69.6826	1.00971	0.0139425	0.911463	1
250	TCOGS2:TC014187	5.02814	4.53034	5.52594	1.21976	0.286601	0.919232	1
251	TCOGS2:TC013629	4393.25	4456.1	4330.41	0.971795	-0.0412756	0.914677	1
252	TCOGS2:TC013628	42.8192	34.7843	50.8541	1.46198	0.547926	0.132678	1
253	TCOGS2:TC013627	27.7732	20.8171	34.7293	1.66831	0.738389	0.423508	1
254	TCOGS2:TC013626	1027.64	1001.03	1054.25	1.05316	0.0747236	0.658171	1
255	TCOGS2:TC013625	475.739	474.472	477.007	1.00534	0.00768785	0.899798	1
256	TCOGS2:TC013624	2219.23	2334.98	2103.47	0.900849	-0.150643	0.291549	1
257	TCOGS2:TC013623	6.9398	6.59042	7.28918	1.10603	0.145387	0.915126	1
258	TCOGS2:TC014188	0	0	0	NA	NA	NA	NA
259	TCOGS2:TC014189	383.484	377.714	389.253	1.03055	0.0434114	0.808888	1
260	TCOGS2:TC013622	787.863	812.102	763.624	0.940306	-0.0887984	0.672766	1
261	TCOGS2:TC014190	39.3586	41.2382	37.4791	0.908843	-0.137896	0.933799	1
262	TCOGS2:TC013621	0.499936	0.691541	0.308331	0.445861	-1.16533	0.931911	1
263	TCOGS2:TC014191	193.145	208.008	178.281	0.857089	-0.222483	0.136366	1
264	TCOGS2:TC013620	40.8198	0.676998	80.9626	119.591	6.90196	1.12507e-08	1.08116e-06	PGRP-SB
265	TCOGS2:TC014192	0.0770828	0	0.154166	Inf	Inf	0.929947	1
266	TCOGS2:TC013619	0	0	0	NA	NA	NA	NA
267	TCOGS2:TC013618	0	0	0	NA	NA	NA	NA
268	TCOGS2:TC014193	10.72	5.60098	15.839	2.8279	1.49973	0.106572	0.958519
269	TCOGS2:TC014194	0	0	0	NA	NA	NA	NA
270	TCOGS2:TC014195	0	0	0	NA	NA	NA	NA
271	TCOGS2:TC014196	44.2539	36.493	52.0148	1.42534	0.511302	0.182464	1
272	TCOGS2:TC013617	1.00987	1.00398	1.01575	1.01172	0.0168139	0.940792	1
273	TCOGS2:TC014197	2.1551	1.50385	2.80634	1.8661	0.900029	0.682079	1
274	TCOGS2:TC014198	83.2047	78.7677	87.6418	1.11266	0.154015	0.6658	1
275	TCOGS2:TC013616	0	0	0	NA	NA	NA	NA
276	TCOGS2:TC014199	0	0	0	NA	NA	NA	NA
277	TCOGS2:TC013615	12.6345	13.3703	11.8988	0.889948	-0.168207	0.905898	1
278	TCOGS2:TC014200	156.926	147.794	166.057	1.12357	0.168088	0.341322	1
279	TCOGS2:TC013614	66.8567	67.8925	65.8209	0.969487	-0.0447065	0.795718	1
280	TCOGS2:TC013613	2.01749	1.87265	2.16233	1.15469	0.207505	0.804459	1	P144
281	TCOGS2:TC014202	333.803	357.196	310.409	0.869015	-0.202547	0.363507	1
282	TCOGS2:TC014203	476.87	462.458	491.281	1.06233	0.0872263	0.590642	1
283	TCOGS2:TC030586	2.76143	3.7556	1.76725	0.470565	-1.08753	0.169427	1
284	TCOGS2:TC013611	0.0770828	0	0.154166	Inf	Inf	0.954419	1
285	TCOGS2:TC013610	0	0	0	NA	NA	NA	NA
286	TCOGS2:TC014204	106.529	110.785	102.274	0.923178	-0.11532	0.898625	1
287	TCOGS2:TC013609	833.498	879.359	787.636	0.895693	-0.158923	0.219108	1
288	TCOGS2:TC014205	164.504	171.542	157.465	0.917941	-0.123526	0.837668	1
289	TCOGS2:TC013608	12.5939	10.8271	14.3608	1.32637	0.407488	0.993416	1
290	TCOGS2:TC013607	109.898	94.8566	124.94	1.31714	0.39741	0.0569425	0.722913
291	TCOGS2:TC013606	4.08937	3.32014	4.85859	1.46337	0.549293	0.513911	1
292	TCOGS2:TC013605	5.22233	4.2179	6.22676	1.47627	0.561957	0.898343	1
293	TCOGS2:TC014206	0	0	0	NA	NA	NA	NA
294	TCOGS2:TC014207	259.787	256.004	263.57	1.02955	0.0420167	0.973829	1
295	TCOGS2:TC014208	516.802	491.328	542.276	1.10369	0.14234	0.134081	1
296	TCOGS2:TC014209	16.4706	19.1484	13.7929	0.720318	-0.473295	0.599546	1
297	TCOGS2:TC013604	523.885	502.698	545.072	1.08429	0.116755	0.156034	1
298	TCOGS2:TC014210	181.157	200.995	161.319	0.802601	-0.317245	0.529692	1
299	TCOGS2:TC013603	52.0288	52.3731	51.6845	0.986853	-0.0190928	1	1
300	TCOGS2:TC013602	2.0455	2.6995	1.3915	0.515466	-0.956051	0.41982	1
301	TCOGS2:TC014211	10.4371	12.4851	8.38909	0.67193	-0.573616	0.210903	1
302	TCOGS2:TC013601	838.398	908.359	768.437	0.845963	-0.241334	0.0578405	0.728954
303	TCOGS2:TC013600	162.655	150.502	174.808	1.1615	0.215989	0.0714086	0.806655
304	TCOGS2:TC014212	0	0	0	NA	NA	NA	NA
305	TCOGS2:TC013599	34.8911	32.4459	37.3362	1.15072	0.202539	0.145906	1
306	TCOGS2:TC013598	4164.25	4567.81	3760.68	0.823301	-0.280508	0.0213169	0.425047
307	TCOGS2:TC013597	1173.15	1212.48	1133.81	0.935113	-0.0967876	0.889435	1
308	TCOGS2:TC013596	649.49	567.169	731.811	1.29029	0.367692	0.777124	1
309	TCOGS2:TC013595	279.884	267.824	291.944	1.09006	0.124406	0.580956	1
310	TCOGS2:TC014213	718.7	757.409	679.991	0.897785	-0.155558	0.678166	1
311	TCOGS2:TC013594	424.98	402.849	447.11	1.10987	0.15039	0.22637	1	basket3
312	TCOGS2:TC014214	818.077	844.662	791.491	0.93705	-0.0938013	0.464811	1
313	TCOGS2:TC013593	1856.39	1847.58	1865.2	1.00954	0.0136966	0.958817	1
314	TCOGS2:TC014215	301.414	297.902	304.926	1.02358	0.0336206	0.972173	1
315	TCOGS2:TC013592	1035.29	1023.49	1047.09	1.02306	0.0328844	0.750375	1
316	TCOGS2:TC013591	210.372	217.435	203.31	0.935035	-0.0969077	0.825727	1
317	TCOGS2:TC013590	189.643	165.034	214.251	1.29822	0.376538	0.706982	1
318	TCOGS2:TC014216	0	0	0	NA	NA	NA	NA
319	TCOGS2:TC013589	4474.87	4405.51	4544.23	1.03149	0.0447261	0.839079	1
320	TCOGS2:TC014217	1848.26	1759.28	1937.23	1.10115	0.139013	0.276297	1
321	TCOGS2:TC013588	84.1238	82.0004	86.2472	1.05179	0.0728473	0.684319	1
322	TCOGS2:TC013587	1899.92	1962.82	1837.03	0.935911	-0.0955569	0.419987	1
323	TCOGS2:TC013586	3042.85	3114.75	2970.96	0.953835	-0.0681891	0.6132	1
324	TCOGS2:TC013585	425.582	418.571	432.593	1.0335	0.0475388	0.906422	1
325	TCOGS2:TC014218	108.915	123.608	94.223	0.762276	-0.391615	0.162334	1
326	TCOGS2:TC014219	337.264	313.92	360.608	1.14873	0.200037	0.307726	1
327	TCOGS2:TC014220	127.962	119.651	136.272	1.13891	0.187656	0.573445	1
328	TCOGS2:TC014221	111.993	113.146	110.84	0.979618	-0.0297086	0.799723	1
329	TCOGS2:TC013584	21.8422	22.5309	21.1535	0.938866	-0.0910088	0.63314	1
330	TCOGS2:TC014222	99.4444	95.999	102.89	1.07178	0.10001	0.869824	1
331	TCOGS2:TC014223	25.1111	28.061	22.1613	0.789752	-0.340528	0.5225	1
332	TCOGS2:TC013583	0	0	0	NA	NA	NA	NA
333	TCOGS2:TC014224	1109.32	1161.69	1056.94	0.90983	-0.136331	0.358081	1
334	TCOGS2:TC013582	2.55527	1.02277	4.08776	3.99677	1.99883	0.435413	1
335	TCOGS2:TC014225	68.8959	51.6917	86.1001	1.66565	0.736084	0.0141459	0.326252
336	TCOGS2:TC014226	1596.95	1559.82	1634.09	1.04761	0.0671062	0.481546	1
337	TCOGS2:TC013581	1.25395	2.35373	0.154166	0.0654983	-3.9324	0.277309	1
338	TCOGS2:TC013580	20.42	18.3171	22.5229	1.22961	0.298199	0.991768	1
339	TCOGS2:TC013579	120.952	131.173	110.732	0.844169	-0.244397	0.371607	1
340	TCOGS2:TC014227	73.5139	59.9606	87.0671	1.45207	0.538112	0.501562	1
341	TCOGS2:TC014228	115.307	116.792	113.822	0.974569	-0.0371644	0.725458	1
342	TCOGS2:TC014229	32.0539	27.6611	36.4466	1.31761	0.397924	0.321251	1
343	TCOGS2:TC014230	0.579107	0.849883	0.308331	0.362793	-1.46278	1	1
344	TCOGS2:TC014231	1.198	0.518656	1.87734	3.61962	1.85584	0.625724	1
345	TCOGS2:TC013578	1862.91	1779.34	1946.48	1.09393	0.129525	0.562029	1
346	TCOGS2:TC014232	0.276627	0	0.553254	Inf	Inf	0.929941	1
347	TCOGS2:TC014233	5.73804	3.86183	7.61425	1.97167	0.979418	0.151503	1
348	TCOGS2:TC013577	2.06437	1.34975	2.77899	2.05889	1.04187	0.383711	1
349	TCOGS2:TC014234	35.8706	24.8699	46.8712	1.88465	0.914299	0.0696991	0.79701
350	TCOGS2:TC013576	57.2736	46.8592	67.6881	1.4445	0.53057	0.315377	1
351	TCOGS2:TC013575	20.918	20.2255	21.6106	1.06848	0.0955627	1	1
352	TCOGS2:TC014235	0	0	0	NA	NA	NA	NA
353	TCOGS2:TC014236	931.026	913.635	948.417	1.03807	0.0539032	0.575932	1
354	TCOGS2:TC013574	952.159	953.26	951.058	0.99769	-0.00333648	0.867613	1
355	TCOGS2:TC013573	663.655	667.915	659.395	0.987245	-0.0185198	0.826954	1
356	TCOGS2:TC014237	244.927	52.0047	437.849	8.41941	3.07372	1.20231e-70	1.84861e-67	serpin30
357	TCOGS2:TC013572	498.415	479.074	517.756	1.08074	0.112023	0.346024	1
358	TCOGS2:TC014238	181.188	188.986	173.39	0.917478	-0.124255	0.398257	1
359	TCOGS2:TC013571	234.85	255.338	214.362	0.839522	-0.25236	0.113022	0.976995
360	TCOGS2:TC013570	4917.53	5053.92	4781.15	0.946028	-0.0800453	0.587676	1
361	TCOGS2:TC013569	337.533	353.106	321.959	0.911791	-0.133226	0.617176	1
362	TCOGS2:TC014239	1.12069	0.849883	1.3915	1.63729	0.711308	0.93602	1
363	TCOGS2:TC013568	121.196	112.526	129.866	1.1541	0.206772	0.120503	0.999114
364	TCOGS2:TC014240	342.16	347.791	336.529	0.967617	-0.0474927	0.726148	1
365	TCOGS2:TC014241	1666.86	1639.39	1694.33	1.03351	0.0475579	0.620473	1
366	TCOGS2:TC014242	58.8674	51.1042	66.6306	1.30382	0.382744	0.802128	1
367	TCOGS2:TC013567	275.02	225.795	324.246	1.43602	0.522076	0.000134265	0.00625577
368	TCOGS2:TC014243	402.99	358.42	447.559	1.2487	0.320429	0.0304179	0.51774
369	TCOGS2:TC013566	18.5813	19.0563	18.1063	0.950149	-0.0737751	0.708779	1
370	TCOGS2:TC014244	1209.4	1261.92	1156.88	0.916762	-0.12538	0.324937	1
371	TCOGS2:TC013565	477.196	484.639	469.753	0.969285	-0.0450073	0.968934	1
372	TCOGS2:TC014245	445.835	445.338	446.331	1.00223	0.00321404	0.933658	1
373	TCOGS2:TC004732	268.001	289.712	246.291	0.850123	-0.234256	0.375543	1
374	TCOGS2:TC004632	0.276627	0	0.553254	Inf	Inf	0.936298	1
375	TCOGS2:TC004733	2.76795	2.19963	3.33626	1.51673	0.600968	0.917543	1
376	TCOGS2:TC004734	8.00784	10.6312	5.3845	0.506481	-0.98142	0.146913	1
377	TCOGS2:TC004631	1754.72	1704.71	1804.72	1.05867	0.0822477	0.492766	1
378	TCOGS2:TC004630	27.1231	23.806	30.4403	1.27868	0.354657	0.45739	1
379	TCOGS2:TC004735	0	0	0	NA	NA	NA	NA
380	TCOGS2:TC004736	0	0	0	NA	NA	NA	NA
381	TCOGS2:TC004737	0.0770828	0	0.154166	Inf	Inf	0.945249	1
382	TCOGS2:TC004738	0	0	0	NA	NA	NA	NA
383	TCOGS2:TC004739	0	0	0	NA	NA	NA	NA
384	TCOGS2:TC004714	211.972	224.912	199.031	0.884929	-0.176367	0.536822	1
385	TCOGS2:TC004715	199.249	171.199	227.298	1.32769	0.408914	0.621265	1
386	TCOGS2:TC004648	0.252056	0.504112	0	0	#NAME?	1	1
387	TCOGS2:TC004716	120.662	122.003	119.32	0.978004	-0.0320881	0.771635	1
388	TCOGS2:TC004717	3308.58	3123.73	3493.43	1.11835	0.161372	0.249869	1
389	TCOGS2:TC004647	49.1219	49.2438	49.0001	0.99505	-0.00715913	0.55835	1
390	TCOGS2:TC004718	689.145	650.364	727.926	1.11926	0.162543	0.846073	1
391	TCOGS2:TC004719	2455.56	2482.91	2428.22	0.977976	-0.0321285	0.801448	1
392	TCOGS2:TC004720	246.799	259.291	234.307	0.903642	-0.146176	0.412634	1
393	TCOGS2:TC004721	31.8879	28.3531	35.4226	1.24934	0.321164	0.872282	1
394	TCOGS2:TC004646	295.516	29.6147	561.417	18.9574	4.24469	2.77427e-21	5.9287e-19
395	TCOGS2:TC004645	1425.1	1378.22	1471.97	1.06803	0.094947	0.694823	1
396	TCOGS2:TC004644	13.2965	8.77308	17.8199	2.0312	1.02233	0.154228	1
397	TCOGS2:TC004643	1205.35	1374.52	1036.19	0.753853	-0.407644	0.0211919	0.423354
398	TCOGS2:TC004642	0	0	0	NA	NA	NA	NA
399	TCOGS2:TC004641	1602.15	1443.08	1761.23	1.22047	0.287437	0.479924	1
400	TCOGS2:TC004722	417.917	438.127	397.708	0.907746	-0.139639	0.356243	1
401	TCOGS2:TC004640	62.3933	63.977	60.8096	0.950491	-0.073255	0.465121	1
402	TCOGS2:TC004639	312.437	306.875	317.999	1.03625	0.0513691	0.587522	1
403	TCOGS2:TC004638	65.0786	70.8366	59.3207	0.83743	-0.255959	0.637772	1
404	TCOGS2:TC004723	1677.37	1744.32	1610.42	0.923236	-0.115229	0.554224	1
405	TCOGS2:TC004724	371.61	418.446	324.773	0.776141	-0.36561	0.0323812	0.535993
406	TCOGS2:TC004637	536.064	560.205	511.924	0.913815	-0.130026	0.454208	1
407	TCOGS2:TC030644	588.781	566.532	611.03	1.07855	0.109087	0.39093	1
408	TCOGS2:TC004636	2.45296	2.6995	2.20641	0.817341	-0.290991	0.859103	1
409	TCOGS2:TC004726	59.2949	54.6788	63.911	1.16885	0.225084	0.467084	1
410	TCOGS2:TC004635	1353.7	1405.33	1302.08	0.926528	-0.110094	0.906612	1	P53
411	TCOGS2:TC004727	3.63571	2.50359	4.76783	1.9044	0.929336	0.453028	1
412	TCOGS2:TC004634	1177.37	1290.37	1064.38	0.82486	-0.277779	0.181209	1
413	TCOGS2:TC004728	1927.68	1945.63	1909.73	0.981546	-0.0268724	0.84819	1
414	TCOGS2:TC004729	0.569747	0.676998	0.462497	0.683159	-0.549707	0.948545	1
415	TCOGS2:TC004730	542.368	586.552	498.185	0.849345	-0.235577	0.110079	0.972411
416	TCOGS2:TC004731	139.35	150.042	128.657	0.857473	-0.221837	0.735737	1
417	TCOGS2:TC004633	485.945	503.992	467.899	0.928387	-0.107202	0.47373	1
418	TCOGS2:TC005173	1.80025	1.48082	2.11967	1.43141	0.517441	1	1
419	TCOGS2:TC005174	165.939	172.621	159.258	0.922587	-0.116243	0.593038	1
420	TCOGS2:TC005175	275.356	260.426	290.286	1.11466	0.156598	0.313561	1
421	TCOGS2:TC005176	1372.19	1341.98	1402.4	1.04502	0.0635292	0.786477	1
422	TCOGS2:TC005177	1.41623	1.01853	1.81393	1.78094	0.832636	1	1
423	TCOGS2:TC005172	3.42573	2.81179	4.03967	1.43669	0.522749	0.453449	1
424	TCOGS2:TC005178	869.556	1001.89	737.223	0.735833	-0.44255	0.00141649	0.0510332
425	TCOGS2:TC005179	806.145	865.351	746.939	0.863164	-0.212294	0.266766	1
426	TCOGS2:TC005180	39.7202	35.3843	44.0561	1.24507	0.316232	0.4364	1
427	TCOGS2:TC005171	8.64364	7.39	9.89728	1.33928	0.421457	0.891897	1
428	TCOGS2:TC005181	214.958	188.656	241.26	1.27883	0.354829	0.630379	1
429	TCOGS2:TC005182	1617.47	1567.15	1667.78	1.06422	0.0897899	0.945445	1
430	TCOGS2:TC005170	568.51	539.414	597.605	1.10788	0.1478	0.940034	1
431	TCOGS2:TC005169	1.33245	1.67249	0.992414	0.593374	-0.752986	0.819431	1
432	TCOGS2:TC030590	189.101	212.21	165.992	0.782204	-0.354383	0.0923376	0.908606
433	TCOGS2:TC005168	102.35	93.1726	111.528	1.19701	0.259432	0.262484	1
434	TCOGS2:TC005184	6525.2	6268	6782.39	1.08207	0.113789	0.418281	1
435	TCOGS2:TC005167	1817.2	1832.46	1801.94	0.983345	-0.024231	0.681281	1
436	TCOGS2:TC005185	20352.2	20497.1	20207.4	0.985869	-0.0205318	0.941662	1
437	TCOGS2:TC005166	201.856	218.093	185.619	0.851098	-0.232603	0.161181	1
438	TCOGS2:TC005165	13.023	12.9292	13.1169	1.01452	0.0207908	0.776182	1
439	TCOGS2:TC005186	1702.95	1838.43	1567.46	0.852606	-0.230049	0.0247742	0.460167
440	TCOGS2:TC005164	1623.23	1649.97	1596.48	0.967577	-0.047552	0.92425	1
441	TCOGS2:TC005187	117.879	111.576	124.183	1.11299	0.154438	0.487082	1
442	TCOGS2:TC005163	555.335	576.334	534.336	0.927129	-0.109157	0.479147	1
443	TCOGS2:TC005188	1228.97	1349.4	1108.53	0.8215	-0.283668	0.0745146	0.819009
444	TCOGS2:TC010828	0	0	0	NA	NA	NA	NA
445	TCOGS2:TC010829	5.66279	6.05116	5.27441	0.871637	-0.198201	0.971249	1
446	TCOGS2:TC010830	8826.88	8456.38	9197.39	1.08763	0.121183	0.286985	1
447	TCOGS2:TC010831	929.582	905.967	953.197	1.05213	0.0733157	0.864533	1
448	TCOGS2:TC010827	100.734	114.255	87.2142	0.763332	-0.389618	0.631202	1
449	TCOGS2:TC010826	0.541586	0	1.08317	Inf	Inf	0.593522	1
450	TCOGS2:TC010825	459.446	467.84	451.053	0.964119	-0.052717	0.642936	1
451	TCOGS2:TC010824	1332.77	1282.21	1383.32	1.07886	0.109504	0.457201	1
452	TCOGS2:TC010832	1563.81	1666.61	1461.02	0.876645	-0.189935	0.718682	1
453	TCOGS2:TC010823	0.558266	0.499869	0.616662	1.23365	0.30293	0.772267	1
454	TCOGS2:TC010822	0	0	0	NA	NA	NA	NA
455	TCOGS2:TC010821	0.276627	0	0.553254	Inf	Inf	0.935863	1
456	TCOGS2:TC010833	256.565	262.26	250.87	0.956569	-0.0640589	0.736969	1
457	TCOGS2:TC010820	1020.35	1024.93	1015.78	0.991079	-0.0129277	1	1
458	TCOGS2:TC010834	11.2396	9.56055	12.9186	1.35124	0.434285	0.549195	1
459	TCOGS2:TC010835	3.69442	3.50333	3.8855	1.10909	0.149375	0.835077	1
460	TCOGS2:TC010819	0.499869	0.999739	0	0	#NAME?	0.550663	1
461	TCOGS2:TC010836	523.627	462.232	585.023	1.26565	0.339876	0.156385	1
462	TCOGS2:TC010837	59.4973	52.6789	66.3157	1.25887	0.332126	0.185134	1
463	TCOGS2:TC010818	168.991	141.491	196.491	1.38872	0.473753	0.0214667	0.426657
464	TCOGS2:TC010817	137.547	139.289	135.806	0.974994	-0.0365341	0.764624	1
465	TCOGS2:TC030217	0.163492	0.326984	0	0	#NAME?	1	1
466	TCOGS2:TC010815	14.436	5.41355	23.4585	4.33329	2.11546	0.00296542	0.0934748
467	TCOGS2:TC010814	2282.02	2179.84	2384.21	1.09376	0.129291	0.388396	1
468	TCOGS2:TC010813	7.71594	7.32377	8.10811	1.10709	0.146777	0.474747	1
469	TCOGS2:TC010838	528.177	543.531	512.823	0.943504	-0.0839	0.730527	1
470	TCOGS2:TC010812	48.2045	48.6996	47.7094	0.979667	-0.0296359	0.765189	1
471	TCOGS2:TC010839	0.855667	1.15808	0.553254	0.477734	-1.06572	0.78272	1
472	TCOGS2:TC010811	29.76	24.4969	35.023	1.42969	0.515706	0.668508	1
473	TCOGS2:TC010810	0	0	0	NA	NA	NA	NA
474	TCOGS2:TC010809	0	0	0	NA	NA	NA	NA
475	TCOGS2:TC010808	0	0	0	NA	NA	NA	NA
476	TCOGS2:TC010807	3636.87	3706.49	3567.26	0.962435	-0.055239	0.927572	1
477	TCOGS2:TC010806	77.6189	95.5658	59.6719	0.624407	-0.679441	0.0127893	0.303495
478	TCOGS2:TC010805	3205.7	3030.04	3381.37	1.11595	0.158268	0.170827	1
479	TCOGS2:TC010804	621.643	639.804	603.482	0.943229	-0.0843201	0.639878	1
480	TCOGS2:TC010803	2.25425	1.34975	3.15876	2.34025	1.22666	0.662556	1
481	TCOGS2:TC010840	2.97262	2.83057	3.11467	1.10037	0.137986	1	1
482	TCOGS2:TC010841	2.39358	0	4.78716	Inf	Inf	5.6286e-05	0.00287412
483	TCOGS2:TC010842	0.889526	1.00822	0.770828	0.76454	-0.387336	0.670454	1
484	TCOGS2:TC010802	0	0	0	NA	NA	NA	NA
485	TCOGS2:TC010801	0	0	0	NA	NA	NA	NA
486	TCOGS2:TC010843	0	0	0	NA	NA	NA	NA
487	TCOGS2:TC010800	68.7687	64.8604	72.677	1.12052	0.164162	0.544836	1
488	TCOGS2:TC010844	1.41403	1.19565	1.63241	1.36529	0.449208	0.719577	1
489	TCOGS2:TC010845	5.22851	4.5867	5.87033	1.27986	0.355986	0.720639	1
490	TCOGS2:TC010846	14.3038	14.3056	14.3021	0.999755	-0.000353958	0.770349	1
491	TCOGS2:TC010847	447.291	463.358	431.224	0.930649	-0.103691	0.453042	1
492	TCOGS2:TC010799	1368.98	1391.84	1346.13	0.967161	-0.0481716	0.844257	1
493	TCOGS2:TC010798	1437.27	1474.02	1400.52	0.950137	-0.0737932	0.704574	1
494	TCOGS2:TC010848	303.386	304.182	302.59	0.994767	-0.00756909	0.994331	1
495	TCOGS2:TC010797	0	0	0	NA	NA	NA	NA
496	TCOGS2:TC010796	719.323	691.74	746.907	1.07975	0.110699	0.438401	1
497	TCOGS2:TC010795	82.3423	80.4486	84.236	1.04708	0.0663682	0.541028	1
498	TCOGS2:TC010849	112.054	112.214	111.893	0.997143	-0.0041276	0.712687	1
499	TCOGS2:TC010794	0.338499	0.676998	0	0	#NAME?	0.836516	1
500	TCOGS2:TC010793	5.03912	7.2759	2.80233	0.385152	-1.3765	0.345072	1
501	TCOGS2:TC010792	0.264959	0	0.529917	Inf	Inf	0.929941	1
502	TCOGS2:TC010850	613.928	595.422	632.433	1.06216	0.0870002	0.863841	1
503	TCOGS2:TC010851	128.031	84.8915	171.171	2.01635	1.01175	1.80222e-07	1.46701e-05	IMD
504	TCOGS2:TC010791	299.883	330.146	269.621	0.816672	-0.292172	0.0967374	0.922721
505	TCOGS2:TC010852	530.018	511.44	548.596	1.07265	0.101181	0.546555	1
506	TCOGS2:TC010790	0	0	0	NA	NA	NA	NA
507	TCOGS2:TC010853	1144.99	1194.37	1095.6	0.917309	-0.12452	0.478819	1
508	TCOGS2:TC010854	2.84884	1.50385	4.19383	2.78873	1.47961	0.141326	1
509	TCOGS2:TC010855	147.635	197.519	97.7512	0.494896	-1.0148	0.120408	0.998924
510	TCOGS2:TC010856	221.46	236.423	206.497	0.873419	-0.195254	0.332123	1
511	TCOGS2:TC010857	4.5999	3.7453	5.45451	1.45636	0.542367	0.579245	1
512	TCOGS2:TC010858	3.64228	4.47822	2.80634	0.626664	-0.674236	0.797291	1
513	TCOGS2:TC010789	16.2073	13.6825	18.7321	1.36906	0.45318	0.945346	1
514	TCOGS2:TC010788	0	0	0	NA	NA	NA	NA
515	TCOGS2:TC010859	0	0	0	NA	NA	NA	NA
516	TCOGS2:TC010787	0	0	0	NA	NA	NA	NA
517	TCOGS2:TC010860	76.8649	81.3377	72.392	0.890018	-0.168093	0.334153	1
518	TCOGS2:TC010861	9.50769	9.74798	9.26741	0.950701	-0.0729371	0.954981	1
519	TCOGS2:TC010786	10.4134	8.7337	12.0931	1.38465	0.469517	0.289549	1
520	TCOGS2:TC010785	0	0	0	NA	NA	NA	NA
521	TCOGS2:TC010862	0.70742	0	1.41484	Inf	Inf	0.32082	1
522	TCOGS2:TC010863	233.306	228.908	237.705	1.03843	0.0544022	0.671912	1
523	TCOGS2:TC010864	236.789	267.038	206.539	0.773441	-0.370637	0.0183558	0.385445
524	TCOGS2:TC010784	2381.83	2295.65	2468.01	1.07508	0.104449	0.545807	1
525	TCOGS2:TC010865	21.7096	23.6017	19.8174	0.839658	-0.252126	0.783625	1
526	TCOGS2:TC010783	575.5	611.178	539.822	0.883249	-0.179108	0.0921895	0.90848
527	TCOGS2:TC010866	339.152	348.927	329.378	0.943975	-0.0831798	0.528861	1
528	TCOGS2:TC010782	4.45423	4.0032	4.90527	1.22534	0.293178	1	1
529	TCOGS2:TC010867	1.24315	0.849883	1.63643	1.92547	0.945212	1	1
530	TCOGS2:TC010781	7.69121	5.55917	9.82325	1.76704	0.821333	0.345995	1	P100
531	TCOGS2:TC010780	292.894	289.498	296.289	1.02346	0.0334495	0.858397	1
532	TCOGS2:TC010779	68.1969	68.3783	68.0155	0.994695	-0.00767352	0.791652	1
533	TCOGS2:TC010778	1116.68	1172.71	1060.64	0.904432	-0.144916	0.143246	1
534	TCOGS2:TC010868	0.517202	0.326984	0.70742	2.16347	1.11335	0.939992	1
535	TCOGS2:TC010777	0	0	0	NA	NA	NA	NA
536	TCOGS2:TC010776	1.43334	0.676998	2.18968	3.2344	1.6935	0.729461	1
537	TCOGS2:TC010775	1.79554	2.35373	1.23734	0.525691	-0.927713	0.519295	1
538	TCOGS2:TC010869	746.527	715.281	777.773	1.08737	0.12084	0.325779	1
539	TCOGS2:TC010870	1959.68	2057.42	1861.93	0.904981	-0.144041	0.2979	1
540	TCOGS2:TC010871	565.929	546.479	585.379	1.07118	0.0992058	0.590847	1
541	TCOGS2:TC010872	125.6	129.723	121.478	0.936442	-0.094738	0.973253	1
542	TCOGS2:TC010774	325.63	330.53	320.73	0.970352	-0.0434198	0.714905	1
543	TCOGS2:TC010873	1128.61	1134.15	1123.07	0.990228	-0.0141674	0.84516	1
544	TCOGS2:TC010874	18.7173	18.3839	19.0506	1.03626	0.0513902	1	1
545	TCOGS2:TC010875	119.292	102.495	136.089	1.32776	0.408993	0.23927	1
546	TCOGS2:TC010876	1193.76	1226.98	1160.54	0.945855	-0.0803086	0.717414	1
547	TCOGS2:TC010877	224.6	241.044	208.156	0.863557	-0.211637	0.175614	1
548	TCOGS2:TC010878	1297.45	1278.65	1316.26	1.02942	0.0418291	0.779715	1
549	TCOGS2:TC010879	12.3673	12.135	12.5997	1.03829	0.0542053	0.967732	1
550	TCOGS2:TC010773	1136.79	1181.45	1092.14	0.924412	-0.113392	0.367633	1
551	TCOGS2:TC010772	866.149	969.64	762.657	0.786536	-0.346415	0.00461454	0.134717
552	TCOGS2:TC010771	32.8635	33.8266	31.9003	0.943056	-0.0845846	0.722892	1
553	TCOGS2:TC010770	112.533	98.0806	126.985	1.2947	0.372618	0.0127511	0.303495
554	TCOGS2:TC010769	709.542	682.766	736.318	1.07843	0.108939	0.294273	1
555	TCOGS2:TC010880	1.09046	2.02675	0.154166	0.0760654	-3.71662	0.352485	1
556	TCOGS2:TC010881	345.967	365.572	326.361	0.89274	-0.163688	0.366812	1
557	TCOGS2:TC010768	158.8	150.364	167.237	1.11221	0.153432	0.893911	1
558	TCOGS2:TC010882	167.355	153.114	181.596	1.18602	0.246123	0.369861	1
559	TCOGS2:TC010883	223.682	225.073	222.291	0.987641	-0.0179408	0.76138	1
560	TCOGS2:TC010884	595.83	539.824	651.837	1.2075	0.27202	0.0131041	0.309058
561	TCOGS2:TC010885	277.728	272.504	282.952	1.03834	0.0542793	0.680652	1
562	TCOGS2:TC010886	552.166	575.067	529.265	0.920354	-0.11974	0.421441	1
563	TCOGS2:TC010767	197.322	174.747	219.897	1.25837	0.331557	0.765197	1
564	TCOGS2:TC010887	9.54685	9.47129	9.62241	1.01596	0.0228371	0.934936	1
565	TCOGS2:TC010766	265.76	233.507	298.014	1.27625	0.351913	0.157597	1	Puckered
566	TCOGS2:TC010765	596.719	598.624	594.815	0.993637	-0.00920928	0.866564	1
567	TCOGS2:TC010764	174.148	189.515	158.781	0.837829	-0.255273	0.527306	1
568	TCOGS2:TC010888	9.13588	4.89065	13.3811	2.73606	1.4521	0.0480009	0.666904
569	TCOGS2:TC010763	150.399	123.965	176.834	1.42648	0.512462	0.0598549	0.741515
570	TCOGS2:TC010762	2.45296	1.15384	3.75208	3.25183	1.70125	0.25846	1
571	TCOGS2:TC010889	0	0	0	NA	NA	NA	NA
572	TCOGS2:TC010890	0	0	0	NA	NA	NA	NA
573	TCOGS2:TC010761	43.8311	45.4458	42.2163	0.928937	-0.106348	0.713756	1
574	TCOGS2:TC010760	0	0	0	NA	NA	NA	NA
575	TCOGS2:TC010759	1576.67	1594.84	1558.5	0.977215	-0.0332524	0.828401	1
576	TCOGS2:TC010758	532.032	534.998	529.067	0.988913	-0.0160838	1	1
577	TCOGS2:TC010757	35.6724	38.0942	33.2506	0.872853	-0.196189	0.403857	1
578	TCOGS2:TC010756	0	0	0	NA	NA	NA	NA
579	TCOGS2:TC004629	0.481183	0.499869	0.462497	0.925235	-0.112108	0.951478	1
580	TCOGS2:TC004628	27.1654	17.6674	36.6635	2.07521	1.05326	0.281053	1
581	TCOGS2:TC004627	230.196	241.36	219.032	0.90749	-0.140047	0.248483	1
582	TCOGS2:TC030571	126.095	124.37	127.82	1.02774	0.0394707	0.844207	1
583	TCOGS2:TC004740	78.9251	87.041	70.8091	0.813514	-0.29776	0.242906	1
584	TCOGS2:TC004741	468.205	488.605	447.804	0.916495	-0.125801	0.31878	1
585	TCOGS2:TC004742	1205.83	1284.98	1126.68	0.876805	-0.189673	0.2604	1
586	TCOGS2:TC004626	284.063	287.032	281.095	0.979314	-0.0301561	0.798996	1
587	TCOGS2:TC004743	155.462	170.26	140.665	0.826176	-0.275479	0.0505692	0.686055
588	TCOGS2:TC004744	135.951	124.885	147.016	1.17721	0.23537	0.0860065	0.88335
589	TCOGS2:TC004745	2692.49	2743.25	2641.72	0.962991	-0.0544059	0.832211	1
590	TCOGS2:TC004625	250.785	118.329	383.24	3.23875	1.69544	1.8829e-26	5.42824e-24
591	TCOGS2:TC004746	1607.36	1665.82	1548.9	0.929813	-0.104987	0.375005	1
592	TCOGS2:TC004747	86.5281	88.4801	84.5761	0.955878	-0.0651022	0.682432	1
593	TCOGS2:TC004748	0.0864426	0.172885	0	0	#NAME?	1	1
594	TCOGS2:TC004624	124.538	106.208	142.868	1.34518	0.427796	0.295395	1	P52
595	TCOGS2:TC004749	320.657	313.478	327.837	1.04581	0.064616	0.888799	1
596	TCOGS2:TC004750	27.578	28.6033	26.5526	0.928307	-0.107326	0.537689	1
597	TCOGS2:TC004751	796.647	836.512	756.783	0.904688	-0.144508	0.559593	1
598	TCOGS2:TC004623	1.56312	1.00398	2.12226	2.11384	1.07987	0.622801	1
599	TCOGS2:TC004752	955.632	998.591	912.674	0.913962	-0.129795	0.445925	1
600	TCOGS2:TC004622	169.554	167.742	171.366	1.0216	0.0308366	0.61232	1	H51
601	TCOGS2:TC004621	35.4604	31.0793	39.8416	1.28193	0.358322	0.927566	1
602	TCOGS2:TC004753	0	0	0	NA	NA	NA	NA
603	TCOGS2:TC004754	0	0	0	NA	NA	NA	NA
604	TCOGS2:TC004620	0.0864426	0.172885	0	0	#NAME?	1	1
605	TCOGS2:TC004755	109.005	105.49	112.521	1.06665	0.0930924	0.7907	1
606	TCOGS2:TC004619	451.793	450.073	453.513	1.00764	0.0109869	0.932489	1
607	TCOGS2:TC004756	388.423	380.522	396.324	1.04153	0.0587014	0.968937	1
608	TCOGS2:TC004757	911.69	906.985	916.396	1.01038	0.0148929	0.918554	1
609	TCOGS2:TC004618	15.4115	13.3555	17.4674	1.30788	0.38723	0.855372	1
610	TCOGS2:TC004617	4.02718	2.40161	5.65276	2.35374	1.23495	0.546858	1
611	TCOGS2:TC004758	685.834	747.197	624.47	0.835751	-0.258855	0.0238563	0.457236
612	TCOGS2:TC004616	524.196	535.186	513.207	0.958932	-0.0605002	0.822813	1
613	TCOGS2:TC004759	667.102	734.122	600.083	0.817416	-0.290857	0.20852	1
614	TCOGS2:TC004615	4830.96	4775.34	4886.58	1.02329	0.0332214	0.766841	1
615	TCOGS2:TC004760	0.505534	0.326984	0.684083	2.0921	1.06495	0.942881	1
616	TCOGS2:TC004614	0	0	0	NA	NA	NA	NA
617	TCOGS2:TC004761	35.0081	34.5454	35.4709	1.02679	0.0381438	0.420788	1
618	TCOGS2:TC004762	0.440119	0.326984	0.553254	1.69199	0.758722	1	1
619	TCOGS2:TC004613	98.3803	88.5373	108.223	1.22235	0.289655	0.153354	1
620	TCOGS2:TC004763	56.1168	53.5128	58.7208	1.09732	0.133987	0.530821	1
621	TCOGS2:TC004764	3294.32	3087.36	3501.27	1.13406	0.181503	0.251061	1
622	TCOGS2:TC004612	137.521	144.243	130.8	0.906807	-0.141133	0.821973	1
623	TCOGS2:TC004765	29.8033	24.1245	35.4822	1.4708	0.556599	0.0668008	0.783381
624	TCOGS2:TC004611	862.107	834.005	890.21	1.06739	0.0940903	0.439931	1
625	TCOGS2:TC004610	460.605	452.993	468.218	1.03361	0.0476929	0.76446	1
626	TCOGS2:TC004766	297.677	264.591	330.762	1.25009	0.322028	0.0445229	0.63978
627	TCOGS2:TC004609	3126.84	3136.25	3117.42	0.993998	-0.00868515	0.95676	1
628	TCOGS2:TC004767	652.562	672.275	632.849	0.941354	-0.0871906	0.492391	1
629	TCOGS2:TC004768	1078.84	1081.44	1076.23	0.995184	-0.00696427	0.807038	1
630	TCOGS2:TC004608	28.3121	22.4186	34.2055	1.52576	0.609531	0.172415	1
631	TCOGS2:TC004607	536.854	519.349	554.359	1.06741	0.0941165	0.86066	1
632	TCOGS2:TC004769	1055.52	1009.93	1101.11	1.09028	0.124703	0.351484	1
633	TCOGS2:TC004606	697.437	720.672	674.201	0.935516	-0.0961652	0.579211	1
634	TCOGS2:TC004605	149.551	144.955	154.146	1.0634	0.088687	0.931496	1
635	TCOGS2:TC004604	223.459	236.236	210.681	0.891824	-0.16517	0.449855	1
636	TCOGS2:TC004603	211.668	240.261	183.075	0.761984	-0.392168	0.0339102	0.547627
637	TCOGS2:TC004770	6.53412	6.79482	6.27343	0.923267	-0.11518	0.643395	1	P55
638	TCOGS2:TC004602	628.554	530.6	726.508	1.36922	0.453354	0.540906	1
639	TCOGS2:TC004771	7.63743	6.44662	8.82825	1.36944	0.453584	0.904317	1
640	TCOGS2:TC004772	401.02	378.21	423.829	1.12062	0.164292	0.447847	1
641	TCOGS2:TC004773	261.029	234.407	287.652	1.22715	0.29531	0.0147058	0.333058
642	TCOGS2:TC004601	42.9203	36.5301	49.3105	1.34986	0.432808	0.120145	0.998043
643	TCOGS2:TC004774	4.00133	4.18457	3.81808	0.912419	-0.132231	0.765581	1
644	TCOGS2:TC004775	15.686	12.6476	18.7244	1.48046	0.566048	0.716284	1
645	TCOGS2:TC004600	1985.17	1853.12	2117.22	1.14252	0.19222	0.0750317	0.823043
646	TCOGS2:TC004776	239.533	255.132	223.934	0.877721	-0.188166	0.868877	1
647	TCOGS2:TC004599	9.63338	14.2347	5.03208	0.353508	-1.50018	0.0907972	0.904045
648	TCOGS2:TC004598	336.18	328.08	344.281	1.04938	0.0695405	0.776009	1
649	TCOGS2:TC004777	1297.26	1288.1	1306.42	1.01422	0.0203752	0.870535	1
650	TCOGS2:TC004597	687.656	728.826	646.486	0.887023	-0.172956	0.245535	1
651	TCOGS2:TC004596	353.192	344.189	362.194	1.05231	0.0735582	0.31216	1
652	TCOGS2:TC004778	570.212	587.89	552.533	0.939857	-0.0894864	0.442431	1
653	TCOGS2:TC004779	92.9594	91.5771	94.3416	1.03019	0.042908	0.565538	1
654	TCOGS2:TC004780	16.6593	14.5865	18.7321	1.28421	0.360879	0.673287	1
655	TCOGS2:TC004595	0	0	0	NA	NA	NA	NA
656	TCOGS2:TC004781	1118.59	1183.96	1053.23	0.889583	-0.168798	0.323743	1
657	TCOGS2:TC004782	439.069	461.341	416.798	0.90345	-0.146483	0.259533	1
658	TCOGS2:TC004594	810.527	851.835	769.219	0.903014	-0.14718	0.289004	1
659	TCOGS2:TC004783	0.249935	0.499869	0	0	#NAME?	0.7265	1
660	TCOGS2:TC004593	34.8007	10.4104	59.191	5.68574	2.50735	5.6488e-08	4.94735e-06
661	TCOGS2:TC004592	59.8582	14.3262	105.39	7.35647	2.87901	4.48115e-25	1.21589e-22	HPX11
662	TCOGS2:TC004784	0.430793	0	0.861585	Inf	Inf	0.495343	1
663	TCOGS2:TC004591	2154.67	1961.46	2347.87	1.197	0.259426	0.456533	1
664	TCOGS2:TC004590	2347.86	2483.32	2212.39	0.8909	-0.166664	0.184159	1
665	TCOGS2:TC004785	97.5101	103.34	91.6798	0.887162	-0.17273	0.573684	1
666	TCOGS2:TC004589	1304.51	1181.95	1427.07	1.20739	0.271891	0.146839	1
667	TCOGS2:TC004588	44.2932	41.8647	46.7217	1.11602	0.158358	0.514702	1
668	TCOGS2:TC004587	0.663395	1.17262	0.154166	0.131471	-2.92719	0.55984	1
669	TCOGS2:TC004586	214.692	213.899	215.485	1.00741	0.010657	0.802196	1
670	TCOGS2:TC004786	4.48163	3.3765	5.58676	1.6546	0.726482	0.816963	1
671	TCOGS2:TC004787	13.7058	8.79611	18.6154	2.11633	1.08156	0.178011	1
672	TCOGS2:TC030689	55.4533	51.9884	58.9183	1.1333	0.180528	0.767178	1
673	TCOGS2:TC030645	99.5707	105.703	93.4383	0.883969	-0.177933	0.996596	1
674	TCOGS2:TC030686	449.427	450.755	448.099	0.994109	-0.00852446	0.777018	1
675	TCOGS2:TC004585	560.462	557.587	563.338	1.01031	0.0148039	0.687333	1
676	TCOGS2:TC004584	333.935	331.348	336.521	1.01561	0.0223518	0.812384	1
677	TCOGS2:TC004583	2183.52	2096.84	2270.21	1.08268	0.114611	0.358534	1
678	TCOGS2:TC004789	1120.52	1077.69	1163.35	1.07948	0.110339	0.734296	1
679	TCOGS2:TC004790	6.09471	4.17608	8.01334	1.91886	0.940252	0.275702	1
680	TCOGS2:TC004791	299.683	329.243	270.123	0.820438	-0.285533	0.0543203	0.709257
681	TCOGS2:TC004792	994.712	971.749	1017.67	1.04726	0.0666209	0.515947	1
682	TCOGS2:TC004793	928.474	962.09	894.859	0.930119	-0.104513	0.522155	1
683	TCOGS2:TC004794	1153.06	1268.57	1037.54	0.817885	-0.290031	0.390632	1
684	TCOGS2:TC004582	646.199	621.411	670.987	1.07978	0.110738	0.556739	1
685	TCOGS2:TC004795	2.73186	2.68072	2.78301	1.03816	0.0540243	1	1
686	TCOGS2:TC004796	126.573	120.553	132.593	1.09987	0.137332	0.784701	1
687	TCOGS2:TC004797	47.4158	55.4517	39.38	0.710168	-0.493768	0.0930766	0.908869
688	TCOGS2:TC004581	1479.61	1515.53	1443.7	0.952605	-0.0700493	0.56707	1
689	TCOGS2:TC004798	1035.76	1100.16	971.37	0.882939	-0.179614	0.228705	1
690	TCOGS2:TC004580	263.428	263.996	262.861	0.995702	-0.00621405	0.870971	1
691	TCOGS2:TC004799	97.4974	89.5529	105.442	1.17742	0.235634	0.26715	1
692	TCOGS2:TC004579	56.6529	43.5245	69.7814	1.60327	0.681014	0.0392927	0.599484	HPX4
693	TCOGS2:TC004800	318.505	305.242	331.768	1.0869	0.120217	0.542428	1
694	TCOGS2:TC004578	268.256	283.652	252.86	0.891446	-0.165781	0.455712	1
695	TCOGS2:TC004801	402.205	395.039	409.371	1.03628	0.0514127	0.5179	1
696	TCOGS2:TC004802	18.6052	19.1314	18.0789	0.944987	-0.0816337	0.767275	1
697	TCOGS2:TC004803	342.005	350.923	333.087	0.949176	-0.0752529	0.832513	1
698	TCOGS2:TC004804	0	0	0	NA	NA	NA	NA
699	TCOGS2:TC004577	0	0	0	NA	NA	NA	NA
700	TCOGS2:TC004805	0	0	0	NA	NA	NA	NA
701	TCOGS2:TC004806	0.896731	1.33097	0.462497	0.34749	-1.52496	1	1
702	TCOGS2:TC001728	26.7476	29.2609	24.2342	0.828212	-0.271927	0.516747	1
703	TCOGS2:TC001729	0	0	0	NA	NA	NA	NA
704	TCOGS2:TC001730	0.0770828	0	0.154166	Inf	Inf	0.929947	1
705	TCOGS2:TC001727	0	0	0	NA	NA	NA	NA
706	TCOGS2:TC001731	77.2657	72.3992	82.1321	1.13443	0.181972	0.107337	0.961059
707	TCOGS2:TC001726	6.09122	5.16552	7.01691	1.35841	0.441922	0.339925	1
708	TCOGS2:TC001732	0	0	0	NA	NA	NA	NA
709	TCOGS2:TC001725	1881.6	1866.34	1896.86	1.01636	0.0234053	0.602462	1
710	TCOGS2:TC001733	492.093	508.025	476.161	0.937279	-0.0934502	0.937261	1
711	TCOGS2:TC001724	194.325	164.679	223.972	1.36005	0.443659	0.244896	1
712	TCOGS2:TC001734	4.9263	7.84443	2.00817	0.255999	-1.96579	0.276731	1
713	TCOGS2:TC001735	5.08173	7.18621	2.97724	0.414299	-1.27126	0.543284	1
714	TCOGS2:TC001736	951.318	981.809	920.827	0.937888	-0.0925132	0.3189	1
715	TCOGS2:TC001737	279.145	275.049	283.242	1.02979	0.0423515	0.718241	1
716	TCOGS2:TC001723	31.6927	28.6707	34.7147	1.21081	0.275969	0.734932	1
717	TCOGS2:TC001722	146.96	147.242	146.679	0.996177	-0.00552612	0.900761	1
718	TCOGS2:TC001721	0.0864426	0.172885	0	0	#NAME?	1	1
719	TCOGS2:TC001738	753.329	786.665	719.993	0.915247	-0.127767	0.288999	1
720	TCOGS2:TC001720	194.456	214.115	174.797	0.816367	-0.29271	0.132516	1
721	TCOGS2:TC001739	0	0	0	NA	NA	NA	NA
722	TCOGS2:TC001719	13.0389	13.8033	12.2746	0.889251	-0.169338	0.556046	1
723	TCOGS2:TC001740	9.69673	7.32983	12.0636	1.64582	0.718811	0.939995	1
724	TCOGS2:TC001718	3.73202	3.42437	4.03967	1.17968	0.238396	1	1
725	TCOGS2:TC001717	0	0	0	NA	NA	NA	NA
726	TCOGS2:TC001741	431.465	421.989	440.942	1.04491	0.0633808	0.526236	1
727	TCOGS2:TC001716	0	0	0	NA	NA	NA	NA
728	TCOGS2:TC001742	98.1936	109.343	87.0446	0.796073	-0.329028	0.399845	1
729	TCOGS2:TC001715	256.122	267.777	244.468	0.912955	-0.131384	0.345683	1
730	TCOGS2:TC001743	2250.15	2098.74	2401.56	1.14429	0.194453	0.0993875	0.929316
731	TCOGS2:TC001744	190.552	238.122	142.982	0.600458	-0.735865	0.000421093	0.0168901
732	TCOGS2:TC001714	679.258	664.938	693.578	1.04307	0.060839	0.458844	1
733	TCOGS2:TC001745	401.428	416.497	386.359	0.927639	-0.108365	0.53675	1
734	TCOGS2:TC001713	270.286	261.89	278.682	1.06412	0.0896599	0.825932	1
735	TCOGS2:TC001746	476.313	476.314	476.312	0.999996	-5.95879e-06	0.73726	1
736	TCOGS2:TC001747	860.554	840.266	880.842	1.04829	0.0680372	0.787562	1
737	TCOGS2:TC001748	1.45722	1.49961	1.41484	0.943473	-0.0839471	0.892854	1
738	TCOGS2:TC001749	2851.17	2868.63	2833.7	0.987822	-0.0176773	0.717226	1
739	TCOGS2:TC001750	511.559	561.315	461.803	0.822715	-0.281535	0.099565	0.929316
740	TCOGS2:TC001751	372.119	272.245	471.994	1.73371	0.793859	0.00171607	0.0596656
741	TCOGS2:TC001752	857.521	871.646	843.395	0.96759	-0.047533	0.598824	1
742	TCOGS2:TC001753	251.145	242.714	259.575	1.06947	0.0968931	0.717049	1
743	TCOGS2:TC001754	623.15	633.728	612.572	0.966617	-0.0489838	0.737241	1
744	TCOGS2:TC001712	7.68463	7.43606	7.93319	1.06685	0.0933636	0.612422	1
745	TCOGS2:TC001755	611.787	643.201	580.372	0.902318	-0.148292	0.377739	1
746	TCOGS2:TC001711	1566.26	1515.25	1617.28	1.06733	0.0940127	0.993619	1
747	TCOGS2:TC001710	68.7944	66.1229	71.4659	1.0808	0.112105	0.695087	1
748	TCOGS2:TC001756	484.3	500.226	468.374	0.936325	-0.0949187	0.778783	1
749	TCOGS2:TC001709	399.942	384.757	415.127	1.07893	0.109604	0.359603	1
750	TCOGS2:TC001757	245.892	249.871	241.914	0.968157	-0.0466874	0.715706	1
751	TCOGS2:TC001708	10.1655	6.41329	13.9176	2.17012	1.11778	0.226529	1
752	TCOGS2:TC001707	25.54	19.827	31.2531	1.57629	0.656531	0.884182	1
753	TCOGS2:TC001706	24.9258	18.2048	31.6467	1.73837	0.797736	0.468679	1
754	TCOGS2:TC001758	9.32687	8.27321	10.3805	1.25471	0.327359	0.947009	1
755	TCOGS2:TC001759	888.697	867.855	909.538	1.04803	0.0676791	0.463729	1
756	TCOGS2:TC001705	1.90316	1.00398	2.80233	2.79122	1.48089	0.113514	0.978692
757	TCOGS2:TC001760	24.0115	17.3339	30.6892	1.77047	0.824135	0.121664	1
758	TCOGS2:TC001761	101.25	96.0377	106.463	1.10855	0.148672	0.418653	1
759	TCOGS2:TC001704	211.473	241.827	181.119	0.748959	-0.417042	0.0203534	0.413955
760	TCOGS2:TC001762	591.618	628.428	554.808	0.88285	-0.17976	0.192719	1
761	TCOGS2:TC001763	774.777	756.659	792.895	1.04789	0.0674861	0.548503	1
762	TCOGS2:TC001765	1950.53	1999.42	1901.64	0.951098	-0.0723345	0.44311	1
763	TCOGS2:TC001703	116.247	108.951	123.543	1.13393	0.181328	0.397552	1
764	TCOGS2:TC001702	209.023	201.79	216.256	1.07168	0.0998798	0.678354	1
765	TCOGS2:TC001766	260.055	271.781	248.329	0.913707	-0.130196	0.185553	1
766	TCOGS2:TC001701	299.263	319.97	278.556	0.87057	-0.199967	0.393735	1
767	TCOGS2:TC001767	16.2364	11.7584	20.7144	1.76167	0.816944	0.0751377	0.823043
768	TCOGS2:TC001768	1.27483	1.00398	1.54567	1.53954	0.622498	0.796165	1
769	TCOGS2:TC001769	1447.69	1441.91	1453.48	1.00803	0.0115359	0.978627	1
770	TCOGS2:TC001700	3.34395	2.99922	3.68867	1.22988	0.298517	0.884912	1	TPX2
771	TCOGS2:TC001770	68.3241	32.552	104.096	3.19784	1.6771	0.493785	1
772	TCOGS2:TC001771	521.798	554.818	488.779	0.880971	-0.182834	0.337269	1
773	TCOGS2:TC001772	93.5905	88.0297	99.1514	1.12634	0.171643	0.384227	1
774	TCOGS2:TC001699	377.016	381.09	372.942	0.978619	-0.0311812	0.586026	1
775	TCOGS2:TC001773	241.658	252.468	230.849	0.914371	-0.129148	0.791179	1
776	TCOGS2:TC001698	414.966	499.095	330.836	0.662871	-0.593201	6.12632e-05	0.00303857
777	TCOGS2:TC001697	651.165	658.631	643.699	0.97733	-0.0330828	0.618973	1
778	TCOGS2:TC001696	1.60272	0	3.20543	Inf	Inf	0.0511223	0.689673
779	TCOGS2:TC001774	1133.1	1169.57	1096.63	0.937635	-0.0929015	0.560303	1
780	TCOGS2:TC001695	3.6474	1.88295	5.41185	2.87413	1.52313	0.540657	1
781	TCOGS2:TC001775	29.5975	23.7222	35.4728	1.49535	0.580479	0.827708	1
782	TCOGS2:TC001694	366.91	338.548	395.273	1.16756	0.223491	0.0955219	0.917302
783	TCOGS2:TC001693	754.697	758.75	750.643	0.989316	-0.0154969	0.839067	1
784	TCOGS2:TC001776	0.264959	0	0.529917	Inf	Inf	0.929941	1
785	TCOGS2:TC001777	0	0	0	NA	NA	NA	NA
786	TCOGS2:TC001778	0.264959	0	0.529917	Inf	Inf	0.929941	1
787	TCOGS2:TC001779	0	0	0	NA	NA	NA	NA
788	TCOGS2:TC001780	0	0	0	NA	NA	NA	NA
789	TCOGS2:TC001692	0.326984	0.653968	0	0	#NAME?	0.840655	1
790	TCOGS2:TC001691	8.65998	9.92329	7.39667	0.745385	-0.423942	0.639414	1
791	TCOGS2:TC001690	0.57904	1.15808	0	0	#NAME?	0.587791	1
792	TCOGS2:TC001781	0	0	0	NA	NA	NA	NA
793	TCOGS2:TC001689	1.76087	2.15358	1.36817	0.635299	-0.654492	0.666522	1
794	TCOGS2:TC001688	6.30972	6.10509	6.51434	1.06703	0.0936062	0.894721	1
795	TCOGS2:TC001687	0	0	0	NA	NA	NA	NA
796	TCOGS2:TC001686	3.69079	4.02198	3.3596	0.835308	-0.259619	0.52795	1
797	TCOGS2:TC001685	1.83309	1.50385	2.16233	1.43786	0.523925	0.580621	1
798	TCOGS2:TC001684	16.03	19.2128	12.8472	0.668678	-0.580616	0.628297	1
799	TCOGS2:TC012950	2.0235	0.999739	3.04725	3.04805	1.60789	0.22196	1
800	TCOGS2:TC012949	108.491	110.519	106.463	0.963297	-0.0539481	0.86452	1
801	TCOGS2:TC012948	0	0	0	NA	NA	NA	NA
802	TCOGS2:TC012951	0.0864426	0.172885	0	0	#NAME?	1	1
803	TCOGS2:TC012947	0	0	0	NA	NA	NA	NA
804	TCOGS2:TC012952	0.0770828	0	0.154166	Inf	Inf	0.929947	1
805	TCOGS2:TC012946	66.1948	65.8845	66.505	1.00942	0.0135225	0.948088	1
806	TCOGS2:TC012953	0	0	0	NA	NA	NA	NA
807	TCOGS2:TC012954	0	0	0	NA	NA	NA	NA
808	TCOGS2:TC012945	235.335	250.607	220.064	0.878125	-0.187502	0.412942	1
809	TCOGS2:TC012955	0.930629	1.15384	0.70742	0.613102	-0.705802	0.846893	1
810	TCOGS2:TC012944	4.26182	6.05298	2.47066	0.408173	-1.29275	0.362414	1
811	TCOGS2:TC011240	145.742	141.16	150.324	1.06492	0.0907417	0.392228	1
812	TCOGS2:TC011241	9115.24	8884.86	9345.61	1.05186	0.0729388	0.407157	1
813	TCOGS2:TC011242	422.948	458.533	387.363	0.844788	-0.243338	0.137531	1
814	TCOGS2:TC011239	51.7267	53.5621	49.8914	0.931468	-0.102422	0.614845	1
815	TCOGS2:TC011243	0	0	0	NA	NA	NA	NA
816	TCOGS2:TC011238	9.39823	11.2664	7.53009	0.668369	-0.581283	0.300377	1
817	TCOGS2:TC011244	52.8784	60.2696	45.4872	0.754729	-0.405969	0.392188	1
818	TCOGS2:TC030369	0.415548	0.831097	0	0	#NAME?	0.811808	1	spz3
819	TCOGS2:TC011245	2.31054	2.85785	1.76324	0.616983	-0.696698	1	1
820	TCOGS2:TC030370	0.0864426	0.172885	0	0	#NAME?	1	1
821	TCOGS2:TC011246	0	0	0	NA	NA	NA	NA
822	TCOGS2:TC011237	1.07323	0.691541	1.45491	2.10387	1.07304	0.7309	1
823	TCOGS2:TC011236	3.61583	4.02623	3.20543	0.796138	-0.32891	0.485346	1
824	TCOGS2:TC011247	0.231248	0	0.462497	Inf	Inf	0.510496	1
825	TCOGS2:TC011248	2.09451	2.18085	2.00817	0.920818	-0.119012	0.932439	1
826	TCOGS2:TC011235	1.12654	0	2.25309	Inf	Inf	0.161627	1
827	TCOGS2:TC011234	303.599	308.478	298.719	0.968363	-0.0463795	0.884936	1
828	TCOGS2:TC011249	931.774	903.589	959.959	1.06238	0.087306	0.43344	1
829	TCOGS2:TC011233	128.326	133.805	122.847	0.9181	-0.123277	0.519103	1
830	TCOGS2:TC011250	295.879	290.97	300.787	1.03374	0.0478737	0.780904	1
831	TCOGS2:TC011251	133.565	138.593	128.538	0.927444	-0.108669	0.708918	1
832	TCOGS2:TC011252	2505.23	2457.83	2552.62	1.03857	0.0545916	0.885456	1
833	TCOGS2:TC011253	0.428451	0.326984	0.529917	1.62062	0.696546	1	1
834	TCOGS2:TC011254	162.554	177.88	147.228	0.827686	-0.272845	0.455597	1
835	TCOGS2:TC011255	29.0317	23.7102	34.3531	1.44887	0.534931	0.0868185	0.885984
836	TCOGS2:TC011256	607.841	592.102	623.58	1.05316	0.0747292	0.608457	1
837	TCOGS2:TC011232	0.317691	0.172885	0.462497	2.67517	1.41963	0.775503	1
838	TCOGS2:TC011231	1470.65	1611.32	1329.99	0.825402	-0.27683	0.0232252	0.448869
839	TCOGS2:TC011230	24.6236	24.9156	24.3316	0.976562	-0.0342157	0.570371	1
840	TCOGS2:TC011229	0.693443	0.172885	1.214	7.022	2.81188	0.753163	1
841	TCOGS2:TC011228	26.462	27.6908	25.2333	0.91125	-0.134081	0.699732	1
842	TCOGS2:TC011257	3.88599	4.34897	3.423	0.787084	-0.34541	0.765635	1
843	TCOGS2:TC011227	0.249968	0.34577	0.154166	0.445861	-1.16533	1	1
844	TCOGS2:TC011226	92.5652	66.914	118.216	1.76669	0.821049	0.439644	1
845	TCOGS2:TC011258	0	0	0	NA	NA	NA	NA
846	TCOGS2:TC011225	495.067	531.797	458.337	0.861864	-0.214468	0.47516	1
847	TCOGS2:TC011259	1.98002	1.33521	2.62483	1.96586	0.975157	0.177654	1
848	TCOGS2:TC011260	0.342041	0	0.684083	Inf	Inf	0.650558	1
849	TCOGS2:TC011224	33.9444	35.943	31.9459	0.888792	-0.170082	0.706633	1
850	TCOGS2:TC011261	165.854	167.652	164.057	0.978552	-0.0312791	0.942547	1
851	TCOGS2:TC011262	16.3278	15.2593	17.3963	1.14005	0.189091	0.996664	1
852	TCOGS2:TC011223	37.8193	31.0499	44.5887	1.43603	0.522087	0.16098	1
853	TCOGS2:TC011222	23.8388	24.3618	23.3159	0.957068	-0.0633073	0.766922	1	HPX3
854	TCOGS2:TC011263	415.293	395.264	435.322	1.10134	0.139265	0.507216	1
855	TCOGS2:TC011221	0.317658	0.326984	0.308331	0.942954	-0.08474	0.951908	1
856	TCOGS2:TC011264	0	0	0	NA	NA	NA	NA
857	TCOGS2:TC016087	462.731	446.551	478.911	1.07247	0.100932	0.588095	1
858	TCOGS2:TC016086	0	0	0	NA	NA	NA	NA
859	TCOGS2:TC016085	571.657	524.338	618.976	1.18049	0.239386	0.283001	1
860	TCOGS2:TC016084	0.492664	0.676998	0.308331	0.455439	-1.13467	1	1
861	TCOGS2:TC016088	1.20483	1.19565	1.214	1.01534	0.0219697	0.896217	1
862	TCOGS2:TC016083	222.508	202.063	242.954	1.20237	0.265879	0.476513	1
863	TCOGS2:TC016082	148.44	142.594	154.286	1.082	0.113697	0.641295	1
864	TCOGS2:TC016081	7.70773	7.57561	7.83985	1.03488	0.0494624	0.72722	1
865	TCOGS2:TC016089	13.4188	12.6143	14.2234	1.12756	0.173201	0.99671	1
866	TCOGS2:TC016090	7.98798	7.86927	8.10668	1.03017	0.0428823	0.880428	1
867	TCOGS2:TC016080	3.9921	3.52212	4.46209	1.26688	0.341279	0.83549	1
868	TCOGS2:TC016091	0	0	0	NA	NA	NA	NA
869	TCOGS2:TC016092	2.00012	2.6995	1.30075	0.481846	-1.05336	0.726786	1
870	TCOGS2:TC016079	461.962	450.595	473.329	1.05045	0.0710112	1	1
871	TCOGS2:TC016093	132.866	147.385	118.348	0.80299	-0.316546	0.172168	1
872	TCOGS2:TC016078	27.2039	29.1567	25.2512	0.866051	-0.207476	0.91714	1
873	TCOGS2:TC016077	1.19771	1.15808	1.23734	1.06844	0.0955028	1	1
874	TCOGS2:TC016076	0.79152	0.499869	1.08317	2.16691	1.11564	1	1
875	TCOGS2:TC016075	10.5238	9.24205	11.8055	1.27737	0.353173	0.422573	1
876	TCOGS2:TC016094	0	0	0	NA	NA	NA	NA
877	TCOGS2:TC016074	0.430793	0	0.861585	Inf	Inf	0.561159	1
878	TCOGS2:TC016073	0	0	0	NA	NA	NA	NA
879	TCOGS2:TC016072	96.3081	117.716	74.9004	0.636282	-0.652261	0.0010689	0.0391309
880	TCOGS2:TC016095	0	0	0	NA	NA	NA	NA
881	TCOGS2:TC016071	0	0	0	NA	NA	NA	NA
882	TCOGS2:TC016070	0.541586	0	1.08317	Inf	Inf	0.634138	1
883	TCOGS2:TC011220	8.30391	5.67145	10.9364	1.92832	0.947344	0.497049	1
884	TCOGS2:TC011265	71.1612	87.2187	55.1038	0.631789	-0.662486	0.572478	1
885	TCOGS2:TC011266	0	0	0	NA	NA	NA	NA
886	TCOGS2:TC011267	0	0	0	NA	NA	NA	NA
887	TCOGS2:TC011219	0.276627	0	0.553254	Inf	Inf	0.929941	1
888	TCOGS2:TC011268	0	0	0	NA	NA	NA	NA
889	TCOGS2:TC011269	0	0	0	NA	NA	NA	NA
890	TCOGS2:TC011270	0.252056	0.504112	0	0	#NAME?	1	1
891	TCOGS2:TC011271	0	0	0	NA	NA	NA	NA
892	TCOGS2:TC011218	0.0770828	0	0.154166	Inf	Inf	0.929947	1
893	TCOGS2:TC011272	9.91932	6.85923	12.9794	1.89226	0.920107	0.300836	1
894	TCOGS2:TC011273	0.0770828	0	0.154166	Inf	Inf	0.952785	1
895	TCOGS2:TC011217	0	0	0	NA	NA	NA	NA
896	TCOGS2:TC011274	1.07049	0.172885	1.96809	11.3838	3.50891	0.470794	1
897	TCOGS2:TC011275	0.163492	0.326984	0	0	#NAME?	1	1
898	TCOGS2:TC011276	0.252056	0.504112	0	0	#NAME?	1	1
899	TCOGS2:TC011277	0	0	0	NA	NA	NA	NA
900	TCOGS2:TC011278	3.25036	2.19539	4.30534	1.96108	0.971648	0.614707	1
901	TCOGS2:TC011279	0.154166	0	0.308331	Inf	Inf	0.80309	1
902	TCOGS2:TC011280	0.4041	0.499869	0.308331	0.616824	-0.69707	1	1
903	TCOGS2:TC011281	0	0	0	NA	NA	NA	NA
904	TCOGS2:TC011216	0	0	0	NA	NA	NA	NA
905	TCOGS2:TC011215	0	0	0	NA	NA	NA	NA
906	TCOGS2:TC011282	0	0	0	NA	NA	NA	NA
907	TCOGS2:TC011214	0	0	0	NA	NA	NA	NA
908	TCOGS2:TC011283	4.85173	4.5158	5.18767	1.14878	0.200106	0.983359	1
909	TCOGS2:TC011284	0.582616	0.326984	0.838249	2.56357	1.35816	0.726205	1
910	TCOGS2:TC011213	0	0	0	NA	NA	NA	NA
911	TCOGS2:TC011212	0	0	0	NA	NA	NA	NA
912	TCOGS2:TC011211	16.6412	24.7366	8.54584	0.345473	-1.53335	0.00192743	0.0658563
913	TCOGS2:TC011285	0	0	0	NA	NA	NA	NA
914	TCOGS2:TC011286	18.5529	20.2069	16.8989	0.836292	-0.257921	0.464501	1
915	TCOGS2:TC011210	514.938	515.339	514.537	0.998444	-0.00224724	0.610371	1
916	TCOGS2:TC011287	0	0	0	NA	NA	NA	NA
917	TCOGS2:TC030421	1.26473	1.84538	0.684083	0.370701	-1.43167	0.459182	1
918	TCOGS2:TC030232	0.163492	0.326984	0	0	#NAME?	1	1
919	TCOGS2:TC030231	0.36307	0.172885	0.553254	3.20012	1.67813	1	1
920	TCOGS2:TC030230	0.505567	0.172885	0.838249	4.84858	2.27756	0.77292	1
921	TCOGS2:TC011288	61.1661	50.2294	72.1028	1.43547	0.521523	0.827093	1
922	TCOGS2:TC011208	69.8816	79.2158	60.5474	0.764335	-0.387723	0.193479	1
923	TCOGS2:TC011289	872.915	803.077	942.754	1.17393	0.231342	0.0332789	0.543113
924	TCOGS2:TC011207	113.868	129.437	98.299	0.759437	-0.396998	0.0752979	0.823043
925	TCOGS2:TC011290	644.658	626.594	662.722	1.05766	0.0808724	0.612932	1
926	TCOGS2:TC011291	0.276627	0	0.553254	Inf	Inf	0.929941	1
927	TCOGS2:TC011206	1048.03	1057.58	1038.48	0.981938	-0.0262967	0.831207	1
928	TCOGS2:TC011205	340.67	350.083	331.257	0.946224	-0.0797456	0.360737	1
929	TCOGS2:TC011204	5408.8	5287.25	5530.34	1.04598	0.0648492	0.390429	1
930	TCOGS2:TC011292	826.834	786.793	866.874	1.10178	0.139837	0.432381	1
931	TCOGS2:TC011203	0	0	0	NA	NA	NA	NA
932	TCOGS2:TC011293	0.252056	0.504112	0	0	#NAME?	1	1
933	TCOGS2:TC011202	0	0	0	NA	NA	NA	NA
934	TCOGS2:TC011201	24.1761	22.9241	25.428	1.10922	0.149549	0.986806	1
935	TCOGS2:TC011200	1841.6	1999.96	1683.24	0.841638	-0.248729	0.383874	1
936	TCOGS2:TC011199	1.37059	1.50385	1.23734	0.822779	-0.281423	0.891477	1
937	TCOGS2:TC030423	0	0	0	NA	NA	NA	NA
938	TCOGS2:TC011294	205.424	201.467	209.382	1.03929	0.0555936	0.823659	1
939	TCOGS2:TC011295	425.773	410.029	441.518	1.0768	0.106748	0.673062	1
940	TCOGS2:TC011296	27.8441	26.747	28.9413	1.08204	0.11375	0.679711	1
941	TCOGS2:TC011198	3.03642	1.67674	4.39609	2.62182	1.39057	0.496529	1
942	TCOGS2:TC011197	3587.32	3816.16	3358.47	0.880064	-0.18432	0.110924	0.972787
943	TCOGS2:TC011196	74.5564	107.619	41.4942	0.385568	-1.37494	2.03747e-06	0.000143119
944	TCOGS2:TC011297	0.154166	0	0.308331	Inf	Inf	0.80309	1
945	TCOGS2:TC011298	609.213	584.671	633.755	1.08395	0.116299	0.655347	1
946	TCOGS2:TC011195	181.97	157.679	206.261	1.30811	0.387481	0.442407	1
947	TCOGS2:TC011299	0.514927	0.34577	0.684083	1.97843	0.984357	1	1
948	TCOGS2:TC011300	806.568	833.641	779.495	0.935049	-0.0968865	0.307255	1
949	TCOGS2:TC011301	1375.95	1416.56	1335.33	0.942662	-0.0851876	0.712891	1
950	TCOGS2:TC011194	460.899	459.517	462.281	1.00601	0.00865086	0.657623	1
951	TCOGS2:TC011193	840.569	914.471	766.667	0.838373	-0.254336	0.120034	0.998043
952	TCOGS2:TC011302	381.124	356.345	405.902	1.13907	0.187855	0.126615	1
953	TCOGS2:TC011303	152.556	157.976	147.136	0.931384	-0.102552	0.749764	1
954	TCOGS2:TC011192	265.474	250.953	279.996	1.11573	0.157989	0.342755	1
955	TCOGS2:TC011191	1359.38	1333.51	1385.26	1.03881	0.0549311	0.92729	1	Rel
956	TCOGS2:TC011190	747.439	741.259	753.619	1.01667	0.0238571	0.970741	1
957	TCOGS2:TC011189	151.58	160.281	142.878	0.891424	-0.165816	0.505536	1
958	TCOGS2:TC011304	293.081	273.734	312.427	1.14136	0.190748	0.136715	1
959	TCOGS2:TC011188	228.208	238.715	217.7	0.911967	-0.132947	0.591882	1
960	TCOGS2:TC011305	834.04	820.756	847.323	1.03237	0.0459574	0.537441	1
961	TCOGS2:TC011306	1.1113	0.831097	1.3915	1.6743	0.743556	0.746455	1
962	TCOGS2:TC011307	0.449512	0.34577	0.553254	1.60006	0.678128	1	1
963	TCOGS2:TC011308	0.36307	0.172885	0.553254	3.20012	1.67813	1	1
964	TCOGS2:TC011187	170.387	170.447	170.327	0.999297	-0.00101499	0.645329	1
965	TCOGS2:TC011186	94.4812	94.7786	94.1837	0.993723	-0.00908425	0.626394	1
966	TCOGS2:TC011185	414.571	418.326	410.816	0.982047	-0.0261358	0.710136	1
967	TCOGS2:TC011184	462.019	484.31	439.727	0.907945	-0.139324	0.57132	1
968	TCOGS2:TC011183	167.222	186.937	147.506	0.789068	-0.341778	0.173324	1
969	TCOGS2:TC011309	615.397	608.554	622.241	1.02249	0.0320869	0.855927	1
970	TCOGS2:TC011182	9341.01	8995.59	9686.43	1.0768	0.106747	0.316107	1
971	TCOGS2:TC011181	341.088	353.168	329.009	0.931592	-0.10223	0.420302	1
972	TCOGS2:TC011310	383.789	407.877	359.702	0.881888	-0.181333	0.361185	1
973	TCOGS2:TC011311	1356.82	1321.44	1392.19	1.05354	0.0752402	0.397567	1
974	TCOGS2:TC011312	789.439	778.847	800.03	1.0272	0.0387158	0.946564	1
975	TCOGS2:TC011180	5.67344	3.57847	7.76841	2.17087	1.11828	0.333018	1
976	TCOGS2:TC011179	6.98551	4.53883	9.43219	2.07811	1.05527	0.201152	1
977	TCOGS2:TC011313	109.343	108.261	110.425	1.01998	0.0285451	0.741523	1
978	TCOGS2:TC030673	573.203	548.435	597.97	1.09032	0.124752	0.424742	1
979	TCOGS2:TC030708	2715.9	2624.15	2807.65	1.06993	0.097511	0.616381	1
980	TCOGS2:TC011314	8.698	7.33183	10.0642	1.37267	0.456983	0.172112	1
981	TCOGS2:TC011177	167.792	178.164	157.42	0.883567	-0.178589	0.327108	1
982	TCOGS2:TC011315	778.89	801.179	756.6	0.944358	-0.0825941	0.771429	1
983	TCOGS2:TC011316	25.1084	19.9667	30.25	1.51502	0.599338	0.215965	1
984	TCOGS2:TC011176	225.639	205.202	246.077	1.19919	0.262065	0.107237	0.961059
985	TCOGS2:TC011317	490.021	495.73	484.312	0.976967	-0.0336178	0.997434	1
986	TCOGS2:TC011318	21.2587	23.2826	19.2347	0.826139	-0.275544	0.559872	1
987	TCOGS2:TC011174	0	0	0	NA	NA	NA	NA
988	TCOGS2:TC011173	11.7266	7.39	16.0632	2.17364	1.12011	0.348272	1
989	TCOGS2:TC011320	0	0	0	NA	NA	NA	NA
990	TCOGS2:TC011171	2.40773	2.67648	2.13899	0.799183	-0.323402	1	1
991	TCOGS2:TC011170	487.738	386.183	589.292	1.52594	0.6097	0.00131981	0.0476855
992	TCOGS2:TC011169	1.87404	1.67249	2.07559	1.24101	0.311518	1	1
993	TCOGS2:TC011168	0.0770828	0	0.154166	Inf	Inf	0.929947	1
994	TCOGS2:TC011167	3.62091	2.67223	4.56958	1.71003	0.774018	0.482176	1
995	TCOGS2:TC011166	4.06946	2.70375	5.43518	2.01024	1.00737	0.428406	1
996	TCOGS2:TC011321	1415.21	1344.22	1486.2	1.10562	0.14485	0.45389	1
997	TCOGS2:TC011322	0.0864426	0.172885	0	0	#NAME?	1	1
998	TCOGS2:TC011165	52.812	42.7622	62.8618	1.47003	0.555847	0.0295556	0.508513
999	TCOGS2:TC011323	1324.74	1316.81	1332.67	1.01205	0.0172784	0.916205	1
1000	TCOGS2:TC011163	150.769	143.561	157.976	1.10041	0.138041	0.491983	1
1001	TCOGS2:TC011162	198.494	288.469	108.519	0.37619	-1.41047	3.87944e-05	0.00205685
1002	TCOGS2:TC011324	5.45742	6.58618	4.32867	0.657236	-0.605516	0.275655	1	WAP
1003	TCOGS2:TC011325	169.407	182.915	155.898	0.852294	-0.230577	0.185298	1
1004	TCOGS2:TC011326	1397.93	1423.85	1372.02	0.963599	-0.0534946	0.462059	1
1005	TCOGS2:TC011161	64.0986	65.7579	62.4394	0.949535	-0.0747076	0.959358	1
1006	TCOGS2:TC011160	73.765	78.7446	68.7854	0.873525	-0.195079	0.403861	1
1007	TCOGS2:TC011327	47.8576	49.7093	46.0059	0.925497	-0.111699	0.812517	1
1008	TCOGS2:TC011159	203.166	214.658	191.674	0.892927	-0.163386	0.816606	1
1009	TCOGS2:TC011156	27.7011	22.4417	32.9604	1.46872	0.554555	0.344055	1
1010	TCOGS2:TC030368	0	0	0	NA	NA	NA	NA
1011	TCOGS2:TC011155	5.63123	5.74054	5.52193	0.961918	-0.0560135	0.808657	1
1012	TCOGS2:TC011331	0	0	0	NA	NA	NA	NA
1013	TCOGS2:TC011154	0	0	0	NA	NA	NA	NA
1014	TCOGS2:TC011332	0	0	0	NA	NA	NA	NA
1015	TCOGS2:TC011153	0.0770828	0	0.154166	Inf	Inf	0.929947	1
1016	TCOGS2:TC011333	36.1346	30.894	41.3752	1.33926	0.421439	0.0944086	0.914224
1017	TCOGS2:TC011152	0	0	0	NA	NA	NA	NA
1018	TCOGS2:TC011334	0	0	0	NA	NA	NA	NA
1019	TCOGS2:TC011335	762.121	707.914	816.329	1.15315	0.205578	0.196085	1
1020	TCOGS2:TC011151	15.0978	14.7636	15.4319	1.04527	0.0638693	0.733452	1
1021	TCOGS2:TC030320	0	0	0	NA	NA	NA	NA
1022	TCOGS2:TC011150	198.677	220.892	176.463	0.798869	-0.323969	0.31445	1
1023	TCOGS2:TC011336	17.5926	12.968	22.2173	1.71325	0.776734	0.382798	1
1024	TCOGS2:TC011149	0.0864426	0.172885	0	0	#NAME?	1	1
1025	TCOGS2:TC011337	0.0864426	0.172885	0	0	#NAME?	1	1
1026	TCOGS2:TC011148	0.0770828	0	0.154166	Inf	Inf	0.929947	1
1027	TCOGS2:TC011338	0	0	0	NA	NA	NA	NA
1028	TCOGS2:TC011147	0	0	0	NA	NA	NA	NA
1029	TCOGS2:TC011339	0	0	0	NA	NA	NA	NA
1030	TCOGS2:TC011146	0	0	0	NA	NA	NA	NA
1031	TCOGS2:TC030348	0	0	0	NA	NA	NA	NA
1032	TCOGS2:TC011340	2.72266	2.4848	2.96051	1.19145	0.252713	0.919952	1
1033	TCOGS2:TC011341	3.11014	2.17661	4.04368	1.85779	0.893589	0.705738	1
1034	TCOGS2:TC011342	0	0	0	NA	NA	NA	NA
1035	TCOGS2:TC011343	391.339	428.384	354.293	0.827046	-0.27396	0.0854282	0.881283
1036	TCOGS2:TC011145	1239.69	1237.47	1241.9	1.00358	0.00515472	0.709099	1
1037	TCOGS2:TC011344	306.264	312.797	299.732	0.958232	-0.0615532	0.509352	1
1038	TCOGS2:TC011144	415.05	454.071	376.029	0.828127	-0.272076	0.0893939	0.899007
1039	TCOGS2:TC011345	0	0	0	NA	NA	NA	NA
1040	TCOGS2:TC011142	69.0266	76.9625	61.0908	0.793774	-0.3332	0.417763	1
1041	TCOGS2:TC011141	80.4764	64.371	96.5817	1.50039	0.585339	0.00427776	0.126486
1042	TCOGS2:TC011140	1390.6	1570.62	1210.59	0.770774	-0.37562	0.517959	1
1043	TCOGS2:TC011139	930.052	941.964	918.14	0.974709	-0.0369571	0.676316	1
1044	TCOGS2:TC011346	211.653	221.359	201.946	0.912304	-0.132413	0.791562	1
1045	TCOGS2:TC011138	0.440119	0.326984	0.553254	1.69199	0.758722	1	1
1046	TCOGS2:TC011137	0.930695	0.84564	1.01575	1.20116	0.264432	1	1
1047	TCOGS2:TC011136	0.249935	0.499869	0	0	#NAME?	0.872092	1
1048	TCOGS2:TC011347	18.0475	18.7923	17.3027	0.920731	-0.119148	0.699321	1
1049	TCOGS2:TC011135	1.85156	2.33495	1.36817	0.585951	-0.771147	0.811144	1
1050	TCOGS2:TC011134	20.2675	20.3065	20.2285	0.996163	-0.00554658	0.862018	1
1051	TCOGS2:TC011133	37.8039	38.8007	36.807	0.948619	-0.0761001	0.50752	1
1052	TCOGS2:TC011132	0.996043	1.15384	0.838249	0.726487	-0.460991	1	1
1053	TCOGS2:TC011131	7.01254	8.01731	6.00776	0.749349	-0.416291	1	1
1054	TCOGS2:TC011348	0	0	0	NA	NA	NA	NA
1055	TCOGS2:TC011130	862.389	795.193	929.584	1.169	0.225279	0.0595317	0.739438
1056	TCOGS2:TC011129	1.26904	0	2.53808	Inf	Inf	0.050338	0.685401
1057	TCOGS2:TC011349	5.19965	5.86979	4.52951	0.771665	-0.373953	0.858117	1
1058	TCOGS2:TC011128	913.222	987.682	838.762	0.849223	-0.235785	0.13549	1
1059	TCOGS2:TC011350	213.091	213.3	212.882	0.998041	-0.00282849	0.655685	1
1060	TCOGS2:TC011127	929.813	859.892	999.733	1.16263	0.217389	0.154671	1
1061	TCOGS2:TC011351	0.0864426	0.172885	0	0	#NAME?	1	1
1062	TCOGS2:TC030021	2.21569	0.826854	3.60452	4.35932	2.1241	0.489072	1
1063	TCOGS2:TC011126	219.764	242.133	197.396	0.815241	-0.294701	0.137659	1
1064	TCOGS2:TC011352	180.363	193.479	167.247	0.864418	-0.210198	0.51234	1
1065	TCOGS2:TC011353	79.5129	83.4422	75.5836	0.905819	-0.142705	0.3722	1
1066	TCOGS2:TC011125	748.306	736.792	759.82	1.03125	0.0443996	0.803214	1
1067	TCOGS2:TC011354	498.108	503.049	493.167	0.980356	-0.0286228	0.875848	1
1068	TCOGS2:TC011355	344.16	339.566	348.755	1.02706	0.0385227	0.82893	1
1069	TCOGS2:TC011124	1620.75	1558.53	1682.96	1.07984	0.11082	0.657885	1
1070	TCOGS2:TC011356	3.00768	2.3307	3.68466	1.58092	0.660766	0.490474	1
1071	TCOGS2:TC011123	1496.45	1429.79	1563.1	1.09324	0.128608	0.245417	1
1072	TCOGS2:TC011357	881.064	891.508	870.619	0.976569	-0.0342067	0.792137	1
1073	TCOGS2:TC011122	30.053	27.1946	32.9114	1.21022	0.275268	0.9696	1
1074	TCOGS2:TC011121	12.5617	7.11937	18.004	2.52887	1.33849	0.244038	1
1075	TCOGS2:TC011358	0.327051	0.34577	0.308331	0.891722	-0.165333	1	1
1076	TCOGS2:TC011120	877.954	902.922	852.986	0.944695	-0.0820795	0.405325	1
1077	TCOGS2:TC011359	264.238	275.912	252.564	0.915381	-0.127556	0.438283	1
1078	TCOGS2:TC011119	156.132	158.94	153.325	0.964673	-0.051888	0.554392	1
1079	TCOGS2:TC011118	107.348	105.157	109.539	1.04166	0.0588913	0.510544	1
1080	TCOGS2:TC011117	2.74282	1.86841	3.61724	1.936	0.953081	0.309253	1
1081	TCOGS2:TC011116	929.178	921.067	937.289	1.01761	0.0251873	0.949319	1
1082	TCOGS2:TC011360	9.66995	9.04614	10.2938	1.13792	0.186398	0.98767	1
1083	TCOGS2:TC011115	0.915451	1.67674	0.154166	0.0919439	-3.4431	0.43008	1
1084	TCOGS2:TC011361	4.46567	5.75326	3.17808	0.552396	-0.856225	0.642438	1
1085	TCOGS2:TC011362	669.104	623.563	714.646	1.14607	0.196693	0.162236	1
1086	TCOGS2:TC011114	1248.54	1201.43	1295.66	1.07843	0.108927	0.985437	1
1087	TCOGS2:TC011363	0	0	0	NA	NA	NA	NA
1088	TCOGS2:TC011113	0	0	0	NA	NA	NA	NA
1089	TCOGS2:TC011112	5.67023	6.34845	4.99201	0.786336	-0.346783	0.607014	1
1090	TCOGS2:TC011364	0	0	0	NA	NA	NA	NA
1091	TCOGS2:TC011111	0	0	0	NA	NA	NA	NA
1092	TCOGS2:TC011365	0	0	0	NA	NA	NA	NA
1093	TCOGS2:TC011110	0	0	0	NA	NA	NA	NA
1094	TCOGS2:TC011109	0	0	0	NA	NA	NA	NA
1095	TCOGS2:TC011366	0.499903	0.84564	0.154166	0.182306	-2.45556	0.70992	1
1096	TCOGS2:TC011108	0.656123	1.15808	0.154166	0.133122	-2.90918	0.880159	1
1097	TCOGS2:TC011367	0	0	0	NA	NA	NA	NA
1098	TCOGS2:TC011368	0	0	0	NA	NA	NA	NA
1099	TCOGS2:TC011369	0	0	0	NA	NA	NA	NA
1100	TCOGS2:TC011370	0.317658	0.326984	0.308331	0.942954	-0.08474	0.951541	1
1101	TCOGS2:TC011107	11.752	11.4703	12.0337	1.04911	0.0691698	0.798495	1
1102	TCOGS2:TC011106	353.39	360.927	345.853	0.958236	-0.0615477	1	1
1103	TCOGS2:TC011371	555.273	595.211	515.334	0.8658	-0.207894	0.383035	1
1104	TCOGS2:TC011372	180.046	183.782	176.31	0.959341	-0.0598839	0.977053	1
1105	TCOGS2:TC011105	199.708	194.091	205.324	1.05788	0.081171	0.806989	1
1106	TCOGS2:TC011373	0.252056	0.504112	0	0	#NAME?	1	1
1107	TCOGS2:TC011104	2.20696	1.63492	2.77899	1.69977	0.765341	0.327666	1
1108	TCOGS2:TC030239	0	0	0	NA	NA	NA	NA
1109	TCOGS2:TC030238	0.0770828	0	0.154166	Inf	Inf	0.929947	1
1110	TCOGS2:TC030237	0.240575	0.326984	0.154166	0.471477	-1.08474	1	1
1111	TCOGS2:TC030236	0.0864426	0.172885	0	0	#NAME?	1	1
1112	TCOGS2:TC030235	0.336377	0.672755	0	0	#NAME?	0.587608	1
1113	TCOGS2:TC030234	0.327018	0.499869	0.154166	0.308412	-1.69707	1	1
1114	TCOGS2:TC030233	0.172885	0.34577	0	0	#NAME?	0.911902	1
1115	TCOGS2:TC011374	1635.12	1677.18	1593.07	0.94985	-0.0742291	0.648795	1
1116	TCOGS2:TC011101	49.6064	47.5885	51.6244	1.08481	0.117441	0.463055	1
1117	TCOGS2:TC011375	1.17124	1.32672	1.01575	0.765609	-0.38532	1	1
1118	TCOGS2:TC011100	432.524	427.103	437.945	1.02538	0.0361634	0.821429	1
1119	TCOGS2:TC011376	9.67479	11.4477	7.90183	0.690252	-0.534804	0.576543	1
1120	TCOGS2:TC011377	75.0881	72.8856	77.2907	1.06044	0.0846618	0.807438	1
1121	TCOGS2:TC011099	535.271	399.364	671.179	1.68062	0.748992	1.08248e-06	8.01034e-05
1122	TCOGS2:TC011378	0.774221	1.01853	0.529917	0.520279	-0.942642	0.631356	1
1123	TCOGS2:TC011379	464.046	455.769	472.323	1.03632	0.0514701	0.844905	1
1124	TCOGS2:TC011098	23.3943	26.5681	20.2205	0.761083	-0.393874	0.572306	1
1125	TCOGS2:TC011097	0.317658	0.326984	0.308331	0.942954	-0.08474	0.948547	1
1126	TCOGS2:TC011096	0.252056	0.504112	0	0	#NAME?	1	1
1127	TCOGS2:TC011380	300.426	305.529	295.324	0.966598	-0.0490121	0.890939	1
1128	TCOGS2:TC011095	798.5	788.356	808.644	1.02573	0.0366572	0.880145	1
1129	TCOGS2:TC011381	220.598	239.581	201.615	0.841531	-0.248911	0.214185	1
1130	TCOGS2:TC011094	30.3432	35.8303	24.8561	0.693717	-0.52758	0.446553	1
1131	TCOGS2:TC011093	316.258	302.701	329.815	1.08957	0.123762	0.615922	1
1132	TCOGS2:TC011382	905.214	1011.39	799.044	0.790049	-0.339986	0.0246746	0.460167
1133	TCOGS2:TC011383	225.792	235.663	215.921	0.916226	-0.126225	0.430898	1
1134	TCOGS2:TC011092	1.77501	1.2102	2.33983	1.93343	0.951165	0.787972	1
1135	TCOGS2:TC011384	0	0	0	NA	NA	NA	NA
1136	TCOGS2:TC011091	0	0	0	NA	NA	NA	NA
1137	TCOGS2:TC011385	4.52698	3.70954	5.34442	1.44072	0.526793	0.991923	1	catalase1
1138	TCOGS2:TC011090	58.3894	59.5103	57.2685	0.962329	-0.0553981	0.533767	1	catalase2
1139	TCOGS2:TC011089	539.117	507.93	570.305	1.1228	0.167102	0.150806	1
1140	TCOGS2:TC011088	47.865	48.836	46.8941	0.960235	-0.0585399	0.628429	1
1141	TCOGS2:TC011087	1551.75	1532.88	1570.62	1.02463	0.0350971	0.934446	1
1142	TCOGS2:TC011387	0.252056	0.504112	0	0	#NAME?	1	1
1143	TCOGS2:TC011086	73.3815	69.1118	77.6511	1.12356	0.168075	0.483211	1
1144	TCOGS2:TC011388	379.807	378.817	380.798	1.00523	0.0075247	0.842714	1
1145	TCOGS2:TC011085	3450.76	3358.05	3543.46	1.05521	0.0775353	0.349131	1
1146	TCOGS2:TC011389	6145.43	5782.99	6507.87	1.12535	0.17037	0.126269	1
1147	TCOGS2:TC011390	2784.07	3675.71	1892.44	0.514849	-0.957778	0.000591091	0.0228478
1148	TCOGS2:TC011084	7.39448	9.24629	5.54267	0.599448	-0.738293	0.34842	1
1149	TCOGS2:TC011083	0	0	0	NA	NA	NA	NA
1150	TCOGS2:TC011391	0	0	0	NA	NA	NA	NA
1151	TCOGS2:TC011392	98.9731	80.1314	117.815	1.47027	0.55608	0.687519	1
1152	TCOGS2:TC011393	63.5079	56.2576	70.7582	1.25775	0.33085	0.52834	1
1153	TCOGS2:TC011394	237.454	185.727	289.18	1.55702	0.638789	0.216146	1
1154	TCOGS2:TC011082	3514.55	3509.15	3519.95	1.00308	0.00443304	0.810644	1
1155	TCOGS2:TC011395	29.027	33.3039	24.75	0.743156	-0.428262	0.0981801	0.925815
1156	TCOGS2:TC011396	2.12379	2.34949	1.89808	0.80787	-0.307805	0.711919	1
1157	TCOGS2:TC011081	2891.24	2813.21	2969.27	1.05548	0.0778933	0.486868	1
1158	TCOGS2:TC011397	2649.82	2661.87	2637.76	0.990941	-0.0131284	0.813068	1
1159	TCOGS2:TC011080	14.2567	15.1597	13.3537	0.880871	-0.182998	0.964127	1
1160	TCOGS2:TC011398	538.968	555.385	522.552	0.940881	-0.0879151	0.710572	1
1161	TCOGS2:TC011399	3398.73	3574.78	3222.68	0.901505	-0.149592	0.238284	1
1162	TCOGS2:TC011079	89.2538	92.21	86.2976	0.935881	-0.0956027	0.766878	1
1163	TCOGS2:TC011078	38.9563	8.969	68.9436	7.68688	2.9424	2.42566e-15	3.99598e-13	P126
1164	TCOGS2:TC011077	0	0	0	NA	NA	NA	NA
1165	TCOGS2:TC011400	1.55171	0.518656	2.58476	4.98357	2.31718	0.37951	1
1166	TCOGS2:TC011401	12.2247	9.59613	14.8532	1.54784	0.630252	0.899598	1
1167	TCOGS2:TC011402	0.0770828	0	0.154166	Inf	Inf	0.952576	1
1168	TCOGS2:TC011403	0.529917	0	1.05983	Inf	Inf	0.634754	1
1169	TCOGS2:TC011404	357.032	353.986	360.078	1.01721	0.024616	0.58283	1
1170	TCOGS2:TC011076	44.3474	45.7164	42.9784	0.940108	-0.089101	0.551936	1
1171	TCOGS2:TC011405	96.2683	112.07	80.4662	0.717997	-0.47795	0.0559643	0.720594
1172	TCOGS2:TC011075	9.27866	7.46939	11.0879	1.48445	0.569929	0.888661	1
1173	TCOGS2:TC011074	0	0	0	NA	NA	NA	NA
1174	TCOGS2:TC011406	36.8646	33.6687	40.0606	1.18985	0.250776	0.714299	1
1175	TCOGS2:TC011073	4492.73	4473.82	4511.65	1.00846	0.0121491	0.972942	1
1176	TCOGS2:TC011408	253.036	246.475	259.598	1.05324	0.0748352	0.547908	1
1177	TCOGS2:TC011071	2.91931	3.52212	2.3165	0.6577	-0.604498	0.815548	1
1178	TCOGS2:TC011070	18.1376	13.4557	22.8194	1.69589	0.762043	0.115869	0.989689
1179	TCOGS2:TC011069	12.1532	12.3061	12.0002	0.975142	-0.0363153	0.565102	1
1180	TCOGS2:TC011409	0	0	0	NA	NA	NA	NA
1181	TCOGS2:TC011410	0	0	0	NA	NA	NA	NA
1182	TCOGS2:TC011411	45.6787	35.1551	56.2023	1.59869	0.676894	0.0543007	0.709257
1183	TCOGS2:TC011412	0.406222	0.504112	0.308331	0.611632	-0.709264	0.94021	1
1184	TCOGS2:TC030448	90.5084	75.7745	105.242	1.38889	0.473932	0.0419197	0.624204
1185	TCOGS2:TC011068	57.7487	58.9403	56.557	0.959565	-0.0595482	0.760578	1
1186	TCOGS2:TC011413	5.794	2.67042	8.91758	3.3394	1.73959	0.000896787	0.0331811
1187	TCOGS2:TC011414	0	0	0	NA	NA	NA	NA
1188	TCOGS2:TC011067	45.473	43.5511	47.395	1.08826	0.122026	0.607115	1	H125
1189	TCOGS2:TC011066	15.5512	19.2904	11.8121	0.612332	-0.707615	0.358241	1
1190	TCOGS2:TC011415	0.276627	0	0.553254	Inf	Inf	0.929941	1
1191	TCOGS2:TC011065	3.08121	2.54116	3.62125	1.42504	0.511001	1	1
1192	TCOGS2:TC011064	1060.75	1085.83	1035.66	0.953793	-0.0682522	0.758039	1
1193	TCOGS2:TC011063	4.5588	3.71379	5.40382	1.45507	0.541089	0.456506	1
1194	TCOGS2:TC011416	3.59865	2.20388	4.99343	2.26575	1.17999	0.730505	1
1195	TCOGS2:TC011062	279.273	240.115	318.431	1.32616	0.407253	0.0143784	0.328874
1196	TCOGS2:TC011061	27.8081	23.9746	31.6415	1.31979	0.400312	0.619279	1
1197	TCOGS2:TC011417	2389.69	2534.42	2244.96	0.885788	-0.174966	0.294925	1
1198	TCOGS2:TC011060	1.9067	1.87265	1.94074	1.03636	0.0515286	0.726093	1
1199	TCOGS2:TC011059	277.83	287.638	268.021	0.931799	-0.101909	0.41239	1
1200	TCOGS2:TC011418	242.193	267.3	217.086	0.812145	-0.30019	0.157555	1
1201	TCOGS2:TC011058	1500.54	1518.14	1482.94	0.976814	-0.0338446	0.697906	1
1202	TCOGS2:TC011419	594.361	560.697	628.026	1.12008	0.163604	0.228344	1
1203	TCOGS2:TC011057	14.8507	18.7341	10.9672	0.585415	-0.772468	0.658263	1
1204	TCOGS2:TC011056	673.832	662.401	685.263	1.03451	0.0489514	0.531646	1
1205	TCOGS2:TC011420	0.607	0	1.214	Inf	Inf	0.505763	1
1206	TCOGS2:TC011421	0	0	0	NA	NA	NA	NA
1207	TCOGS2:TC011422	0	0	0	NA	NA	NA	NA
1208	TCOGS2:TC011423	0	0	0	NA	NA	NA	NA
1209	TCOGS2:TC011055	3.31915	1.88719	4.7511	2.51755	1.33202	0.645234	1
1210	TCOGS2:TC011424	0	0	0	NA	NA	NA	NA
1211	TCOGS2:TC011425	0	0	0	NA	NA	NA	NA
1212	TCOGS2:TC011054	0	0	0	NA	NA	NA	NA
1213	TCOGS2:TC011053	1.05312	0.999739	1.10651	1.1068	0.146391	0.856775	1
1214	TCOGS2:TC011426	0.684083	0	1.36817	Inf	Inf	0.295813	1
1215	TCOGS2:TC011427	63.3674	74.6768	52.0579	0.697109	-0.520543	0.128424	1	NimA
1216	TCOGS2:TC011428	80.7085	71.7375	89.6794	1.2501	0.322048	0.0835751	0.873958	NimB
1217	TCOGS2:TC011052	326.392	419.338	233.447	0.556703	-0.845021	2.8171e-07	2.19006e-05
1218	TCOGS2:TC011429	0.249935	0.499869	0	0	#NAME?	0.779521	1
1219	TCOGS2:TC011430	351.555	344.891	358.219	1.03864	0.0546995	0.88672	1
1220	TCOGS2:TC011431	0	0	0	NA	NA	NA	NA
1221	TCOGS2:TC030430	0	0	0	NA	NA	NA	NA
1222	TCOGS2:TC011432	0.276627	0	0.553254	Inf	Inf	0.929941	1
1223	TCOGS2:TC011051	1590.98	1518.02	1663.95	1.09613	0.132422	0.307884	1
1224	TCOGS2:TC011050	445.763	410.936	480.59	1.1695	0.225893	0.248775	1
1225	TCOGS2:TC011433	1131.21	1082.91	1179.51	1.08921	0.123276	0.495732	1
1226	TCOGS2:TC011434	2.07362	1.51839	2.62884	1.73133	0.79188	1	1
1227	TCOGS2:TC011049	281.221	297.746	264.696	0.889002	-0.169741	0.680547	1
1228	TCOGS2:TC030188	0.428451	0.326984	0.529917	1.62062	0.696546	1	1
1229	TCOGS2:TC011048	135.664	140.589	130.738	0.929934	-0.1048	0.757103	1
1230	TCOGS2:TC011435	135.932	154.915	116.949	0.754923	-0.405599	0.208417	1
1231	TCOGS2:TC011436	9.63359	11.8913	7.37593	0.620282	-0.689004	0.332733	1
1232	TCOGS2:TC011047	66.6938	63.9125	69.4751	1.08704	0.120398	0.211714	1
1233	TCOGS2:TC011437	1184.97	1259.56	1110.38	0.881563	-0.181864	0.423548	1
1234	TCOGS2:TC011438	209.402	234.265	184.539	0.787735	-0.344217	0.255161	1
1235	TCOGS2:TC011046	385.918	421.773	350.063	0.829979	-0.268854	0.266989	1
1236	TCOGS2:TC011439	1887.8	1960.19	1815.42	0.926148	-0.110685	0.396485	1
1237	TCOGS2:TC011440	53.4186	50.965	55.8723	1.09629	0.132626	1	1
1238	TCOGS2:TC011441	101.271	90.6353	111.906	1.23468	0.304142	0.249422	1
1239	TCOGS2:TC011442	123.791	120.859	126.723	1.04852	0.0683477	0.876905	1
1240	TCOGS2:TC011443	67.1762	63.1109	71.2415	1.12883	0.174827	0.333945	1
1241	TCOGS2:TC011444	4.43691	2.38282	6.491	2.72408	1.44577	0.311751	1
1242	TCOGS2:TC011445	19.5501	18.1129	20.9873	1.1587	0.212503	0.379222	1
1243	TCOGS2:TC011446	107.731	111.263	104.199	0.936513	-0.0946285	0.800235	1
1244	TCOGS2:TC011045	212.19	225.909	198.472	0.878548	-0.186807	0.590343	1
1245	TCOGS2:TC016214	0	0	0	NA	NA	NA	NA
1246	TCOGS2:TC016215	1806.81	1784.77	1828.85	1.0247	0.0351985	0.255732	1
1247	TCOGS2:TC016216	132.701	138.176	127.226	0.920754	-0.119112	0.907343	1
1248	TCOGS2:TC016213	0.567659	0.518656	0.616662	1.18896	0.249704	0.964692	1
1249	TCOGS2:TC016217	0	0	0	NA	NA	NA	NA
1250	TCOGS2:TC016218	14.4208	9.39796	19.4436	2.06891	1.04887	0.188848	1
1251	TCOGS2:TC016212	5.56804	4.01168	7.1244	1.77591	0.828561	0.12715	1
1252	TCOGS2:TC016211	14.6062	7.0818	22.1306	3.125	1.64386	0.0838251	0.875451
1253	TCOGS2:TC016219	186.371	189.827	182.916	0.963591	-0.0535072	0.806637	1
1254	TCOGS2:TC016220	329.317	357.037	301.597	0.844723	-0.24345	0.272846	1
1255	TCOGS2:TC016210	38.7383	42.2064	35.2701	0.835656	-0.259018	0.733419	1
1256	TCOGS2:TC016209	30.1751	35.9994	24.3509	0.676427	-0.563995	0.166475	1
1257	TCOGS2:TC016208	906.575	933.113	880.037	0.943119	-0.0844877	0.387955	1
1258	TCOGS2:TC016221	51.9	49.9804	53.8195	1.07681	0.106767	0.567277	1
1259	TCOGS2:TC030425	2.19549	2.38282	2.00817	0.842768	-0.246792	0.754648	1
1260	TCOGS2:TC016207	51.4211	17.5882	85.2541	4.84724	2.27716	8.86161e-15	1.37783e-12
1261	TCOGS2:TC016206	0	0	0	NA	NA	NA	NA
1262	TCOGS2:TC016205	81.678	89.2758	74.0801	0.829789	-0.269184	0.387443	1
1263	TCOGS2:TC016222	0.579074	1.00398	0.154166	0.153554	-2.70318	0.861935	1
1264	TCOGS2:TC016204	64.1259	63.8251	64.4268	1.00943	0.0135378	0.840037	1
1265	TCOGS2:TC016223	21.6139	19.4754	23.7524	1.21961	0.286425	0.551271	1
1266	TCOGS2:TC016224	135.37	129.159	141.58	1.09617	0.132467	0.61295	1
1267	TCOGS2:TC016203	109.669	115.982	103.356	0.891138	-0.16628	0.824635	1
1268	TCOGS2:TC016225	421.426	421.564	421.288	0.999346	-0.000943754	0.771339	1
1269	TCOGS2:TC016202	129.461	122.138	136.784	1.11992	0.163394	0.596555	1
1270	TCOGS2:TC016201	164.733	167.299	162.166	0.969316	-0.0449617	0.626352	1
1271	TCOGS2:TC016226	229.686	231.963	227.409	0.980367	-0.0286062	0.991782	1
1272	TCOGS2:TC016200	144.26	153.543	134.976	0.879078	-0.185937	0.332273	1
1273	TCOGS2:TC016227	161.743	164.132	159.354	0.970887	-0.0426254	0.944069	1
1274	TCOGS2:TC016199	8.89497	11.0814	6.70858	0.605392	-0.724057	0.665894	1
1275	TCOGS2:TC016228	1559.04	1554.51	1563.58	1.00583	0.00839316	0.806407	1
1276	TCOGS2:TC016229	9.73594	11.9458	7.52608	0.630019	-0.666533	0.70326	1
1277	TCOGS2:TC016198	99.2273	107.965	90.4898	0.838142	-0.254733	0.579111	1
1278	TCOGS2:TC016197	564.639	595.526	533.751	0.896268	-0.157998	0.241059	1
1279	TCOGS2:TC016230	137.161	149.077	125.246	0.840144	-0.251292	0.209369	1
1280	TCOGS2:TC016231	116.808	122.608	111.008	0.905388	-0.143391	0.491996	1
1281	TCOGS2:TC016232	0.687779	0.84564	0.529917	0.626647	-0.674276	0.700306	1
1282	TCOGS2:TC016196	155.792	167.203	144.38	0.863498	-0.211736	0.431547	1
1283	TCOGS2:TC016233	0	0	0	NA	NA	NA	NA
1284	TCOGS2:TC016195	5.72422	5.68418	5.76426	1.01409	0.0201839	0.781138	1
1285	TCOGS2:TC016194	39.1844	38.7687	39.6002	1.02145	0.0306135	0.96069	1
1286	TCOGS2:TC016234	5.6325	3.53666	7.72834	2.18521	1.12777	0.375363	1
1287	TCOGS2:TC016193	0	0	0	NA	NA	NA	NA
1288	TCOGS2:TC016192	9.82461	7.60894	12.0403	1.58239	0.662101	0.699133	1
1289	TCOGS2:TC016235	4.28386	4.50731	4.06041	0.900851	-0.15064	1	1
1290	TCOGS2:TC016191	0.693443	0.172885	1.214	7.022	2.81188	0.700887	1
1291	TCOGS2:TC011044	77.8529	89.9508	65.7549	0.731009	-0.452038	0.0383219	0.589221
1292	TCOGS2:TC011447	22.4104	27.1176	17.7032	0.652829	-0.615223	0.107396	0.961059
1293	TCOGS2:TC011043	1179.26	1131.99	1226.53	1.08352	0.115719	0.439898	1
1294	TCOGS2:TC011042	363.419	392.21	334.627	0.853182	-0.229075	0.154414	1
1295	TCOGS2:TC011448	21.2204	18.2674	24.1734	1.32331	0.40415	0.504197	1
1296	TCOGS2:TC011041	0.669059	0.499869	0.838249	1.67693	0.745827	0.945839	1
1297	TCOGS2:TC011449	0.968836	0.676998	1.26067	1.86215	0.896973	0.933271	1
1298	TCOGS2:TC011040	396.44	393.441	399.438	1.01524	0.0218249	0.975784	1
1299	TCOGS2:TC011450	172.933	177.445	168.42	0.949141	-0.0753064	0.619432	1
1300	TCOGS2:TC011039	1190.95	1432.7	949.196	0.662523	-0.593958	2.7937e-06	0.000189506
1301	TCOGS2:TC011038	588.47	633.697	543.244	0.857262	-0.222192	0.15084	1
1302	TCOGS2:TC011451	569.754	622.868	516.641	0.829455	-0.269764	0.0340457	0.548456
1303	TCOGS2:TC011037	1696.49	1761.79	1631.19	0.925869	-0.11112	0.293395	1
1304	TCOGS2:TC011036	6.14996	0.172885	12.127	70.145	6.13227	1.6567e-06	0.000118785
1305	TCOGS2:TC011035	2994.43	2934.33	3054.54	1.04097	0.0579225	0.588108	1
1306	TCOGS2:TC011034	883.194	859.89	906.497	1.0542	0.0761507	0.368198	1
1307	TCOGS2:TC011452	10.6484	8.46488	12.8319	1.51589	0.600168	0.925443	1
1308	TCOGS2:TC011033	715.867	704.876	726.858	1.03119	0.0443045	0.991099	1
1309	TCOGS2:TC011453	1.58666	2.02675	1.14658	0.565723	-0.821831	0.923337	1
1310	TCOGS2:TC011454	40.0379	36.2385	43.8374	1.20969	0.27464	0.779101	1
1311	TCOGS2:TC011032	13.5996	10.8083	16.3909	1.51651	0.60075	0.575229	1
1312	TCOGS2:TC011031	1255.05	1344.67	1165.44	0.866711	-0.206377	0.178567	1
1313	TCOGS2:TC011030	89.527	68.8779	110.176	1.59958	0.677696	0.373298	1
1314	TCOGS2:TC011455	2393.06	2603.42	2182.71	0.8384	-0.25429	0.1021	0.941911
1315	TCOGS2:TC011029	396.123	434.255	357.992	0.824383	-0.278613	0.0875302	0.890126
1316	TCOGS2:TC011456	160.322	159.544	161.101	1.00976	0.0140111	0.774381	1
1317	TCOGS2:TC011028	3549.27	3607.22	3491.32	0.967869	-0.0471169	0.864097	1
1318	TCOGS2:TC011457	470.529	482.662	458.396	0.949725	-0.074418	0.490012	1
1319	TCOGS2:TC011027	60.8175	63.6285	58.0065	0.911643	-0.13346	0.99976	1
1320	TCOGS2:TC011026	482.786	489.031	476.54	0.974457	-0.0373296	0.915232	1
1321	TCOGS2:TC011025	579.09	586.724	571.456	0.973978	-0.0380396	0.984171	1
1322	TCOGS2:TC011024	782.731	750.34	815.122	1.08634	0.119472	0.381014	1
1323	TCOGS2:TC011458	102.831	119.844	85.8184	0.716085	-0.481796	0.536698	1
1324	TCOGS2:TC011460	755.742	755.332	756.151	1.00108	0.00156348	0.621685	1
1325	TCOGS2:TC011023	797.437	825.47	769.403	0.932079	-0.101476	0.486887	1
1326	TCOGS2:TC011022	1120.97	1226.37	1015.57	0.828111	-0.272104	0.0605632	0.746013
1327	TCOGS2:TC011021	875.512	833.214	917.809	1.10153	0.139506	0.3162	1
1328	TCOGS2:TC011020	48.7096	51.8627	45.5566	0.878406	-0.187039	0.201673	1
1329	TCOGS2:TC011019	2457.21	2315.88	2598.54	1.12205	0.166138	0.193948	1
1330	TCOGS2:TC011461	10.7324	7.47969	13.985	1.86974	0.902834	0.775976	1
1331	TCOGS2:TC011462	85.3272	63.0666	107.588	1.70594	0.770568	0.485097	1
1332	TCOGS2:TC011463	0	0	0	NA	NA	NA	NA
1333	TCOGS2:TC011464	0.0864426	0.172885	0	0	#NAME?	1	1
1334	TCOGS2:TC011465	0	0	0	NA	NA	NA	NA
1335	TCOGS2:TC011018	0.163492	0.326984	0	0	#NAME?	1	1
1336	TCOGS2:TC011017	0	0	0	NA	NA	NA	NA
1337	TCOGS2:TC030362	0	0	0	NA	NA	NA	NA
1338	TCOGS2:TC030363	1.1769	0.653968	1.69983	2.59926	1.3781	0.543924	1
1339	TCOGS2:TC011016	0.154166	0	0.308331	Inf	Inf	0.80309	1
1340	TCOGS2:TC030364	0.0770828	0	0.154166	Inf	Inf	0.929947	1
1341	TCOGS2:TC011015	0.276627	0	0.553254	Inf	Inf	0.929941	1
1342	TCOGS2:TC030365	0.430793	0	0.861585	Inf	Inf	0.440864	1
1343	TCOGS2:TC011014	0	0	0	NA	NA	NA	NA	P124
1344	TCOGS2:TC030578	74.0772	56.589	91.5654	1.61808	0.694282	0.00281582	0.0899892
1345	TCOGS2:TC030585	1327.5	1287.26	1367.74	1.06252	0.0874887	0.563678	1
1346	TCOGS2:TC011467	248.634	250.408	246.859	0.985826	-0.0205945	0.495742	1
1347	TCOGS2:TC011013	117.175	123.71	110.64	0.89435	-0.161089	0.314044	1
1348	TCOGS2:TC011468	454.895	470.493	439.297	0.933695	-0.0989761	0.680395	1
1349	TCOGS2:TC011012	1014.29	1030.03	998.552	0.969437	-0.0447804	0.984965	1
1350	TCOGS2:TC011011	145.629	141.872	149.386	1.05296	0.0744496	0.826796	1
1351	TCOGS2:TC030174	5.269	4.49277	6.04524	1.34555	0.428196	0.368825	1
1352	TCOGS2:TC011469	5.97892	5.68842	6.26942	1.10214	0.140304	0.68154	1
1353	TCOGS2:TC011470	0.240608	0.172885	0.308331	1.78344	0.834667	0.960288	1
1354	TCOGS2:TC011010	244.404	228.725	260.083	1.1371	0.185357	0.299402	1
1355	TCOGS2:TC011009	78.7933	75.8036	81.783	1.07888	0.109535	0.907962	1
1356	TCOGS2:TC011471	3.63402	1.65795	5.61009	3.38375	1.75862	0.217832	1
1357	TCOGS2:TC011472	461.843	412.378	511.307	1.2399	0.310223	0.00793018	0.210629
1358	TCOGS2:TC030737	363.039	376.307	349.77	0.929481	-0.105503	0.848108	1
1359	TCOGS2:TC030579	408.76	423.139	394.382	0.932039	-0.101538	0.879756	1
1360	TCOGS2:TC011008	115.866	104.8	126.932	1.21118	0.276417	0.450157	1
1361	TCOGS2:TC011474	0.576919	1.15384	0	0	#NAME?	0.520123	1
1362	TCOGS2:TC011475	197.511	184.225	210.798	1.14424	0.194395	0.273391	1
1363	TCOGS2:TC011007	878.971	822.064	935.878	1.13845	0.187071	0.144174	1
1364	TCOGS2:TC011476	1001.01	1112.11	889.916	0.800203	-0.321561	0.0563254	0.720749
1365	TCOGS2:TC011006	0.937747	1.19141	0.684083	0.574179	-0.800427	0.62005	1
1366	TCOGS2:TC011477	55.1867	56.7536	53.6198	0.944784	-0.081944	0.867426	1
1367	TCOGS2:TC011005	140.743	146.13	135.356	0.926272	-0.110493	0.135383	1
1368	TCOGS2:TC011004	113.358	108.756	117.96	1.08463	0.117206	0.683148	1
1369	TCOGS2:TC011478	0.264959	0	0.529917	Inf	Inf	0.93969	1
1370	TCOGS2:TC011479	0	0	0	NA	NA	NA	NA
1371	TCOGS2:TC011480	0.276627	0	0.553254	Inf	Inf	0.93722	1
1372	TCOGS2:TC011481	0.240608	0.172885	0.308331	1.78344	0.834667	0.954773	1
1373	TCOGS2:TC011003	2843.65	2900.87	2786.42	0.960545	-0.0580749	0.791053	1
1374	TCOGS2:TC011482	0	0	0	NA	NA	NA	NA
1375	TCOGS2:TC011002	1.17548	1.33521	1.01575	0.760743	-0.394518	0.933586	1
1376	TCOGS2:TC011001	0	0	0	NA	NA	NA	NA
1377	TCOGS2:TC011000	0	0	0	NA	NA	NA	NA
1378	TCOGS2:TC010999	4.95749	8.52748	1.38749	0.162708	-2.61964	0.141221	1
1379	TCOGS2:TC004377	19.9573	24.8677	15.047	0.605082	-0.724799	0.16359	1
1380	TCOGS2:TC004376	310.847	354.904	266.79	0.751726	-0.411722	0.0289576	0.505812
1381	TCOGS2:TC004378	427.998	454.712	401.283	0.8825	-0.180332	0.362346	1
1382	TCOGS2:TC004375	580.595	595.337	565.854	0.950477	-0.0732761	0.622443	1
1383	TCOGS2:TC004374	336.636	331.079	342.192	1.03357	0.04763	0.541889	1
1384	TCOGS2:TC004379	283.082	285.854	280.31	0.980608	-0.028252	0.813399	1
1385	TCOGS2:TC004380	560.868	541.825	579.912	1.07029	0.098007	0.727602	1
1386	TCOGS2:TC004373	1395.1	1476.42	1313.79	0.889847	-0.168371	0.204121	1
1387	TCOGS2:TC004381	1194.55	1231.62	1157.49	0.939813	-0.089555	0.654825	1
1388	TCOGS2:TC004382	735.26	733.698	736.821	1.00426	0.00612922	0.994252	1
1389	TCOGS2:TC004372	0	0	0	NA	NA	NA	NA
1390	TCOGS2:TC004383	6.39456	7.26317	5.52594	0.760816	-0.39438	0.207241	1
1391	TCOGS2:TC004371	1.97083	0.518656	3.423	6.59976	2.72241	0.226811	1
1392	TCOGS2:TC004370	106.008	91.4712	120.545	1.31785	0.398187	0.0976586	0.92435
1393	TCOGS2:TC004369	358.251	330.634	385.867	1.16705	0.222867	0.824878	1
1394	TCOGS2:TC004384	195.193	224.713	165.672	0.73726	-0.439754	0.0305845	0.518135
1395	TCOGS2:TC004368	784.164	758.38	809.948	1.068	0.0949086	0.415455	1
1396	TCOGS2:TC004385	249.401	247.392	251.41	1.01624	0.0232417	0.650433	1
1397	TCOGS2:TC004367	955.662	1022.1	889.222	0.869994	-0.200923	0.131385	1
1398	TCOGS2:TC004366	5409.81	5789.47	5030.15	0.868846	-0.202828	0.106602	0.958519
1399	TCOGS2:TC004386	27.1168	28.7047	25.5289	0.889363	-0.169156	0.532249	1
1400	TCOGS2:TC004365	644.07	664.963	623.177	0.93716	-0.0936321	0.455993	1
1401	TCOGS2:TC004387	208.157	216.578	199.737	0.922239	-0.116787	0.46783	1
1402	TCOGS2:TC004364	958.119	1009.49	906.748	0.898224	-0.154853	0.242708	1
1403	TCOGS2:TC004388	338.681	363.709	313.654	0.862377	-0.21361	0.138661	1
1404	TCOGS2:TC004389	25.4482	25.7073	25.1892	0.979846	-0.0293725	0.986443	1
1405	TCOGS2:TC004363	91.7556	103.251	80.2607	0.777338	-0.363386	0.0616917	0.753478
1406	TCOGS2:TC004362	50.6072	49.5526	51.6617	1.04256	0.060133	0.497266	1
1407	TCOGS2:TC004361	1446.33	1384.68	1507.98	1.08904	0.123062	0.370248	1
1408	TCOGS2:TC004360	171.196	205.559	136.832	0.665657	-0.587149	0.0466732	0.657702
1409	TCOGS2:TC004390	379.355	367.068	391.642	1.06695	0.0934912	0.449327	1
1410	TCOGS2:TC004391	1141.73	1199.23	1084.24	0.904114	-0.145424	0.386791	1
1411	TCOGS2:TC004392	0.84049	1.68098	0	0	#NAME?	0.222416	1
1412	TCOGS2:TC004393	7103.77	7198.56	7008.98	0.973664	-0.0385034	0.634745	1
1413	TCOGS2:TC004359	591.845	590.647	593.044	1.00406	0.00584196	0.831733	1
1414	TCOGS2:TC004394	223.695	243.235	204.155	0.839332	-0.252686	0.320208	1
1415	TCOGS2:TC004395	785.004	846.908	723.1	0.853812	-0.228009	0.164974	1
1416	TCOGS2:TC004358	237.556	261.066	214.045	0.819887	-0.286502	0.231501	1
1417	TCOGS2:TC004396	886.173	866.515	905.831	1.04537	0.0640184	0.892703	1
1418	TCOGS2:TC004397	555.698	549.712	561.684	1.02178	0.0310822	0.946267	1
1419	TCOGS2:TC004357	810.279	792.16	828.399	1.04575	0.0645343	0.645586	1
1420	TCOGS2:TC004398	1332.64	1268.09	1397.19	1.1018	0.139868	0.398795	1
1421	TCOGS2:TC004399	826.814	789	864.628	1.09585	0.132054	0.45768	1
1422	TCOGS2:TC004356	807.216	787.574	826.857	1.04988	0.0702216	0.397533	1
1423	TCOGS2:TC004400	3090.83	2942.34	3239.33	1.10093	0.138729	0.070912	0.804328
1424	TCOGS2:TC004401	70.9483	59.4899	82.4067	1.38522	0.470119	0.566906	1
1425	TCOGS2:TC004402	26.9869	18.5958	35.3781	1.90248	0.92788	0.0697495	0.79701
1426	TCOGS2:TC004355	72.2122	95.9901	48.4343	0.504577	-0.986855	0.00283781	0.0902749
1427	TCOGS2:TC015365	160	158.432	161.567	1.01979	0.0282726	0.764437	1	pelle
1428	TCOGS2:TC030747	28.6573	20.9479	36.3667	1.73605	0.79581	0.727941	1
1429	TCOGS2:TC030646	173.125	177.244	169.005	0.953517	-0.0686691	0.33672	1
1430	TCOGS2:TC015364	361.112	358.712	363.511	1.01338	0.0191736	0.904618	1
1431	TCOGS2:TC015367	235.949	236.933	234.964	0.991687	-0.012043	0.972656	1
1432	TCOGS2:TC015368	1.73893	1.69128	1.78658	1.05635	0.0790846	0.947447	1
1433	TCOGS2:TC015363	3.29579	2.50783	4.08375	1.6284	0.703454	0.438651	1
1434	TCOGS2:TC015362	245.703	272.152	219.254	0.80563	-0.31181	0.182767	1
1435	TCOGS2:TC030137	0.733239	1.00398	0.462497	0.460663	-1.11822	1	1
1436	TCOGS2:TC015361	528.89	537.033	520.746	0.969674	-0.044429	0.544693	1
1437	TCOGS2:TC015369	177.435	195.046	159.824	0.819421	-0.287323	0.225518	1
1438	TCOGS2:TC015360	253.844	216.268	291.42	1.3475	0.430281	0.00751331	0.201951
1439	TCOGS2:TC015359	365.915	361.781	370.049	1.02285	0.0326007	0.449046	1
1440	TCOGS2:TC015358	10.2868	6.72997	13.8436	2.05701	1.04055	0.0918323	0.907697
1441	TCOGS2:TC015370	258.215	124.672	391.759	3.14232	1.65183	2.81131e-11	3.38286e-09
1442	TCOGS2:TC015371	31.617	31.8441	31.39	0.985741	-0.0207189	0.745223	1
1443	TCOGS2:TC015372	670.55	653.26	687.841	1.05293	0.0744162	0.444277	1
1444	TCOGS2:TC015373	68600.7	68066.8	69134.5	1.01568	0.0224529	0.592505	1
1445	TCOGS2:TC015374	404.676	385.471	423.882	1.09965	0.137041	0.27995	1
1446	TCOGS2:TC030144	0.342041	0	0.684083	Inf	Inf	0.66097	1
1447	TCOGS2:TC030143	1.19774	1.00398	1.3915	1.38598	0.470911	0.932808	1
1448	TCOGS2:TC030142	0.687812	0.691541	0.684083	0.989215	-0.0156433	0.858562	1
1449	TCOGS2:TC030141	1.74749	1.52688	1.96809	1.28896	0.366212	1	1
1450	TCOGS2:TC030140	0.759932	0.504112	1.01575	2.01493	1.01073	0.553192	1
1451	TCOGS2:TC030139	0	0	0	NA	NA	NA	NA
1452	TCOGS2:TC030138	0.264959	0	0.529917	Inf	Inf	0.941924	1
1453	TCOGS2:TC015356	1.03067	1.50809	0.553254	0.366857	-1.44671	0.620377	1
1454	TCOGS2:TC030268	0	0	0	NA	NA	NA	NA
1455	TCOGS2:TC030760	1743.98	1906.87	1581.09	0.829158	-0.270281	0.0594957	0.739438
1456	TCOGS2:TC030613	890.754	952.007	829.5	0.871318	-0.198729	0.219063	1
1457	TCOGS2:TC015355	20.2792	12.3267	28.2317	2.29029	1.19553	0.0679109	0.788381
1458	TCOGS2:TC015376	939.595	942.008	937.181	0.994876	-0.00741146	1	1
1459	TCOGS2:TC015354	295.956	284.49	307.422	1.08061	0.111842	0.738916	1
1460	TCOGS2:TC015377	352.992	319.328	386.657	1.21085	0.276018	0.160556	1
1461	TCOGS2:TC015353	571.826	585.777	557.875	0.952367	-0.0704101	0.707742	1
1462	TCOGS2:TC015352	18.1799	10.5833	25.7764	2.43557	1.28426	0.00812756	0.215046
1463	TCOGS2:TC015378	13.6448	13.5328	13.7568	1.01655	0.0236849	0.676641	1
1464	TCOGS2:TC015379	48.5856	22.9932	74.1779	3.22608	1.68978	2.80393e-07	2.19006e-05
1465	TCOGS2:TC015380	818.843	645.7	991.987	1.5363	0.619456	0.0132922	0.31091
1466	TCOGS2:TC015351	139.608	111.116	168.101	1.51284	0.597264	0.00262449	0.0856548
1467	TCOGS2:TC015350	233.056	241.178	224.934	0.932647	-0.100597	0.624832	1
1468	TCOGS2:TC015381	20.9029	2.51208	39.2937	15.6419	3.96735	5.31399e-14	7.90699e-12
1469	TCOGS2:TC015349	0.857154	1.71431	0	0	#NAME?	0.167471	1
1470	TCOGS2:TC015382	0.338499	0.676998	0	0	#NAME?	0.642755	1
1471	TCOGS2:TC015383	2.56048	3.35772	1.76324	0.525131	-0.929249	0.977869	1
1472	TCOGS2:TC015348	1210.5	1131.47	1289.52	1.13969	0.188636	0.155739	1
1473	TCOGS2:TC015347	1169.22	1200.32	1138.12	0.948182	-0.0767636	0.543658	1
1474	TCOGS2:TC015384	134.747	127.503	141.991	1.11363	0.155265	0.737453	1
1475	TCOGS2:TC015385	710.3	597.192	823.408	1.3788	0.463414	0.00382659	0.114368
1476	TCOGS2:TC015386	149.995	146.507	153.482	1.0476	0.0670933	0.770694	1
1477	TCOGS2:TC030145	69.3457	62.1053	76.5861	1.23317	0.302367	0.525289	1
1478	TCOGS2:TC030146	59.3932	54.3469	64.4395	1.18571	0.245747	0.530619	1
1479	TCOGS2:TC030147	0	0	0	NA	NA	NA	NA
1480	TCOGS2:TC015346	9.00244	9.59388	8.411	0.876705	-0.189836	1	1
1481	TCOGS2:TC030149	0	0	0	NA	NA	NA	NA
1482	TCOGS2:TC015344	0.0864426	0.172885	0	0	#NAME?	1	1	H158
1483	TCOGS2:TC015343	0.231248	0	0.462497	Inf	Inf	0.445341	1
1484	TCOGS2:TC015389	0.849917	0	1.69983	Inf	Inf	0.200663	1
1485	TCOGS2:TC030148	0	0	0	NA	NA	NA	NA
1486	TCOGS2:TC015390	0	0	0	NA	NA	NA	NA	H159
1487	TCOGS2:TC015391	2.73183	2.83482	2.62884	0.92734	-0.108829	0.958087	1
1488	TCOGS2:TC015342	25.8095	29.8022	21.8169	0.732056	-0.449973	0.269829	1
1489	TCOGS2:TC015341	19.5711	26.8454	12.2968	0.458059	-1.1264	0.283168	1
1490	TCOGS2:TC015392	363.944	431.324	296.565	0.687568	-0.540425	0.0845358	0.876917
1491	TCOGS2:TC015340	0.0864426	0.172885	0	0	#NAME?	1	1
1492	TCOGS2:TC015339	0.504112	1.00822	0	0	#NAME?	0.84563	1
1493	TCOGS2:TC015338	0	0	0	NA	NA	NA	NA
1494	TCOGS2:TC015337	1.04358	1.00398	1.08317	1.07888	0.109529	1	1
1495	TCOGS2:TC015393	8.09042	4.03047	12.1504	3.01463	1.59198	0.025769	0.471682
1496	TCOGS2:TC015394	6.21269	6.39026	6.03511	0.944423	-0.0824948	0.611496	1
1497	TCOGS2:TC015395	0	0	0	NA	NA	NA	NA
1498	TCOGS2:TC030329	0.0864426	0.172885	0	0	#NAME?	1	1
1499	TCOGS2:TC030330	0.0864426	0.172885	0	0	#NAME?	1	1
1500	TCOGS2:TC030331	0.0770828	0	0.154166	Inf	Inf	0.929947	1
1501	TCOGS2:TC015336	0	0	0	NA	NA	NA	NA
1502	TCOGS2:TC015335	799.527	716.895	882.16	1.23053	0.299278	0.182229	1
1503	TCOGS2:TC030150	1.66147	0.499869	2.82308	5.64763	2.49765	0.196135	1
1504	TCOGS2:TC015334	304.733	323.762	285.703	0.882448	-0.180417	0.391291	1
1505	TCOGS2:TC015397	98.0488	109.483	86.6149	0.791129	-0.338016	0.303585	1
1506	TCOGS2:TC015333	1877.35	1935.88	1818.81	0.939527	-0.0899942	0.526617	1
1507	TCOGS2:TC015332	396.565	390.943	402.187	1.02876	0.04091	0.782757	1
1508	TCOGS2:TC015398	0	0	0	NA	NA	NA	NA
1509	TCOGS2:TC030132	0	0	0	NA	NA	NA	NA
1510	TCOGS2:TC030131	0	0	0	NA	NA	NA	NA
1511	TCOGS2:TC015399	13.0456	7.38195	18.7093	2.53446	1.34168	0.86983	1
1512	TCOGS2:TC015400	341.697	205.164	478.23	2.33096	1.22093	0.565312	1
1513	TCOGS2:TC015330	57.0914	39.4694	74.7133	1.89294	0.920629	0.39084	1
1514	TCOGS2:TC015401	0	0	0	NA	NA	NA	NA
1515	TCOGS2:TC015329	1.68832	1.52264	1.854	1.21762	0.284069	0.940056	1
1516	TCOGS2:TC015402	1811.93	1868.03	1755.83	0.939939	-0.0893609	0.593686	1
1517	TCOGS2:TC015328	486.987	498.137	475.837	0.955234	-0.0660745	0.731181	1
1518	TCOGS2:TC015403	22.8622	22.6808	23.0436	1.016	0.0228944	0.931934	1
1519	TCOGS2:TC015327	218.213	200.797	235.628	1.17347	0.230776	0.193739	1
1520	TCOGS2:TC015326	0.680761	0.34577	1.01575	2.93765	1.55466	0.753717	1
1521	TCOGS2:TC015404	0.541586	0	1.08317	Inf	Inf	0.651729	1
1522	TCOGS2:TC015325	80.9672	103.481	58.4537	0.564875	-0.823995	0.029258	0.505812
1523	TCOGS2:TC015405	0.163525	0.172885	0.154166	0.891722	-0.165333	1	1
1524	TCOGS2:TC015406	56.3752	70.2505	42.4999	0.604976	-0.72505	0.00912869	0.233931
1525	TCOGS2:TC015324	450.407	457.211	443.603	0.970236	-0.0435924	0.86439	1
1526	TCOGS2:TC015407	200.253	208.346	192.159	0.922306	-0.116682	0.445944	1
1527	TCOGS2:TC015408	350.942	291.899	409.986	1.40455	0.490105	0.000794803	0.0298062
1528	TCOGS2:TC015323	108.673	97.3116	120.034	1.2335	0.302761	0.227132	1
1529	TCOGS2:TC015409	1.97439	1.85386	2.09491	1.13002	0.176353	0.520819	1
1530	TCOGS2:TC015322	6430.59	6829.21	6031.98	0.883262	-0.179087	0.2204	1
1531	TCOGS2:TC015321	2982.64	3060.54	2904.74	0.949093	-0.0753788	0.722612	1
1532	TCOGS2:TC015410	1318.26	1327.35	1309.17	0.986303	-0.0198971	0.74203	1
1533	TCOGS2:TC015320	1052.59	1174.39	930.789	0.792572	-0.335387	0.330401	1
1534	TCOGS2:TC015411	170.269	180.52	160.017	0.886425	-0.17393	0.492861	1
1535	TCOGS2:TC030125	0	0	0	NA	NA	NA	NA
1536	TCOGS2:TC030124	0	0	0	NA	NA	NA	NA
1537	TCOGS2:TC015414	0.252056	0.504112	0	0	#NAME?	1	1
1538	TCOGS2:TC015415	79.432	77.1952	81.6689	1.05795	0.0812766	0.977417	1
1539	TCOGS2:TC015318	350.182	366.981	333.382	0.908447	-0.138526	0.501741	1
1540	TCOGS2:TC015416	168.854	177.631	160.077	0.901177	-0.150118	0.785944	1
1541	TCOGS2:TC015317	599.832	610.275	589.389	0.965775	-0.0502406	0.578928	1
1542	TCOGS2:TC015316	1138.11	1160.87	1115.36	0.960795	-0.0577002	0.861752	1
1543	TCOGS2:TC015417	1728.57	1762.49	1694.65	0.96151	-0.0566256	0.852486	1
1544	TCOGS2:TC015315	246.588	235.622	257.554	1.09308	0.128396	0.706748	1
1545	TCOGS2:TC015314	2.10529	3.21816	0.992414	0.308379	-1.69722	0.282602	1
1546	TCOGS2:TC015418	203.044	208.789	197.3	0.944975	-0.0816515	0.531927	1
1547	TCOGS2:TC015313	80.0918	68.3754	91.8083	1.34271	0.425147	0.118344	0.993803
1548	TCOGS2:TC015312	40.6858	38.3363	43.0352	1.12257	0.166806	0.614353	1
1549	TCOGS2:TC015419	659.809	698.581	621.038	0.889	-0.169745	0.183249	1
1550	TCOGS2:TC015311	117.364	118.304	116.423	0.984098	-0.0231263	0.815331	1
1551	TCOGS2:TC015420	1123.04	1216.47	1029.61	0.846384	-0.240615	0.123888	1
1552	TCOGS2:TC015310	2564.07	2572.88	2555.27	0.993153	-0.00991184	0.922021	1
1553	TCOGS2:TC015309	216.478	231.167	201.79	0.872921	-0.196077	0.411346	1
1554	TCOGS2:TC015421	475.531	516.426	434.635	0.84162	-0.24876	0.304024	1
1555	TCOGS2:TC015422	328.612	313.003	344.221	1.09974	0.137158	0.24644	1
1556	TCOGS2:TC015308	613.58	653.304	573.856	0.878391	-0.187065	0.176565	1
1557	TCOGS2:TC015307	989.031	987.659	990.403	1.00278	0.0040033	0.802925	1
1558	TCOGS2:TC015306	138.642	104.944	172.34	1.64221	0.715637	0.124832	1
1559	TCOGS2:TC015423	173.41	158.042	188.778	1.19448	0.256379	0.0786877	0.848107
1560	TCOGS2:TC015305	419.975	428.81	411.141	0.958795	-0.0607051	0.730193	1
1561	TCOGS2:TC015304	11.4591	6.71543	16.2028	2.41276	1.27069	0.0024669	0.0810855
1562	TCOGS2:TC030726	2005.68	2013.19	1998.17	0.992539	-0.0108039	0.681715	1
1563	TCOGS2:TC030628	128.852	137.868	119.836	0.86921	-0.202223	0.576429	1
1564	TCOGS2:TC015424	260.287	277.388	243.186	0.876701	-0.189843	0.442488	1
1565	TCOGS2:TC015302	151.252	156.379	146.125	0.934427	-0.0978466	0.552487	1
1566	TCOGS2:TC015425	361.623	403.709	319.536	0.791502	-0.337336	0.0262375	0.476301
1567	TCOGS2:TC030166	1.85747	1.17687	2.53808	2.15664	1.10879	0.505637	1
1568	TCOGS2:TC030167	2.25822	2.17661	2.33983	1.07499	0.104326	0.826063	1
1569	TCOGS2:TC015301	538.806	559.231	518.381	0.926953	-0.109432	0.334219	1
1570	TCOGS2:TC015300	652.838	714.217	591.46	0.828123	-0.272083	0.0335956	0.545653
1571	TCOGS2:TC015299	666.794	692.412	641.176	0.926004	-0.110909	0.930776	1
1572	TCOGS2:TC015428	288.325	328.203	248.447	0.756992	-0.40165	0.0522437	0.698588
1573	TCOGS2:TC015429	412.421	438.375	386.467	0.881588	-0.181823	0.484538	1
1574	TCOGS2:TC015430	447.386	421.036	473.736	1.12517	0.17014	0.159207	1
1575	TCOGS2:TC015298	23.0046	24.0954	21.9137	0.909458	-0.136921	0.866312	1
1576	TCOGS2:TC015431	57.5458	52.7976	62.2939	1.17986	0.238618	0.362613	1
1577	TCOGS2:TC015297	378.096	431.507	324.685	0.752444	-0.410343	0.1128	0.976801	P157
1578	TCOGS2:TC015296	0	0	0	NA	NA	NA	NA
1579	TCOGS2:TC015295	18.9611	14.2553	23.6668	1.66022	0.73137	0.257217	1	P156
1580	TCOGS2:TC015432	38.6806	35.4933	41.8679	1.1796	0.238299	0.985217	1
1581	TCOGS2:TC015433	11.85	17.5407	6.15934	0.351145	-1.50986	0.0195375	0.402321
1582	TCOGS2:TC015434	1430.05	1522.92	1337.18	0.878036	-0.187647	0.272891	1
1583	TCOGS2:TC015435	24.4536	22.5766	26.3306	1.16628	0.221914	0.436725	1
1584	TCOGS2:TC015436	1.71793	1.3643	2.07157	1.51842	0.602571	0.723871	1
1585	TCOGS2:TC015294	0	0	0	NA	NA	NA	NA
1586	TCOGS2:TC015293	65.9959	32.2724	99.7193	3.08992	1.62757	2.43627e-06	0.000167727
1587	TCOGS2:TC015292	1053.38	1335.31	771.442	0.577723	-0.79155	1.73871e-05	0.00102821
1588	TCOGS2:TC015291	0.163492	0.326984	0	0	#NAME?	1	1
1589	TCOGS2:TC015290	0.0864426	0.172885	0	0	#NAME?	1	1
1590	TCOGS2:TC015289	19.3798	16.7486	22.0111	1.31421	0.394192	0.370899	1
1591	TCOGS2:TC015288	0	0	0	NA	NA	NA	NA
1592	TCOGS2:TC015287	0.990379	1.82659	0.154166	0.0844007	-3.5666	0.444085	1
1593	TCOGS2:TC015286	0	0	0	NA	NA	NA	NA
1594	TCOGS2:TC015285	0.163525	0.172885	0.154166	0.891722	-0.165333	1	1
1595	TCOGS2:TC015284	0	0	0	NA	NA	NA	NA
1596	TCOGS2:TC015283	0	0	0	NA	NA	NA	NA
1597	TCOGS2:TC015282	3.42749	2.54965	4.30534	1.6886	0.755828	0.591567	1
1598	TCOGS2:TC015281	0.862972	1.01853	0.70742	0.694553	-0.525843	0.687649	1
1599	TCOGS2:TC015280	0	0	0	NA	NA	NA	NA
1600	TCOGS2:TC015437	61.4815	62.4129	60.55	0.970152	-0.043717	0.653573	1
1601	TCOGS2:TC015279	420.182	436.41	403.954	0.92563	-0.111492	0.462786	1
1602	TCOGS2:TC015278	28.4699	28.6112	28.3286	0.990124	-0.014319	0.816242	1
1603	TCOGS2:TC015438	0	0	0	NA	NA	NA	NA
1604	TCOGS2:TC015277	232.897	236.715	229.079	0.967744	-0.047302	0.569856	1
1605	TCOGS2:TC015276	119.702	120.802	118.603	0.981796	-0.0265048	0.970549	1
1606	TCOGS2:TC015275	1179.4	1367.06	991.741	0.725458	-0.463037	1.89644e-05	0.00111199
1607	TCOGS2:TC015439	30.175	26.7925	33.5575	1.2525	0.324809	0.533985	1
1608	TCOGS2:TC015440	269.134	268.405	269.863	1.00543	0.00781218	0.999381	1
1609	TCOGS2:TC015441	396.971	411.534	382.408	0.929225	-0.105901	0.575829	1
1610	TCOGS2:TC015274	1.02985	0.691541	1.36817	1.97843	0.984357	1	1
1611	TCOGS2:TC015442	0	0	0	NA	NA	NA	NA
1612	TCOGS2:TC015273	0	0	0	NA	NA	NA	NA
1613	TCOGS2:TC015443	0	0	0	NA	NA	NA	NA
1614	TCOGS2:TC015444	0.252056	0.504112	0	0	#NAME?	1	1
1615	TCOGS2:TC015445	0.154166	0	0.308331	Inf	Inf	0.758154	1
1616	TCOGS2:TC015272	0	0	0	NA	NA	NA	NA
1617	TCOGS2:TC030163	0	0	0	NA	NA	NA	NA
1618	TCOGS2:TC015446	0.490576	0.518656	0.462497	0.891722	-0.165333	1	1
1619	TCOGS2:TC015270	0	0	0	NA	NA	NA	NA
1620	TCOGS2:TC015269	0.492631	0.831097	0.154166	0.185497	-2.43054	1	1
1621	TCOGS2:TC015447	10.0263	7.30499	12.7477	1.74507	0.803283	0.599163	1
1622	TCOGS2:TC015448	3.8634	2.71405	5.01276	1.84697	0.885158	0.741116	1
1623	TCOGS2:TC015449	4.58983	3.6344	5.54526	1.52577	0.60954	0.619457	1
1624	TCOGS2:TC015450	14.806	12.0411	17.5709	1.45924	0.545221	0.171699	1
1625	TCOGS2:TC015451	88.4616	97.4923	79.4309	0.81474	-0.295589	0.46096	1
1626	TCOGS2:TC015268	1013.71	1078.93	948.482	0.879095	-0.18591	0.164484	1
1627	TCOGS2:TC015452	505.02	490.509	519.531	1.05917	0.0829309	0.256436	1
1628	TCOGS2:TC015453	3119.7	3312.81	2926.59	0.883418	-0.178832	0.330017	1
1629	TCOGS2:TC015454	233.872	255.01	212.734	0.834218	-0.261504	0.19287	1
1630	TCOGS2:TC015267	0.415548	0.831097	0	0	#NAME?	0.699042	1
1631	TCOGS2:TC015266	5.97377	8.76945	3.17808	0.362404	-1.46433	0.29108	1
1632	TCOGS2:TC015265	267.703	345.033	190.372	0.551748	-0.857919	0.0239556	0.457562
1633	TCOGS2:TC015455	160.898	226.604	95.1924	0.420083	-1.25125	0.016444	0.356664
1634	TCOGS2:TC015456	4.64117	4.15548	5.12685	1.23376	0.303057	0.663144	1
1635	TCOGS2:TC015457	2.68674	2.19539	3.17808	1.44761	0.533678	0.618656	1
1636	TCOGS2:TC015264	253.644	256.009	251.279	0.981525	-0.0269036	0.922199	1
1637	TCOGS2:TC015263	6.68578	6.3339	7.03766	1.11111	0.152	0.768099	1
1638	TCOGS2:TC015458	37.8428	34.9724	40.7133	1.16416	0.219285	0.551979	1
1639	TCOGS2:TC015262	16.1681	18.0133	14.3228	0.795124	-0.330748	0.732623	1
1640	TCOGS2:TC015459	93.976	99.3817	88.5703	0.891213	-0.166157	0.480349	1
1641	TCOGS2:TC015261	597.721	633.61	561.833	0.886717	-0.173455	0.218928	1
1642	TCOGS2:TC015460	0	0	0	NA	NA	NA	NA
1643	TCOGS2:TC015461	10.1074	9.79828	10.4166	1.0631	0.0882812	0.734656	1
1644	TCOGS2:TC015462	1059.64	1069.98	1049.3	0.980673	-0.0281556	0.910518	1
1645	TCOGS2:TC015260	192.516	184.615	200.417	1.0856	0.118487	0.178265	1
1646	TCOGS2:TC015463	0.249968	0.34577	0.154166	0.445861	-1.16533	1	1
1647	TCOGS2:TC015464	0.259328	0.518656	0	0	#NAME?	0.56635	1
1648	TCOGS2:TC015259	0	0	0	NA	NA	NA	NA
1649	TCOGS2:TC015258	0.784503	0	1.56901	Inf	Inf	0.302345	1	NimCl2
1650	TCOGS2:TC015465	620.612	909.517	331.708	0.364708	-1.45519	1.59237e-25	4.49698e-23
1651	TCOGS2:TC015257	0	0	0	NA	NA	NA	NA
1652	TCOGS2:TC015466	0.676998	1.354	0	0	#NAME?	0.351048	1
1653	TCOGS2:TC015467	0.351401	0.172885	0.529917	3.06514	1.61595	1	1
1654	TCOGS2:TC015256	197.665	201.452	193.878	0.962402	-0.0552888	0.558714	1
1655	TCOGS2:TC015468	4.50605	1.34975	7.66234	5.67685	2.50509	0.115933	0.989689
1656	TCOGS2:TC015255	33.7796	35.8659	31.6934	0.883664	-0.17843	0.408776	1
1657	TCOGS2:TC015254	286.963	280.08	293.845	1.04914	0.0692138	0.185888	1
1658	TCOGS2:TC015253	718.078	711.463	724.693	1.0186	0.0265825	0.729505	1
1659	TCOGS2:TC015469	3.78962	2.71405	4.86519	1.7926	0.842051	1	1
1660	TCOGS2:TC015470	130.297	123.066	137.529	1.11753	0.160308	0.966925	1
1661	TCOGS2:TC015252	355.703	366.588	344.818	0.940614	-0.0883259	1	1
1662	TCOGS2:TC015251	61.3889	60.2236	62.5542	1.0387	0.0547778	0.363754	1
1663	TCOGS2:TC015250	26.5957	26.5681	26.6233	1.00208	0.0029983	0.620336	1
1664	TCOGS2:TC015471	125.802	121.979	129.625	1.06269	0.0877172	0.606449	1
1665	TCOGS2:TC015249	2.59772	2.21418	2.98125	1.34644	0.429148	0.856513	1
1666	TCOGS2:TC015472	619.806	650.384	589.227	0.905968	-0.142468	0.233703	1
1667	TCOGS2:TC015473	103.865	100.337	107.393	1.07033	0.0980509	0.204312	1
1668	TCOGS2:TC015248	28.853	35.2284	22.4776	0.638053	-0.648252	0.0872599	0.888522
1669	TCOGS2:TC015474	917.074	973.211	860.938	0.884637	-0.176842	0.448425	1
1670	TCOGS2:TC015247	0	0	0	NA	NA	NA	NA
1671	TCOGS2:TC015475	0	0	0	NA	NA	NA	NA
1672	TCOGS2:TC015246	0.906091	1.50385	0.308331	0.205028	-2.28611	0.74736	1
1673	TCOGS2:TC015476	1.90677	1.69128	2.12226	1.25482	0.327486	0.946913	1
1674	TCOGS2:TC015245	10.1004	9.86026	10.3404	1.0487	0.0686009	0.785797	1
1675	TCOGS2:TC015244	0	0	0	NA	NA	NA	NA
1676	TCOGS2:TC015477	530.634	552.455	508.813	0.921003	-0.118722	0.215319	1
1677	TCOGS2:TC015243	173.336	169.312	177.361	1.04754	0.0670032	1	1
1678	TCOGS2:TC015478	74.3086	86.2725	62.3446	0.722647	-0.468637	0.314018	1
1679	TCOGS2:TC015242	0	0	0	NA	NA	NA	NA
1680	TCOGS2:TC015479	8.55409	1.54142	15.5668	10.099	3.33613	0.0493862	0.680684
1681	TCOGS2:TC015241	2.87463	2.66193	3.08732	1.15981	0.213883	0.399074	1
1682	TCOGS2:TC015240	194.407	209.907	178.907	0.852313	-0.230545	0.213402	1
1683	TCOGS2:TC015480	0	0	0	NA	NA	NA	NA
1684	TCOGS2:TC015239	0	0	0	NA	NA	NA	NA
1685	TCOGS2:TC015238	3.64355	5.36568	1.92142	0.358094	-1.48159	0.181637	1
1686	TCOGS2:TC015237	0	0	0	NA	NA	NA	NA	P155
1687	TCOGS2:TC015236	56.009	45.9548	66.0632	1.43757	0.523633	0.204997	1
1688	TCOGS2:TC015235	6.75594	5.09687	8.41502	1.65102	0.723355	0.675652	1
1689	TCOGS2:TC015234	92.2081	92.3258	92.0904	0.997451	-0.00368232	0.976305	1	HPX2
1690	TCOGS2:TC015233	0.0770828	0	0.154166	Inf	Inf	0.929947	1
1691	TCOGS2:TC015232	14.2314	11.5497	16.913	1.46437	0.550275	0.532082	1
1692	TCOGS2:TC015231	0	0	0	NA	NA	NA	NA
1693	TCOGS2:TC015481	339.462	432.468	246.456	0.569883	-0.811263	0.115688	0.988816
1694	TCOGS2:TC015230	0	0	0	NA	NA	NA	NA
1695	TCOGS2:TC015229	1.57727	2.00796	1.14658	0.571016	-0.808396	1	1
1696	TCOGS2:TC015217	659.786	670.483	649.089	0.968091	-0.0467855	0.889054	1
1697	TCOGS2:TC015488	22.099	22.4059	21.7921	0.972605	-0.0400744	0.886535	1
1698	TCOGS2:TC015216	559.97	569.38	550.56	0.966945	-0.0484939	0.983219	1
1699	TCOGS2:TC015489	0.656123	1.15808	0.154166	0.133122	-2.90918	0.836702	1
1700	TCOGS2:TC015215	346.762	336.244	357.279	1.06256	0.0875432	0.623416	1
1701	TCOGS2:TC015490	39.5356	34.197	44.8741	1.31222	0.392014	0.95489	1
1702	TCOGS2:TC015214	637.572	639.922	635.223	0.992657	-0.0106329	0.92362	1
1703	TCOGS2:TC015213	300.845	311.093	290.596	0.934112	-0.0983322	0.329658	1
1704	TCOGS2:TC015491	188.205	205.129	171.28	0.834988	-0.260173	0.21606	1
1705	TCOGS2:TC015212	0	0	0	NA	NA	NA	NA
1706	TCOGS2:TC015492	350.754	335.184	366.324	1.0929	0.128165	0.200834	1
1707	TCOGS2:TC015493	0	0	0	NA	NA	NA	NA
1708	TCOGS2:TC015494	34.2077	31.9501	36.4652	1.14132	0.190701	0.780762	1
1709	TCOGS2:TC015211	112.531	123.792	101.269	0.81806	-0.289722	0.0891409	0.898565
1710	TCOGS2:TC015210	0	0	0	NA	NA	NA	NA
1711	TCOGS2:TC015209	152.514	154.769	150.259	0.970863	-0.0426597	0.96344	1
1712	TCOGS2:TC015495	0.0864426	0.172885	0	0	#NAME?	1	1
1713	TCOGS2:TC015208	0.163525	0.172885	0.154166	0.891722	-0.165333	1	1
1714	TCOGS2:TC015207	304.402	300.261	308.544	1.02759	0.0392583	0.661324	1
1715	TCOGS2:TC015206	403.156	424.397	381.916	0.899903	-0.152159	0.682277	1
1716	TCOGS2:TC015496	0	0	0	NA	NA	NA	NA
1717	TCOGS2:TC015497	0	0	0	NA	NA	NA	NA
1718	TCOGS2:TC015205	506.474	551.483	461.466	0.836773	-0.257092	0.0831077	0.871363
1719	TCOGS2:TC015498	45.6145	42.7499	48.4791	1.13402	0.181441	0.714335	1
1720	TCOGS2:TC015204	636.972	648.59	625.355	0.964176	-0.0526314	0.651947	1
1721	TCOGS2:TC015499	144.824	138.081	151.567	1.09767	0.134443	0.801586	1
1722	TCOGS2:TC015500	1.62992	2.02251	1.23734	0.611784	-0.708906	0.585998	1
1723	TCOGS2:TC015501	0.744687	1.33521	0.154166	0.115462	-3.11451	0.871665	1
1724	TCOGS2:TC015203	1.83543	1.17687	2.494	2.11919	1.08351	0.47014	1
1725	TCOGS2:TC015202	111.58	123.193	99.9675	0.81147	-0.301391	0.308892	1
1726	TCOGS2:TC015502	6.71586	4.9052	8.52652	1.73826	0.797646	0.765508	1
1727	TCOGS2:TC015503	39.2251	34.2308	44.2195	1.29181	0.369389	0.975926	1
1728	TCOGS2:TC015201	2.612	1.86841	3.35558	1.79596	0.844755	0.4746	1
1729	TCOGS2:TC015200	0.0864426	0.172885	0	0	#NAME?	1	1
1730	TCOGS2:TC015504	0.252056	0.504112	0	0	#NAME?	1	1
1731	TCOGS2:TC015505	544.419	577.025	511.812	0.886985	-0.173019	0.406342	1
1732	TCOGS2:TC015199	199.711	206.436	192.985	0.934839	-0.0972097	0.983139	1
1733	TCOGS2:TC015506	331.86	351.157	312.564	0.890096	-0.167967	0.252274	1
1734	TCOGS2:TC015507	0.163525	0.172885	0.154166	0.891722	-0.165333	1	1
1735	TCOGS2:TC015508	745.994	556.733	935.256	1.6799	0.748377	1.74628e-06	0.000124562
1736	TCOGS2:TC015198	860.72	849.864	871.577	1.02555	0.0363956	0.846638	1
1737	TCOGS2:TC015509	231.795	237.99	225.601	0.947946	-0.0771229	0.841786	1
1738	TCOGS2:TC015510	400.061	382.852	417.27	1.0899	0.124194	0.542265	1
1739	TCOGS2:TC015511	802.523	810.121	794.925	0.981241	-0.0273201	0.806273	1
1740	TCOGS2:TC015512	256.195	265.769	246.622	0.927955	-0.107873	0.753417	1
1741	TCOGS2:TC015197	310.881	304.527	317.235	1.04173	0.0589856	0.579839	1
1742	TCOGS2:TC015513	7.10526	3.85334	10.3572	2.68784	1.42645	0.0387567	0.593926
1743	TCOGS2:TC015514	52.3199	53.4958	51.144	0.956037	-0.0648616	0.874455	1
1744	TCOGS2:TC015515	47.149	48.0653	46.2326	0.961871	-0.0560851	0.678316	1
1745	TCOGS2:TC015516	41.6328	42.1244	41.1411	0.976657	-0.0340758	0.298912	1
1746	TCOGS2:TC015196	239.001	255.437	222.566	0.871314	-0.198736	0.406584	1
1747	TCOGS2:TC015195	0.252056	0.504112	0	0	#NAME?	1	1
1748	TCOGS2:TC015194	14.9202	14.612	15.2285	1.04219	0.0596225	0.581343	1
1749	TCOGS2:TC015193	806.283	901.607	710.958	0.788546	-0.342734	0.0153977	0.340372
1750	TCOGS2:TC015517	411.889	332.15	491.628	1.48014	0.565734	0.0363533	0.569901
1751	TCOGS2:TC015192	463.311	494.687	431.936	0.87315	-0.195699	0.393573	1
1752	TCOGS2:TC015518	0	0	0	NA	NA	NA	NA
1753	TCOGS2:TC015519	3.54807	2.68072	4.41542	1.6471	0.719931	0.415076	1
1754	TCOGS2:TC015520	0.415582	0.676998	0.154166	0.22772	-2.13467	1	1
1755	TCOGS2:TC015191	134.943	137.281	132.606	0.965946	-0.0499863	0.59002	1
1756	TCOGS2:TC015521	105.857	112.581	99.1323	0.880538	-0.183542	0.461193	1
1757	TCOGS2:TC015522	162.072	172.765	151.378	0.876208	-0.190655	0.725445	1
1758	TCOGS2:TC015523	29.8738	29.8814	29.8663	0.999494	-0.000729572	0.736836	1
1759	TCOGS2:TC015524	670.439	676.374	664.503	0.982449	-0.025546	0.93424	1
1760	TCOGS2:TC015190	0.0770828	0	0.154166	Inf	Inf	0.929947	1
1761	TCOGS2:TC015189	1.64155	0.504112	2.77899	5.51265	2.46275	0.0310029	0.521286
1762	TCOGS2:TC015525	0	0	0	NA	NA	NA	NA
1763	TCOGS2:TC015526	0	0	0	NA	NA	NA	NA
1764	TCOGS2:TC015188	190.612	86.4453	294.779	3.41001	1.76977	7.71924e-27	2.27274e-24
1765	TCOGS2:TC015527	45.8735	30.0565	61.6905	2.05248	1.03737	0.130556	1
1766	TCOGS2:TC015187	11.6604	9.52522	13.7955	1.44831	0.534373	0.577503	1
1767	TCOGS2:TC015186	634.379	372.593	896.165	2.40521	1.26616	0.490603	1
1768	TCOGS2:TC015185	9.22569	9.50644	8.94493	0.940934	-0.0878343	0.66291	1
1769	TCOGS2:TC015528	18.7357	18.4609	19.0105	1.02977	0.0423256	0.575061	1
1770	TCOGS2:TC015529	24.1352	20.4458	27.8246	1.36089	0.444556	0.660363	1
1771	TCOGS2:TC015184	372.769	383.497	362.041	0.944051	-0.0830636	0.58235	1
1772	TCOGS2:TC015530	84.8546	89.9983	79.7109	0.885694	-0.17512	0.407001	1
1773	TCOGS2:TC015183	197.606	191.629	203.584	1.06239	0.087308	0.721866	1
1774	TCOGS2:TC015531	18.1014	17.4486	18.7543	1.07483	0.104109	0.69978	1
1775	TCOGS2:TC015182	0	0	0	NA	NA	NA	NA
1776	TCOGS2:TC015181	0.853613	0.84564	0.861585	1.01886	0.0269506	1	1
1777	TCOGS2:TC015532	864.025	842.635	885.414	1.05077	0.0714446	0.294107	1
1778	TCOGS2:TC015533	296.268	270.999	321.537	1.18649	0.246699	0.0862501	0.88335
1779	TCOGS2:TC015179	304.672	269.453	339.892	1.26142	0.335045	0.00220274	0.0739843
1780	TCOGS2:TC015178	508.955	513.473	504.438	0.982404	-0.0256122	0.587421	1
1781	TCOGS2:TC015177	687.501	650.993	724.008	1.11216	0.153363	0.257369	1
1782	TCOGS2:TC015534	489.031	512.637	465.424	0.907902	-0.139392	0.354162	1
1783	TCOGS2:TC015176	76.6446	83.2655	70.0237	0.840969	-0.249876	0.241639	1
1784	TCOGS2:TC015535	626.041	654.666	597.416	0.91255	-0.132025	0.276561	1
1785	TCOGS2:TC015536	14.2821	12.9934	15.5708	1.19836	0.261061	0.943405	1
1786	TCOGS2:TC015175	98.5819	100.746	96.4174	0.957031	-0.0633627	0.880935	1
1787	TCOGS2:TC015537	141.04	152.068	130.012	0.854961	-0.22607	0.505378	1
1788	TCOGS2:TC015174	304.131	297.05	311.212	1.04768	0.0671931	0.254076	1
1789	TCOGS2:TC015173	666.755	646.486	687.024	1.06271	0.0877419	0.764959	1
1790	TCOGS2:TC015172	178.831	175.593	182.069	1.03688	0.0522501	0.637063	1
1791	TCOGS2:TC015538	137.143	144.276	130.009	0.901113	-0.150219	0.626462	1
1792	TCOGS2:TC015171	65.4162	67.3898	63.4427	0.941429	-0.0870761	0.319511	1
1793	TCOGS2:TC015539	10333.4	10706.3	9960.58	0.930352	-0.104152	0.740388	1
1794	TCOGS2:TC015170	437.082	487.034	387.131	0.794875	-0.331201	0.697097	1
1795	TCOGS2:TC015540	549.569	572.408	526.73	0.9202	-0.119981	0.599019	1
1796	TCOGS2:TC015169	9.07191	8.23383	9.91	1.20357	0.267322	0.477471	1
1797	TCOGS2:TC015168	291.495	309.006	273.984	0.886662	-0.173544	0.553138	1
1798	TCOGS2:TC015167	1.48376	1.02277	1.94476	1.90146	0.927111	0.931622	1
1799	TCOGS2:TC015541	0.594098	0.504112	0.684083	1.357	0.440426	0.939945	1
1800	TCOGS2:TC015542	36.1625	37.3006	35.0245	0.938978	-0.0908368	0.435915	1
1801	TCOGS2:TC030121	0.163492	0.326984	0	0	#NAME?	1	1
1802	TCOGS2:TC015544	35.2051	28.4424	41.9678	1.47554	0.561243	0.70976	1
1803	TCOGS2:TC015166	242.6	260.83	224.371	0.860217	-0.217228	0.393066	1
1804	TCOGS2:TC015545	1455.04	1456.19	1453.89	0.998418	-0.00228413	0.916566	1
1805	TCOGS2:TC015165	101.545	105.152	97.9372	0.931387	-0.102547	0.909059	1
1806	TCOGS2:TC015164	980.519	998.618	962.42	0.963752	-0.0532656	0.371738	1
1807	TCOGS2:TC015546	1.88506	2.84512	0.924994	0.325116	-1.62097	0.584827	1
1808	TCOGS2:TC015163	777.832	795.044	760.62	0.956702	-0.0638591	0.615386	1
1809	TCOGS2:TC015547	352.6	382.266	322.934	0.844788	-0.243339	0.189472	1
1810	TCOGS2:TC015548	77.5152	80.7629	74.2675	0.919574	-0.120962	0.90472	1
1811	TCOGS2:TC015162	86.5402	84.8727	88.2077	1.03929	0.055604	0.837882	1
1812	TCOGS2:TC015549	0.327051	0.34577	0.308331	0.891722	-0.165333	1	1
1813	TCOGS2:TC015161	23.9342	20.5169	27.3515	1.33312	0.414807	0.203199	1
1814	TCOGS2:TC015550	7.6239	5.52402	9.72379	1.76027	0.815799	0.320643	1
1815	TCOGS2:TC015160	183.812	128.993	238.632	1.84997	0.8875	5.17479e-09	5.15171e-07
1816	TCOGS2:TC015551	0	0	0	NA	NA	NA	NA
1817	TCOGS2:TC015552	0	0	0	NA	NA	NA	NA
1818	TCOGS2:TC015159	0	0	0	NA	NA	NA	NA
1819	TCOGS2:TC015553	0.264959	0	0.529917	Inf	Inf	0.929941	1
1820	TCOGS2:TC015158	8.79119	8.02337	9.559	1.1914	0.252652	0.593653	1
1821	TCOGS2:TC015554	35.3681	37.2928	33.4434	0.896781	-0.157173	0.91075	1
1822	TCOGS2:TC015157	0	0	0	NA	NA	NA	NA
1823	TCOGS2:TC015555	2.07801	1.50385	2.65218	1.76359	0.818515	0.790412	1
1824	TCOGS2:TC015156	40.761	54.6147	26.9072	0.492672	-1.0213	0.799591	1
1825	TCOGS2:TC015556	6.27278	7.02363	5.52193	0.786193	-0.347045	0.895276	1
1826	TCOGS2:TC015155	38.9468	34.1219	43.7718	1.28281	0.359307	0.257871	1
1827	TCOGS2:TC015557	564.458	580.678	548.237	0.944133	-0.0829386	0.65075	1
1828	TCOGS2:TC015558	149.747	155.179	144.315	0.929988	-0.104716	0.884916	1
1829	TCOGS2:TC015154	1.63936	2.35373	0.924994	0.39299	-1.34744	0.938314	1
1830	TCOGS2:TC015559	0.945719	0.34577	1.54567	4.47022	2.16034	0.630783	1
1831	TCOGS2:TC015560	0.0864426	0.172885	0	0	#NAME?	1	1
1832	TCOGS2:TC015561	0	0	0	NA	NA	NA	NA
1833	TCOGS2:TC015562	242.997	221.109	264.886	1.19798	0.260609	0.228611	1
1834	TCOGS2:TC015153	694.531	660.683	728.379	1.10246	0.14073	0.573293	1
1835	TCOGS2:TC015152	2.22209	2.34525	2.09892	0.894968	-0.160092	0.740415	1
1836	TCOGS2:TC015151	2.54307	2.32646	2.75967	1.18621	0.246357	1	1
1837	TCOGS2:TC015563	1009.37	237.363	1781.37	7.50486	2.90782	7.77113e-39	4.67552e-36	apoD
1838	TCOGS2:TC015150	1466.94	1476.03	1457.85	0.987678	-0.0178867	0.88589	1
1839	TCOGS2:TC015149	19.2751	15.8884	22.6617	1.42631	0.512283	0.257787	1
1840	TCOGS2:TC015148	1.42098	2.00372	0.838249	0.418346	-1.25723	0.611131	1
1841	TCOGS2:TC015147	2.25939	1.98069	2.53808	1.28141	0.357735	0.827618	1
1842	TCOGS2:TC015564	21.1679	17.4924	24.8434	1.42024	0.506131	0.0601971	0.742431
1843	TCOGS2:TC015146	48.2273	51.4441	45.0106	0.874942	-0.19274	0.370053	1
1844	TCOGS2:TC015145	0	0	0	NA	NA	NA	NA
1845	TCOGS2:TC015565	0	0	0	NA	NA	NA	NA
1846	TCOGS2:TC015144	20.9516	21.7333	20.1698	0.928059	-0.107712	0.512647	1	SR-B4
1847	TCOGS2:TC015143	0	0	0	NA	NA	NA	NA
1848	TCOGS2:TC015566	95.4666	108.256	82.6769	0.763714	-0.388896	0.371018	1
1849	TCOGS2:TC015142	789.723	788.391	791.056	1.00338	0.00486952	0.863535	1
1850	TCOGS2:TC015141	107.965	125.862	90.0681	0.715612	-0.482751	0.103368	0.944782
1851	TCOGS2:TC030575	965.489	1001.4	929.579	0.928281	-0.107367	0.666266	1
1852	TCOGS2:TC030775	3.34286	3.35347	3.33225	0.993671	-0.0091603	0.835339	1
1853	TCOGS2:TC015139	203.247	170.509	235.985	1.384	0.468844	0.602685	1
1854	TCOGS2:TC015567	1.06383	0.672755	1.45491	2.16262	1.11278	0.587273	1
1855	TCOGS2:TC015138	707.421	719.404	695.438	0.966687	-0.0488795	0.673449	1
1856	TCOGS2:TC015568	9.13311	12.1976	6.06858	0.497521	-1.00717	0.377894	1
1857	TCOGS2:TC015137	0.819615	1.48506	0.154166	0.103811	-3.26797	0.668222	1
1858	TCOGS2:TC015569	41.4492	47.1385	35.7599	0.758614	-0.398561	0.406659	1
1859	TCOGS2:TC015570	5.48843	5.45493	5.52193	1.01228	0.0176103	0.812485	1
1860	TCOGS2:TC015571	26.7875	28.5112	25.0638	0.879086	-0.185924	0.553015	1
1861	TCOGS2:TC015572	27.8289	23.0807	32.5771	1.41145	0.497175	0.249985	1
1862	TCOGS2:TC015573	518.906	503.664	534.149	1.06053	0.084779	0.569862	1
1863	TCOGS2:TC015136	1.10333	1.67674	0.529917	0.316041	-1.66182	0.428026	1
1864	TCOGS2:TC015574	547.653	586.869	508.436	0.866355	-0.20697	0.124902	1
1865	TCOGS2:TC015135	173.065	185.702	160.428	0.863899	-0.211066	0.551902	1
1866	TCOGS2:TC015575	31.5297	38.0802	24.9791	0.655961	-0.608318	0.301286	1
1867	TCOGS2:TC015576	65.9036	65.6977	66.1094	1.00627	0.00901256	0.657056	1
1868	TCOGS2:TC015577	1030.38	966.141	1094.62	1.13298	0.180127	0.104184	0.947858
1869	TCOGS2:TC015134	4454.45	4625.76	4283.14	0.925933	-0.11102	0.453964	1
1870	TCOGS2:TC015133	146.481	165.873	127.089	0.766181	-0.384243	0.0541604	0.709257
1871	TCOGS2:TC015132	3854.19	3962.84	3745.54	0.945165	-0.0813625	0.495226	1
1872	TCOGS2:TC030176	0	0	0	NA	NA	NA	NA
1873	TCOGS2:TC015130	3.38307	2.87663	3.88951	1.35211	0.435209	1	1	P154
1874	TCOGS2:TC015579	0.440153	0.172885	0.70742	4.09185	2.03275	0.946269	1	P160
1875	TCOGS2:TC015580	0.264959	0	0.529917	Inf	Inf	0.947013	1	P161
1876	TCOGS2:TC015129	44.8657	41.769	47.9624	1.14828	0.199472	0.811208	1
1877	TCOGS2:TC015581	42.6879	34.9027	50.4731	1.44611	0.532179	0.197287	1
1878	TCOGS2:TC015128	0.590555	1.18111	0	0	#NAME?	0.548758	1
1879	TCOGS2:TC015582	1.50626	0.826854	2.18567	2.64336	1.40237	0.341947	1
1880	TCOGS2:TC015127	104.536	94.1811	114.89	1.21989	0.28675	0.520766	1
1881	TCOGS2:TC015583	32.2676	33.3708	31.1644	0.933884	-0.0986852	0.832082	1
1882	TCOGS2:TC015584	554.948	577.306	532.59	0.922544	-0.116311	0.663655	1
1883	TCOGS2:TC015126	1297.53	1361.75	1233.3	0.905673	-0.142938	0.629304	1
1884	TCOGS2:TC015125	139.281	149.575	128.987	0.862356	-0.213645	0.207277	1
1885	TCOGS2:TC015585	97.4556	110.049	84.8623	0.771133	-0.374948	0.170569	1
1886	TCOGS2:TC015124	1025.93	975.105	1076.75	1.10424	0.143052	0.48078	1
1887	TCOGS2:TC015123	2.16654	1.83508	2.49801	1.36126	0.444938	0.916627	1
1888	TCOGS2:TC015122	251.155	255.429	246.881	0.966534	-0.0491076	0.673162	1
1889	TCOGS2:TC015121	0.326984	0.653968	0	0	#NAME?	0.805828	1
1890	TCOGS2:TC015120	240.123	198.074	282.172	1.42458	0.510538	0.0926781	0.908869
1891	TCOGS2:TC015119	22.509	15.1159	29.9021	1.97819	0.98418	0.709699	1
1892	TCOGS2:TC015586	0	0	0	NA	NA	NA	NA
1893	TCOGS2:TC015118	4.22248	3.93879	4.50618	1.14405	0.194152	0.736867	1
1894	TCOGS2:TC015587	61.8949	55.6317	68.1581	1.22517	0.292979	0.222068	1
1895	TCOGS2:TC015588	0	0	0	NA	NA	NA	NA
1896	TCOGS2:TC015589	331.137	304.994	357.279	1.17143	0.228273	0.175217	1
1897	TCOGS2:TC015117	292.327	283.44	301.215	1.06271	0.0877488	0.550214	1
1898	TCOGS2:TC015116	0.0864426	0.172885	0	0	#NAME?	1	1
1899	TCOGS2:TC015115	0	0	0	NA	NA	NA	NA
1900	TCOGS2:TC015590	0	0	0	NA	NA	NA	NA
1901	TCOGS2:TC015591	0.154166	0	0.308331	Inf	Inf	0.80309	1
1902	TCOGS2:TC015114	479.755	525.298	434.212	0.826602	-0.274735	0.0246548	0.460167
1903	TCOGS2:TC015113	906.62	983.828	829.412	0.843046	-0.246317	0.0388157	0.594172
1904	TCOGS2:TC015112	407.714	408.53	406.897	0.996004	-0.00577629	0.898802	1
1905	TCOGS2:TC015111	3995.93	1557.74	6434.13	4.13044	2.04629	6.9298e-60	8.71769e-57
1906	TCOGS2:TC015110	72.2044	67.0244	77.3843	1.15457	0.207354	0.422986	1	P153/SR-A4
1907	TCOGS2:TC015592	0.430793	0	0.861585	Inf	Inf	0.473116	1
1908	TCOGS2:TC015109	693.175	755.702	630.648	0.83452	-0.260982	0.0312866	0.525066
1909	TCOGS2:TC015593	11.6208	9.72313	13.5185	1.39035	0.475445	0.453971	1
1910	TCOGS2:TC015108	3.79354	3.50333	4.08375	1.16568	0.221168	0.916968	1
1911	TCOGS2:TC015594	377.605	352.317	402.892	1.14355	0.193518	0.221951	1
1912	TCOGS2:TC015595	1631.98	758.712	2505.25	3.30198	1.72333	2.30015e-14	3.49774e-12
1913	TCOGS2:TC015596	56.6511	50.0335	63.2687	1.26453	0.338596	0.813446	1
1914	TCOGS2:TC015597	6.95917	8.84217	5.07617	0.574086	-0.800661	0.183775	1
1915	TCOGS2:TC015107	0	0	0	NA	NA	NA	NA
1916	TCOGS2:TC015106	3.88459	3.20362	4.56557	1.42513	0.511094	0.274442	1
1917	TCOGS2:TC015105	138.012	139.09	136.934	0.984497	-0.0225417	0.984551	1
1918	TCOGS2:TC030720	292.213	301.635	282.792	0.937531	-0.093061	0.734925	1
1919	TCOGS2:TC030766	258.589	270.662	246.516	0.91079	-0.13481	0.636988	1
1920	TCOGS2:TC015598	512.541	89.3102	935.772	10.4778	3.38926	2.22161e-51	1.92141e-48
1921	TCOGS2:TC015103	0.440119	0.326984	0.553254	1.69199	0.758722	1	1
1922	TCOGS2:TC015102	120.684	130.035	111.332	0.856171	-0.224029	0.393673	1
1923	TCOGS2:TC015599	3.76026	2.66193	4.85859	1.82521	0.868064	0.462134	1
1924	TCOGS2:TC015600	27.6107	23.6199	31.6015	1.33792	0.419987	0.491693	1
1925	TCOGS2:TC015101	8.2321	8.25261	8.21159	0.995029	-0.00719002	0.937436	1
1926	TCOGS2:TC015100	51.3674	52.0441	50.6907	0.973995	-0.0380137	0.805466	1
1927	TCOGS2:TC015601	14.9623	16.7692	13.1555	0.784505	-0.350146	0.574899	1
1928	TCOGS2:TC015099	18.755	23.6496	13.8603	0.58607	-0.770856	0.240717	1	H152
1929	TCOGS2:TC015602	7.38632	8.4358	6.33684	0.751184	-0.412761	0.413172	1
1930	TCOGS2:TC015603	6.75185	5.22612	8.27758	1.58389	0.663469	0.297893	1
1931	TCOGS2:TC015604	167.679	162.189	173.17	1.0677	0.0945123	0.983735	1
1932	TCOGS2:TC015098	8.3204	7.0818	9.559	1.3498	0.432744	0.834408	1
1933	TCOGS2:TC015097	291.397	292.539	290.255	0.992192	-0.0113092	0.991516	1
1934	TCOGS2:TC015096	1965.1	1918.8	2011.39	1.04825	0.0679854	0.61034	1
1935	TCOGS2:TC015095	85.4734	85.9733	84.9735	0.988372	-0.0168744	0.527648	1
1936	TCOGS2:TC015605	802.646	829.71	775.583	0.934764	-0.0973257	0.546383	1
1937	TCOGS2:TC015606	339.115	331.785	346.446	1.04419	0.0623837	0.741648	1
1938	TCOGS2:TC015094	471.105	452.907	489.303	1.08036	0.111513	0.575948	1
1939	TCOGS2:TC015607	275.455	283.082	267.827	0.94611	-0.0799195	0.591281	1
1940	TCOGS2:TC015608	1209.93	1222.27	1197.59	0.979807	-0.0294308	0.806599	1
1941	TCOGS2:TC015609	623.366	645.986	600.746	0.929967	-0.104748	0.254982	1
1942	TCOGS2:TC015610	3893.06	3898.23	3887.9	0.997349	-0.00382922	0.851433	1
1943	TCOGS2:TC015093	578.586	602.008	555.163	0.922186	-0.116871	0.4336	1
1944	TCOGS2:TC015611	2.01145	1.354	2.66891	1.97114	0.979029	0.393975	1
1945	TCOGS2:TC015612	7.35008	4.18881	10.5113	2.50939	1.32733	0.028517	0.503211
1946	TCOGS2:TC015613	1569.6	1198.63	1940.58	1.619	0.695104	0.000235603	0.0102524
1947	TCOGS2:TC015614	240.219	342.511	137.927	0.402694	-1.31224	0.00175241	0.0607766
1948	TCOGS2:TC015092	0	0	0	NA	NA	NA	NA
1949	TCOGS2:TC015615	0	0	0	NA	NA	NA	NA
1950	TCOGS2:TC015616	29.6222	9.18569	50.0587	5.44964	2.44616	3.8465e-12	4.9285e-10
1951	TCOGS2:TC015091	24.7772	26.8866	22.6678	0.843091	-0.246239	0.844462	1
1952	TCOGS2:TC015090	0	0	0	NA	NA	NA	NA
1953	TCOGS2:TC015089	1.0171	1.17262	0.861585	0.73475	-0.444675	0.915262	1
1954	TCOGS2:TC030177	0	0	0	NA	NA	NA	NA
1955	TCOGS2:TC030246	0	0	0	NA	NA	NA	NA
1956	TCOGS2:TC015617	0	0	0	NA	NA	NA	NA	P162
1957	TCOGS2:TC015618	0	0	0	NA	NA	NA	NA	P163
1958	TCOGS2:TC015087	0.0864426	0.172885	0	0	#NAME?	1	1
1959	TCOGS2:TC015619	0	0	0	NA	NA	NA	NA
1960	TCOGS2:TC015086	72.8586	67.5924	78.1249	1.15583	0.208923	0.227961	1
1961	TCOGS2:TC015085	0.84422	0.826854	0.861585	1.042	0.0593619	1	1
1962	TCOGS2:TC015084	3.01353	3.02649	3.00058	0.991439	-0.0124038	0.929451	1
1963	TCOGS2:TC015620	0.75781	0.499869	1.01575	2.03203	1.02292	0.794426	1
1964	TCOGS2:TC015083	20.8457	19.0896	22.6018	1.18399	0.243654	0.595488	1	P151
1965	TCOGS2:TC015621	0	0	0	NA	NA	NA	NA
1966	TCOGS2:TC015622	4950.67	4994.71	4906.64	0.982368	-0.0256651	0.784926	1
1967	TCOGS2:TC015082	806.096	810.366	801.826	0.989462	-0.0152843	0.984301	1
1968	TCOGS2:TC015081	194.957	179.663	210.25	1.17025	0.226811	0.119764	0.998043
1969	TCOGS2:TC015623	0.541586	0	1.08317	Inf	Inf	0.593522	1
1970	TCOGS2:TC015624	0	0	0	NA	NA	NA	NA
1971	TCOGS2:TC015625	0	0	0	NA	NA	NA	NA
1972	TCOGS2:TC015080	361.114	371.85	350.377	0.942253	-0.0858132	0.283692	1
1973	TCOGS2:TC015626	2332.84	2366.94	2298.73	0.971182	-0.0421862	0.790302	1
1974	TCOGS2:TC015079	2835.62	2868.77	2802.47	0.976889	-0.033734	0.542743	1
1975	TCOGS2:TC030044	1.08673	1.33521	0.838249	0.627803	-0.671615	1	1
1976	TCOGS2:TC015078	1025.84	963.805	1087.88	1.12874	0.174708	0.223008	1
1977	TCOGS2:TC015628	385.256	366.415	404.097	1.10284	0.141222	0.529964	1
1978	TCOGS2:TC015077	260.122	277.419	242.824	0.875297	-0.192156	0.352893	1
1979	TCOGS2:TC015076	3773.27	3976.11	3570.43	0.897971	-0.15526	0.689786	1
1980	TCOGS2:TC015075	44.6833	36.0632	53.3035	1.47806	0.563704	0.0262967	0.476301
1981	TCOGS2:TC015074	201.451	180.256	222.646	1.23517	0.304708	0.0932825	0.908869
1982	TCOGS2:TC015629	70.9878	71.6237	70.3518	0.982242	-0.0258488	0.614684	1
1983	TCOGS2:TC015073	141.344	136.962	145.725	1.06398	0.0894709	0.897614	1
1984	TCOGS2:TC015630	0.0770828	0	0.154166	Inf	Inf	0.95536	1
1985	TCOGS2:TC015631	52.0788	46.9678	57.1897	1.21764	0.284083	0.58593	1
1986	TCOGS2:TC015072	130.678	129.904	131.452	1.01191	0.017087	0.56866	1
1987	TCOGS2:TC015632	313.983	310.223	317.743	1.02424	0.0345572	0.982952	1
1988	TCOGS2:TC015633	319.339	328.145	310.532	0.946325	-0.0795918	0.844497	1
1989	TCOGS2:TC015071	191.022	200.282	181.763	0.907534	-0.139977	0.504301	1
1990	TCOGS2:TC015634	1058.93	1117.44	1000.43	0.895286	-0.15958	0.351769	1
1991	TCOGS2:TC015070	143.229	90.6785	195.779	2.15904	1.11039	3.62542e-09	3.66194e-07
1992	TCOGS2:TC015635	686.768	688.56	684.976	0.994795	-0.00752923	0.849823	1
1993	TCOGS2:TC015636	133.705	142.185	125.226	0.880727	-0.183233	0.543282	1
1994	TCOGS2:TC015637	1042.7	1034.52	1050.87	1.0158	0.0226157	0.639315	1
1995	TCOGS2:TC015069	187.394	201.379	173.409	0.861111	-0.215729	0.27752	1
1996	TCOGS2:TC015638	144.815	159.216	130.414	0.819102	-0.287885	0.310532	1
1997	TCOGS2:TC015639	2080.87	2049.21	2112.54	1.0309	0.0439046	0.713461	1
1998	TCOGS2:TC015068	359.136	375.764	342.509	0.911501	-0.133684	0.58398	1
1999	TCOGS2:TC015067	0.172885	0.34577	0	0	#NAME?	0.911902	1
[truncated: 14,542 more rows]
