# Supplementary material for: The extraembryonic serosa is a frontier epithelium providing the insect egg with a full-range innate immune response
Source: eLife. 2014 Dec 9;3:e04111. doi: 10.7554/eLife.04111 (PMC4358341; doi:10.7554/eLife.04111)
Supplement: Supplementary file 5. — DEseq output from wild-type eggs, septic injury compared to naive eggs. DOI: http://dx.doi.org/10.7554/eLife.04111.017 [file elife04111s005.xls]

## Sheet: WT_Mix-vs-NP_DEseq_Output
	id	baseMean	baseMeanA	baseMeanB	foldChange	log2FoldChange	pval	padj	Immune Genes
1	TCOGS2:TC004684	770.11	734.943	805.277	1.0957	0.131853	0.697899	1
2	TCOGS2:TC004685	13.1083	11.8687	14.3479	1.20889	0.273686	1	1
3	TCOGS2:TC004683	700.19	671.414	728.967	1.08572	0.11865	0.576307	1
4	TCOGS2:TC004686	19.4068	4.34897	34.4646	7.92478	2.98637	2.90329e-08	1.6081e-06
5	TCOGS2:TC004682	53.6911	51.5097	55.8724	1.0847	0.117293	0.767579	1
6	TCOGS2:TC004687	0	0	0	NA	NA	NA	NA
7	TCOGS2:TC004681	1.60568	0.326984	2.88437	8.82114	3.14096	0.210729	0.786065
8	TCOGS2:TC004688	85.4938	105.276	65.7117	0.624186	-0.679952	0.137381	0.653094
9	TCOGS2:TC004680	9.52066	11.4835	7.55782	0.658146	-0.603521	0.42278	0.991871
10	TCOGS2:TC004689	22.0473	19.9377	24.1569	1.21162	0.276937	0.292867	0.877218
11	TCOGS2:TC004679	759.07	749.222	768.917	1.02629	0.0374352	0.585858	1
12	TCOGS2:TC004678	93.7216	97.481	89.9622	0.922869	-0.115802	0.508882	1
13	TCOGS2:TC004690	344.826	353.625	336.028	0.950238	-0.0736392	0.445834	1
14	TCOGS2:TC004677	123.8	110.445	137.154	1.24182	0.31246	0.352092	0.937665
15	TCOGS2:TC004676	3550.84	1577.3	5524.38	3.50243	1.80836	7.01927e-62	4.08229e-59
16	TCOGS2:TC004675	2819.8	2944.84	2694.76	0.915079	-0.128031	0.285352	0.869343
17	TCOGS2:TC004691	970.05	1048.79	891.314	0.849854	-0.234713	0.12563	0.62612
18	TCOGS2:TC004674	83.8423	97.6125	70.072	0.717859	-0.478227	0.0902844	0.527491
19	TCOGS2:TC004673	16.853	16.4052	17.3007	1.05459	0.0766755	0.518309	1
20	TCOGS2:TC004692	0.0947893	0	0.189579	Inf	Inf	0.985768	1
21	TCOGS2:TC004672	391.91	366.108	417.711	1.14095	0.190234	0.211367	0.786065
22	TCOGS2:TC004693	76.2381	82.5796	69.8966	0.846415	-0.240563	0.617877	1
23	TCOGS2:TC004694	769.026	785.84	752.211	0.957206	-0.0630994	0.483707	1
24	TCOGS2:TC004671	230.149	200.054	260.244	1.30087	0.379475	0.885386	1
25	TCOGS2:TC004695	522.637	549.814	495.46	0.901141	-0.150176	0.122709	0.619848
26	TCOGS2:TC004696	379.618	394.123	365.112	0.92639	-0.110308	0.423756	0.992022
27	TCOGS2:TC004670	19.1415	14.5409	23.7421	1.63278	0.70733	0.144803	0.669704
28	TCOGS2:TC004669	466.881	480.369	453.392	0.943841	-0.0833846	0.414616	0.985056
29	TCOGS2:TC004668	8.97194	8.09427	9.84961	1.21686	0.283166	0.808189	1
30	TCOGS2:TC004697	1332.6	1288.55	1376.66	1.06838	0.0954238	0.469592	1
31	TCOGS2:TC004667	358.778	375.417	342.14	0.911361	-0.133906	0.443172	1
32	TCOGS2:TC004698	6173.08	4912.22	7433.94	1.51336	0.597752	0.00032376	0.00841535
33	TCOGS2:TC004666	0.587659	0.499869	0.675449	1.35125	0.434295	1	1
34	TCOGS2:TC004665	0.646757	0.691541	0.601973	0.870481	-0.200115	0.91433	1
35	TCOGS2:TC004699	1.64239	2.87239	0.412395	0.143572	-2.80015	0.172749	0.720657
36	TCOGS2:TC004700	68.4748	75.7851	61.1645	0.807079	-0.309218	0.203644	0.77733
37	TCOGS2:TC004701	7.97827	8.31079	7.64575	0.919979	-0.120327	0.413866	0.984437
38	TCOGS2:TC004664	321.675	354.232	289.117	0.81618	-0.29304	0.0519732	0.394048
39	TCOGS2:TC004702	1465.82	1456.86	1474.78	1.0123	0.0176388	0.856235	1
40	TCOGS2:TC011531	0.249935	0.499869	0	0	#NAME?	0.726572	1
41	TCOGS2:TC011532	10.765	8.91688	12.6131	1.41452	0.500312	0.742285	1
42	TCOGS2:TC011533	0	0	0	NA	NA	NA	NA
43	TCOGS2:TC011534	3.44559	5.50705	1.38413	0.251339	-1.9923	0.0545954	0.404791
44	TCOGS2:TC011535	227.862	226.224	229.501	1.01449	0.0207499	0.898736	1
45	TCOGS2:TC011530	168.028	174.883	161.172	0.9216	-0.117788	0.808362	1
46	TCOGS2:TC011536	0.379083	0.34577	0.412395	1.19268	0.254211	1	1
47	TCOGS2:TC011529	110.62	37.2223	184.017	4.94374	2.3056	1.99641e-22	3.20297e-20	βGRP2
48	TCOGS2:TC011537	28.5068	24.7322	32.2815	1.30524	0.384316	0.993702	1
49	TCOGS2:TC011538	78.3329	87.8045	68.8613	0.784256	-0.350603	0.456208	1
50	TCOGS2:TC011539	2.48174	3.15756	1.80592	0.571936	-0.806075	0.640815	1
51	TCOGS2:TC011540	96.1762	92.9228	99.4296	1.07002	0.0976439	0.755333	1
52	TCOGS2:TC011528	111.905	181.903	41.9059	0.230375	-2.11795	1.09693e-21	1.72034e-19
53	TCOGS2:TC011541	304.523	325.183	283.862	0.872929	-0.196063	0.512846	1
54	TCOGS2:TC011527	359.03	384.761	333.298	0.866247	-0.207149	0.160419	0.696462
55	TCOGS2:TC011526	523.021	493.637	552.406	1.11905	0.162277	0.213572	0.787429
56	TCOGS2:TC011542	241.778	234.905	248.652	1.05852	0.0820488	0.949518	1
57	TCOGS2:TC011525	13.5062	12.3851	14.6274	1.18105	0.24007	0.436335	1
58	TCOGS2:TC011524	182.509	192.881	172.138	0.892457	-0.164146	0.453223	1
59	TCOGS2:TC011523	150.365	161.195	139.535	0.865633	-0.208173	0.204216	0.777522
60	TCOGS2:TC011543	139.595	152.095	127.095	0.835632	-0.25906	0.16712	0.710095
61	TCOGS2:TC011522	399.564	253.064	546.064	2.15781	1.10957	6.99781e-05	0.00215619
62	TCOGS2:TC011521	6.34579	3.0077	9.68388	3.21969	1.68692	0.0323102	0.295814
63	TCOGS2:TC011520	24.5118	21.7877	27.2359	1.25006	0.321993	0.624297	1
64	TCOGS2:TC011544	0.412395	0	0.824789	Inf	Inf	0.626067	1
65	TCOGS2:TC011545	81.6697	77.202	86.1374	1.11574	0.158002	0.501859	1
66	TCOGS2:TC011546	15.6766	14.4554	16.8977	1.16895	0.225215	0.542134	1
67	TCOGS2:TC011519	821.086	791.507	850.665	1.07474	0.103988	0.535616	1
68	TCOGS2:TC011547	540.748	586.587	494.91	0.843712	-0.245178	0.125098	0.624988
69	TCOGS2:TC011548	30.2052	26.5529	33.8576	1.2751	0.350608	0.469804	1
70	TCOGS2:TC011518	200.201	216.708	183.694	0.847658	-0.238446	0.385172	0.965384
71	TCOGS2:TC011517	37.2768	32.1898	42.3637	1.31606	0.396225	0.346689	0.934386
72	TCOGS2:TC030555	11.9753	14.037	9.91369	0.706257	-0.501736	0.63836	1
73	TCOGS2:TC011516	122.866	117.336	128.396	1.09426	0.129955	0.828574	1
74	TCOGS2:TC011549	440.822	422.029	459.614	1.08906	0.123081	0.397965	0.973742
75	TCOGS2:TC011515	264.385	238.478	290.292	1.21727	0.283649	0.0800593	0.494378
76	TCOGS2:TC011550	121.873	120.012	123.734	1.03101	0.044065	0.874071	1
77	TCOGS2:TC011514	608.774	585.23	632.318	1.08046	0.111648	0.427807	0.993963
78	TCOGS2:TC011551	2137.12	1931.1	2343.14	1.21337	0.279022	0.0473504	0.374373
79	TCOGS2:TC011552	448.671	452.484	444.858	0.983147	-0.0245211	0.793521	1
80	TCOGS2:TC011513	803.49	849.881	757.099	0.890829	-0.166779	0.299559	0.884391
81	TCOGS2:TC011512	4790.99	4853.79	4728.2	0.974125	-0.0378216	0.702294	1
82	TCOGS2:TC011511	0	0	0	NA	NA	NA	NA
83	TCOGS2:TC011553	295.698	395.381	196.015	0.495762	-1.01228	2.71671e-13	2.54496e-11
84	TCOGS2:TC011510	0.848836	1.50809	0.189579	0.125707	-2.99186	0.686521	1
85	TCOGS2:TC011509	11.854	15.4176	8.29035	0.53772	-0.895074	0.0432471	0.354458
86	TCOGS2:TC011508	180.641	162.984	198.298	1.21667	0.282938	0.164959	0.705612
87	TCOGS2:TC011507	144.043	155.751	132.334	0.849655	-0.23505	0.348258	0.935706
88	TCOGS2:TC004703	572.534	641.06	504.008	0.786209	-0.347015	0.0220711	0.233917
89	TCOGS2:TC004663	229.363	227.493	231.232	1.01644	0.0235229	1	1
90	TCOGS2:TC004662	659.032	687.673	630.392	0.916703	-0.125473	0.364098	0.949719
91	TCOGS2:TC004661	4.43083	5.07202	3.78964	0.747165	-0.420502	0.514912	1	HPX8
92	TCOGS2:TC004660	0.456132	0.499869	0.412395	0.825005	-0.277525	1	1
93	TCOGS2:TC004659	15.5518	17.6421	13.4614	0.76303	-0.390188	0.352875	0.937665
94	TCOGS2:TC004704	3.22689	2.23296	4.22081	1.89023	0.918561	0.565987	1
95	TCOGS2:TC004705	0	0	0	NA	NA	NA	NA
96	TCOGS2:TC004658	159.027	176.654	141.399	0.800432	-0.32115	0.0524802	0.39746
97	TCOGS2:TC004657	113.779	125.961	101.598	0.80658	-0.31011	0.143682	0.66792
98	TCOGS2:TC004656	1.96268	2.16206	1.76329	0.81556	-0.294137	1	1
99	TCOGS2:TC004655	0	0	0	NA	NA	NA	NA
100	TCOGS2:TC004706	30.0426	29.2753	30.8099	1.05242	0.0737098	0.573383	1
101	TCOGS2:TC004707	0	0	0	NA	NA	NA	NA
102	TCOGS2:TC004708	8.00691	7.56713	8.44669	1.11623	0.158641	0.92666	1
103	TCOGS2:TC004709	742.474	653.763	831.184	1.27138	0.3464	0.338859	0.925595
104	TCOGS2:TC004710	2194.32	2105.33	2283.31	1.08454	0.11708	0.352824	0.937665
105	TCOGS2:TC004711	264.599	299.879	229.32	0.764711	-0.387014	0.356358	0.942234
106	TCOGS2:TC004654	170.071	177.809	162.334	0.91297	-0.131361	0.361678	0.9466	P54
107	TCOGS2:TC004653	0.29264	0.172885	0.412395	2.38537	1.25421	1	1
108	TCOGS2:TC004652	0	0	0	NA	NA	NA	NA
109	TCOGS2:TC004712	472.826	467.567	478.085	1.0225	0.0320953	0.811943	1
110	TCOGS2:TC004651	0	0	0	NA	NA	NA	NA
111	TCOGS2:TC004713	1659.94	1570.48	1749.39	1.11392	0.155648	0.237487	0.816063
112	TCOGS2:TC004650	2.92788	1.01853	4.83724	4.74926	2.2477	0.254998	0.833747
113	TCOGS2:TC004649	0	0	0	NA	NA	NA	NA
114	TCOGS2:TC001617	193.887	187.478	200.295	1.06837	0.0954084	0.501836	1
115	TCOGS2:TC001618	7.08373	5.04294	9.12453	1.80937	0.855486	0.224794	0.80145
116	TCOGS2:TC001616	594.24	580.282	608.197	1.04811	0.067786	0.92032	1
117	TCOGS2:TC001619	0.267675	0.34577	0.189579	0.548279	-0.867018	1	1
118	TCOGS2:TC001620	244.444	249.104	239.783	0.962582	-0.055018	0.542681	1
119	TCOGS2:TC001621	3759.78	3856.04	3663.52	0.950074	-0.0738877	0.56237	1
120	TCOGS2:TC001622	605.326	641.844	568.808	0.886208	-0.174283	0.388359	0.96833
121	TCOGS2:TC001623	642.923	654.846	631	0.963585	-0.0535161	0.532387	1
122	TCOGS2:TC001615	5.10838	3.50757	6.70918	1.91277	0.935665	0.144331	0.669226
123	TCOGS2:TC001624	511.541	515.693	507.389	0.983896	-0.0234226	0.474297	1
124	TCOGS2:TC001614	0.0864426	0.172885	0	0	#NAME?	1	1
125	TCOGS2:TC001613	26.0861	22.1161	30.0562	1.35902	0.442565	0.352436	0.937665
126	TCOGS2:TC001612	715.896	745.348	686.444	0.920972	-0.118771	0.238623	0.817646
127	TCOGS2:TC001611	356.29	338.766	373.813	1.10346	0.142029	0.500828	1
128	TCOGS2:TC001625	19.7313	10.9394	28.5231	2.60738	1.3826	0.0148634	0.182716
129	TCOGS2:TC001610	2.76389	1.69552	3.83227	2.26023	1.17647	0.487905	1
130	TCOGS2:TC001609	183.443	96.3222	270.564	2.80895	1.49003	1.36079e-05	0.000483304
131	TCOGS2:TC001626	0	0	0	NA	NA	NA	NA
132	TCOGS2:TC001608	0.494991	0.504112	0.48587	0.963813	-0.0531749	1	1
133	TCOGS2:TC001627	0	0	0	NA	NA	NA	NA
134	TCOGS2:TC001628	0.75924	0.504112	1.01437	2.01219	1.00876	0.705246	1
135	TCOGS2:TC001629	25.7511	27.1697	24.3324	0.895571	-0.159121	0.567057	1
136	TCOGS2:TC001630	32.1836	31.5666	32.8006	1.03909	0.0553231	0.659598	1
137	TCOGS2:TC001607	2197.8	2022.35	2373.25	1.17351	0.230826	0.0497951	0.383576
138	TCOGS2:TC001606	576.71	293.805	859.615	2.92581	1.54883	2.99691e-27	5.89167e-25
139	TCOGS2:TC001605	0.971663	0.326984	1.61634	4.94318	2.30544	0.388331	0.96833
140	TCOGS2:TC001631	677.54	655.952	699.129	1.06582	0.0919691	0.65177	1
141	TCOGS2:TC001604	1104.36	1138.64	1070.09	0.939792	-0.0895869	0.312804	0.896571
142	TCOGS2:TC001603	0	0	0	NA	NA	NA	NA
143	TCOGS2:TC001632	156.228	148.856	163.599	1.09904	0.136247	0.501384	1
144	TCOGS2:TC001633	27.4439	21.5748	33.313	1.54407	0.626735	0.672055	1
145	TCOGS2:TC001634	29.7865	24.0639	35.5091	1.47562	0.56132	0.105761	0.575744
146	TCOGS2:TC001635	1036.81	1060.27	1013.36	0.95576	-0.0652798	0.540203	1
147	TCOGS2:TC001602	137.148	136.366	137.931	1.01148	0.0164637	0.888903	1
148	TCOGS2:TC001636	20.9364	19.5523	22.3205	1.14158	0.191032	1	1
149	TCOGS2:TC001601	2905.66	3024.01	2787.32	0.921732	-0.11758	0.25976	0.839506
150	TCOGS2:TC001637	1534.35	1461.48	1607.22	1.09972	0.137132	0.383568	0.964845
151	TCOGS2:TC001638	11.0871	2.68072	19.4935	7.27176	2.8623	0.0449885	0.363462
152	TCOGS2:TC001600	276.403	290.462	262.344	0.903196	-0.146889	0.288374	0.871453
153	TCOGS2:TC001639	878.481	899.111	857.852	0.954111	-0.0677703	0.55929	1
154	TCOGS2:TC001640	1068.73	1068.84	1068.62	0.999793	-0.000298542	0.930505	1
155	TCOGS2:TC004133	3692.64	3453.74	3931.54	1.13834	0.186936	0.125115	0.624988
156	TCOGS2:TC004134	1701.3	1831.77	1570.83	0.857545	-0.221715	0.119485	0.612698
157	TCOGS2:TC004132	87.4192	89.5196	85.3189	0.953075	-0.0693389	0.846693	1
158	TCOGS2:TC004135	10.9766	10.388	11.5652	1.11332	0.154871	0.374792	0.95781
159	TCOGS2:TC004131	688.31	764.473	612.147	0.800743	-0.320588	0.0680071	0.456014
160	TCOGS2:TC004130	132.122	96.9368	167.308	1.72595	0.787388	0.323989	0.906561
161	TCOGS2:TC004129	616.892	544.713	689.071	1.26502	0.339157	0.141178	0.663266
162	TCOGS2:TC004128	238.856	228.74	248.973	1.08846	0.122283	0.425512	0.992977
163	TCOGS2:TC004127	165.248	159.596	170.9	1.07083	0.0987308	0.717166	1
164	TCOGS2:TC004140	2161.99	2180.1	2143.89	0.983389	-0.0241652	0.71696	1
165	TCOGS2:TC004141	431.537	423.596	439.477	1.03749	0.0530962	0.695176	1
166	TCOGS2:TC004142	382.991	387.698	378.284	0.975719	-0.0354626	0.768587	1
167	TCOGS2:TC004126	134.611	100.77	168.452	1.67165	0.741273	0.211412	0.786065
168	TCOGS2:TC004143	263.913	269.989	257.838	0.954997	-0.0664315	0.549368	1
169	TCOGS2:TC004125	25.7487	27.6552	23.8422	0.862123	-0.214034	0.697298	1
170	TCOGS2:TC004124	9.50433	8.70642	10.3022	1.18329	0.242806	0.747238	1
171	TCOGS2:TC004144	3304.13	3266.7	3341.56	1.02292	0.0326864	0.636043	1
172	TCOGS2:TC004145	891.355	926.769	855.941	0.923575	-0.114699	0.446281	1
173	TCOGS2:TC004146	142.829	135.596	150.062	1.10668	0.14624	0.265549	0.844325
174	TCOGS2:TC004147	0.189579	0	0.379157	Inf	Inf	0.80811	1
175	TCOGS2:TC004148	139.536	132.51	146.562	1.10604	0.14541	0.469395	1
176	TCOGS2:TC004149	1426.83	1349.46	1504.21	1.11468	0.156628	0.230605	0.809215
177	TCOGS2:TC004150	374.43	406.918	341.943	0.840322	-0.250985	0.137422	0.653094
178	TCOGS2:TC004123	42.7284	49.9548	35.5019	0.710681	-0.492726	0.707216	1
179	TCOGS2:TC004151	603.055	625.11	581	0.929436	-0.105573	0.564134	1
180	TCOGS2:TC004122	259.739	275.227	244.251	0.887451	-0.172261	0.135011	0.648156
181	TCOGS2:TC004152	4183.55	3965.14	4401.97	1.11017	0.150778	0.190295	0.750745
182	TCOGS2:TC004121	793.588	693.977	893.199	1.28707	0.364093	0.00195862	0.038714
183	TCOGS2:TC004153	596.938	562.973	630.902	1.12066	0.164351	0.303358	0.888061
184	TCOGS2:TC004120	1.36744	0.326984	2.40789	7.36394	2.88048	0.126196	0.626626
185	TCOGS2:TC004119	11.1203	6.94468	15.2958	2.20253	1.13916	0.0617385	0.43217
186	TCOGS2:TC004154	1.89128	3.18059	0.601973	0.189265	-2.40152	0.21842	0.792559
187	TCOGS2:TC004155	2.09458	2.49935	1.68982	0.676103	-0.564685	0.588145	1
188	TCOGS2:TC004156	0	0	0	NA	NA	NA	NA
189	TCOGS2:TC004157	3.33171	3.89516	2.76827	0.710695	-0.492697	0.385645	0.965878
190	TCOGS2:TC004158	1.64422	1.83084	1.45761	0.796145	-0.328897	0.758273	1
191	TCOGS2:TC004118	0.412395	0	0.824789	Inf	Inf	0.728519	1
192	TCOGS2:TC004159	101.998	92.5839	111.411	1.20336	0.267064	0.894679	1
193	TCOGS2:TC004117	414.237	381.409	447.064	1.17214	0.229143	0.0351741	0.313312
194	TCOGS2:TC004160	837.347	563.554	1111.14	1.97167	0.979415	1.16078e-13	1.10974e-11	P44
195	TCOGS2:TC004116	178.082	177.384	178.781	1.00788	0.011318	0.968263	1
196	TCOGS2:TC030076	1209.87	660.626	1759.11	2.6628	1.41294	1.31487e-36	3.82352e-34
197	TCOGS2:TC030077	1342.37	823.007	1861.74	2.26212	1.17767	1.15993e-29	2.72348e-27
198	TCOGS2:TC004115	56.4506	59.7235	53.1776	0.890397	-0.167479	0.359212	0.943738
199	TCOGS2:TC004114	1531.57	1420.78	1642.35	1.15595	0.20908	0.175829	0.72558
200	TCOGS2:TC004113	11.7616	8.90052	14.6228	1.64291	0.716254	0.110793	0.588452
201	TCOGS2:TC004112	2.4092	2.52662	2.29179	0.907058	-0.140733	0.978446	1
202	TCOGS2:TC004162	0	0	0	NA	NA	NA	NA
203	TCOGS2:TC004163	0.793856	0.499869	1.08784	2.17626	1.12185	0.955204	1
204	TCOGS2:TC004111	889.639	873.38	905.897	1.03723	0.0527379	0.857967	1
205	TCOGS2:TC016055	527.828	539.167	516.489	0.957939	-0.0619951	0.616931	1
206	TCOGS2:TC016056	380.882	399.795	361.969	0.905386	-0.143395	0.482902	1
207	TCOGS2:TC030463	0.0947893	0	0.189579	Inf	Inf	0.978773	1
208	TCOGS2:TC030464	819.584	921.595	717.572	0.77862	-0.361009	0.00865384	0.121764
209	TCOGS2:TC016058	22.0597	18.4882	25.6313	1.38636	0.471305	0.657374	1
210	TCOGS2:TC016059	0	0	0	NA	NA	NA	NA
211	TCOGS2:TC016054	1.06048	0.653968	1.467	2.24323	1.16558	0.666137	1
212	TCOGS2:TC016053	0	0	0	NA	NA	NA	NA
213	TCOGS2:TC016060	1.77856	0.672755	2.88437	4.28741	2.10011	0.547395	1
214	TCOGS2:TC016052	0	0	0	NA	NA	NA	NA
215	TCOGS2:TC016061	3.54371	2.19115	4.89626	2.23456	1.15999	0.316222	0.900187
216	TCOGS2:TC016062	485.495	481.453	489.536	1.01679	0.0240206	0.863027	1
217	TCOGS2:TC016051	3646.74	3992.13	3301.35	0.826965	-0.274102	0.0129467	0.164132
218	TCOGS2:TC013642	2.93936	2.05584	3.82288	1.85952	0.894933	1	1
219	TCOGS2:TC014167	55.3828	61.7525	49.013	0.7937	-0.333334	0.155121	0.686511
220	TCOGS2:TC013641	0	0	0	NA	NA	NA	NA
221	TCOGS2:TC014168	1032.53	970.156	1094.9	1.12858	0.174507	0.659737	1
222	TCOGS2:TC013640	0.0947893	0	0.189579	Inf	Inf	0.985768	1
223	TCOGS2:TC013639	0.344724	0.499869	0.189579	0.379256	-1.39875	1	1
224	TCOGS2:TC014169	0	0	0	NA	NA	NA	NA
225	TCOGS2:TC014170	2.60406	3.36196	1.84616	0.549132	-0.864776	0.872335	1
226	TCOGS2:TC014171	0	0	0	NA	NA	NA	NA
227	TCOGS2:TC013638	0	0	0	NA	NA	NA	NA
228	TCOGS2:TC013637	0.48587	0	0.97174	Inf	Inf	0.617406	1
229	TCOGS2:TC014172	44.8553	46.7992	42.9113	0.916924	-0.125126	0.314296	0.898382
230	TCOGS2:TC014173	658.866	684.324	633.409	0.925598	-0.111543	0.491428	1
231	TCOGS2:TC013636	5.81492	6.04873	5.5811	0.922689	-0.116083	0.964615	1
232	TCOGS2:TC014174	349.573	358.526	340.621	0.950058	-0.0739131	0.712475	1
233	TCOGS2:TC013635	459.392	456.685	462.099	1.01186	0.0170045	0.962643	1
234	TCOGS2:TC014175	387.638	417.007	358.269	0.859144	-0.219027	0.509728	1
235	TCOGS2:TC013633	311.07	283.659	338.482	1.19327	0.25492	0.985022	1
236	TCOGS2:TC014176	0	0	0	NA	NA	NA	NA
237	TCOGS2:TC013632	3831.4	3529.91	4132.88	1.17082	0.227517	0.0624856	0.433702	CTL12
238	TCOGS2:TC014177	684.549	887.409	481.69	0.542805	-0.881495	0.138037	0.6549
239	TCOGS2:TC013631	35.8769	29.6438	42.1099	1.42053	0.506429	0.147208	0.674116
240	TCOGS2:TC014178	28.2734	32.6788	23.868	0.730383	-0.453276	0.275143	0.85784
241	TCOGS2:TC014179	1922.17	2158.18	1686.17	0.781292	-0.356067	0.00300958	0.0548405
242	TCOGS2:TC014180	361.82	344.671	378.97	1.09951	0.136862	0.303115	0.887633
243	TCOGS2:TC014181	572.735	577.002	568.468	0.985211	-0.0214959	0.779005	1
244	TCOGS2:TC014182	113.823	120.084	107.561	0.895715	-0.158888	0.533856	1
245	TCOGS2:TC014183	7373.91	6918.27	7829.55	1.13172	0.178517	0.0624069	0.433371
246	TCOGS2:TC014184	296.471	260.906	332.036	1.27263	0.347811	0.745929	1	CTL2
247	TCOGS2:TC014185	66.3264	60.6174	72.0354	1.18836	0.248974	0.166825	0.709489
248	TCOGS2:TC014186	0.424167	0.172885	0.675449	3.90692	1.96603	0.959389	1
249	TCOGS2:TC013630	75.8303	69.0124	82.6482	1.19759	0.260128	0.498905	1
250	TCOGS2:TC014187	6.3818	4.53034	8.23327	1.81736	0.861846	0.269024	0.850262
251	TCOGS2:TC013629	4524.08	4456.1	4592.06	1.03051	0.0433619	0.661461	1
252	TCOGS2:TC013628	42.6715	34.7843	50.5587	1.45349	0.539523	0.143619	0.66792
253	TCOGS2:TC013627	26.8905	20.8171	32.9639	1.58351	0.663122	0.261292	0.840161
254	TCOGS2:TC013626	1027.64	1001.03	1054.25	1.05317	0.0747338	0.561491	1
255	TCOGS2:TC013625	488.996	474.472	503.52	1.06122	0.0857263	0.535312	1
256	TCOGS2:TC013624	2219.48	2334.98	2103.98	0.901069	-0.15029	0.243544	0.822897
257	TCOGS2:TC013623	5.20665	6.59042	3.82288	0.580066	-0.785712	0.160866	0.697101
258	TCOGS2:TC014188	0	0	0	NA	NA	NA	NA
259	TCOGS2:TC014189	387.91	377.714	398.105	1.05399	0.0758544	0.621166	1
260	TCOGS2:TC013622	798.574	812.102	785.045	0.966683	-0.0488859	0.674961	1
261	TCOGS2:TC014190	41.9049	41.2382	42.5716	1.03233	0.045911	0.715858	1
262	TCOGS2:TC013621	0.34577	0.691541	0	0	#NAME?	0.520254	1
263	TCOGS2:TC014191	186.925	208.008	165.841	0.797285	-0.326833	0.0417664	0.347009
264	TCOGS2:TC013620	317.802	0.676998	634.927	937.857	9.87322	6.10469e-14	6.00065e-12	PGRP-SB
265	TCOGS2:TC014192	0	0	0	NA	NA	NA	NA
266	TCOGS2:TC013619	0	0	0	NA	NA	NA	NA
267	TCOGS2:TC013618	0	0	0	NA	NA	NA	NA
268	TCOGS2:TC014193	8.72774	5.60098	11.8545	2.1165	1.08168	0.160483	0.696501
269	TCOGS2:TC014194	0	0	0	NA	NA	NA	NA
270	TCOGS2:TC014195	0	0	0	NA	NA	NA	NA
271	TCOGS2:TC014196	50.2531	36.493	64.0132	1.75412	0.810749	0.0192757	0.215412
272	TCOGS2:TC013617	0.951123	1.00398	0.898265	0.894702	-0.16052	1	1
273	TCOGS2:TC014197	1.42737	1.50385	1.3509	0.898292	-0.154744	1	1
274	TCOGS2:TC014198	79.2459	78.7677	79.7242	1.01214	0.0174138	0.83138	1
275	TCOGS2:TC013616	0	0	0	NA	NA	NA	NA
276	TCOGS2:TC014199	0	0	0	NA	NA	NA	NA
277	TCOGS2:TC013615	12.9856	13.3703	12.601	0.942467	-0.0854856	0.781474	1
278	TCOGS2:TC014200	149.234	147.794	150.674	1.01948	0.0278368	0.939366	1
279	TCOGS2:TC013614	71.7973	67.8925	75.702	1.11503	0.15708	0.800573	1
280	TCOGS2:TC013613	4.13458	1.87265	6.3965	3.41575	1.7722	0.0962824	0.546301	P144
281	TCOGS2:TC014202	343.117	357.196	329.037	0.921164	-0.118469	0.642522	1
282	TCOGS2:TC014203	518.845	462.458	575.231	1.24386	0.314819	0.0760584	0.480372
283	TCOGS2:TC030586	2.66466	3.7556	1.57371	0.419031	-1.25487	0.168015	0.711672
284	TCOGS2:TC013611	0.490565	0	0.981131	Inf	Inf	0.427655	0.993963
285	TCOGS2:TC013610	0	0	0	NA	NA	NA	NA
286	TCOGS2:TC014204	102.963	110.785	95.1419	0.858801	-0.219605	0.593644	1
287	TCOGS2:TC013609	866.634	879.359	853.909	0.971058	-0.042371	0.800523	1
288	TCOGS2:TC014205	180.13	171.542	188.717	1.10012	0.137667	0.519505	1
289	TCOGS2:TC013608	10.0907	10.8271	9.35435	0.863975	-0.210938	0.468104	1
290	TCOGS2:TC013607	125.929	94.8566	157	1.65513	0.726948	0.00116776	0.0252297
291	TCOGS2:TC013606	4.15686	3.32014	4.99358	1.50403	0.58883	0.424023	0.992206
292	TCOGS2:TC013605	5.9199	4.2179	7.6219	1.80704	0.853627	0.501453	1
293	TCOGS2:TC014206	0	0	0	NA	NA	NA	NA
294	TCOGS2:TC014207	271.173	256.004	286.341	1.1185	0.161565	0.543887	1
295	TCOGS2:TC014208	553.916	491.328	616.503	1.25477	0.327422	0.00898339	0.124891
296	TCOGS2:TC014209	16.3533	19.1484	13.5583	0.708066	-0.498043	0.603124	1
297	TCOGS2:TC013604	540.424	502.698	578.151	1.15009	0.201752	0.0719262	0.468899
298	TCOGS2:TC014210	188.401	200.995	175.806	0.87468	-0.193172	0.551738	1
299	TCOGS2:TC013603	50.9846	52.3731	49.5962	0.946979	-0.0785963	1	1
300	TCOGS2:TC013602	4.2222	2.6995	5.7449	2.12813	1.08959	0.42813	0.993963
301	TCOGS2:TC014211	12.4483	12.4851	12.4115	0.994105	-0.00852991	0.950047	1
302	TCOGS2:TC013601	829.618	908.359	750.877	0.826631	-0.274685	0.0727488	0.472512
303	TCOGS2:TC013600	157.103	150.502	163.705	1.08773	0.121314	0.212663	0.787429
304	TCOGS2:TC014212	0.242935	0	0.48587	Inf	Inf	0.985773	1
305	TCOGS2:TC013599	41.2041	32.4459	49.9623	1.53986	0.622802	0.158864	0.693162
306	TCOGS2:TC013598	4215.61	4567.81	3863.42	0.845792	-0.241625	0.0255832	0.256216
307	TCOGS2:TC013597	1138.24	1212.48	1063.99	0.87753	-0.188479	0.514871	1
308	TCOGS2:TC013596	649.262	567.169	731.355	1.28948	0.366793	0.919103	1
309	TCOGS2:TC013595	282.72	267.824	297.615	1.11123	0.152159	0.402578	0.976716
310	TCOGS2:TC014213	758.608	757.409	759.807	1.00317	0.00455981	0.695932	1
311	TCOGS2:TC013594	406.555	402.849	410.261	1.0184	0.0263012	0.619337	1	basket3
312	TCOGS2:TC014214	831.666	844.662	818.67	0.969227	-0.0450929	0.779209	1
313	TCOGS2:TC013593	1903.84	1847.58	1960.1	1.0609	0.0852945	0.393099	0.970904
314	TCOGS2:TC014215	301.032	297.902	304.163	1.02102	0.0300055	0.971278	1
315	TCOGS2:TC013592	1052.69	1023.49	1081.89	1.05706	0.080054	0.350465	0.936586
316	TCOGS2:TC013591	204.671	217.435	191.907	0.882593	-0.18018	0.132833	0.641417
317	TCOGS2:TC013590	201.795	165.034	238.556	1.4455	0.531564	0.324472	0.906561
318	TCOGS2:TC014216	0	0	0	NA	NA	NA	NA
319	TCOGS2:TC013589	4614.68	4405.51	4823.84	1.09496	0.130872	0.446155	1
320	TCOGS2:TC014217	1902.39	1759.28	2045.5	1.16269	0.217465	0.103677	0.568615
321	TCOGS2:TC013588	80.2844	82.0004	78.5684	0.958147	-0.0616816	0.884506	1
322	TCOGS2:TC013587	1936.54	1962.82	1910.26	0.973221	-0.0391603	0.734151	1
323	TCOGS2:TC013586	3190.18	3114.75	3265.61	1.04844	0.0682376	0.593887	1
324	TCOGS2:TC013585	419.792	418.571	421.014	1.00584	0.0083982	0.965713	1
325	TCOGS2:TC014218	104.456	123.608	85.3047	0.690125	-0.53507	0.0267417	0.263448
326	TCOGS2:TC014219	328.391	313.92	342.862	1.0922	0.127234	0.431269	0.997291
327	TCOGS2:TC014220	131.284	119.651	142.916	1.19444	0.256331	0.215244	0.788549
328	TCOGS2:TC014221	102.102	113.146	91.0571	0.804772	-0.313348	0.212527	0.787429
329	TCOGS2:TC013584	23.1225	22.5309	23.7141	1.05251	0.0738361	1	1
330	TCOGS2:TC014222	97.8492	95.999	99.6994	1.03855	0.0545664	0.89751	1
331	TCOGS2:TC014223	27.2776	28.061	26.4941	0.944161	-0.0828949	0.692332	1
332	TCOGS2:TC013583	0	0	0	NA	NA	NA	NA
333	TCOGS2:TC014224	1135.49	1161.69	1109.28	0.954882	-0.0666061	0.666972	1
334	TCOGS2:TC013582	1.24488	1.02277	1.467	1.43434	0.520391	0.912078	1
335	TCOGS2:TC014225	79.3675	51.6917	107.043	2.0708	1.05019	0.000191423	0.00539774
336	TCOGS2:TC014226	1672.68	1559.82	1785.54	1.14471	0.194983	0.0691288	0.461013
337	TCOGS2:TC013581	1.66743	2.35373	0.981131	0.41684	-1.26243	0.730561	1
338	TCOGS2:TC013580	22.1794	18.3171	26.0418	1.42172	0.507637	1	1
339	TCOGS2:TC013579	127.164	131.173	123.156	0.938883	-0.090983	0.798899	1
340	TCOGS2:TC014227	66.9711	59.9606	73.9817	1.23384	0.303152	0.837501	1
341	TCOGS2:TC014228	103.538	116.792	90.2837	0.773027	-0.371409	0.10917	0.58411
342	TCOGS2:TC014229	27.3926	27.6611	27.1241	0.980585	-0.0282852	0.839296	1
343	TCOGS2:TC014230	0.820717	0.849883	0.791552	0.931366	-0.10258	1	1
344	TCOGS2:TC014231	0.259328	0.518656	0	0	#NAME?	0.473099	1
345	TCOGS2:TC013578	1919.32	1779.34	2059.29	1.15733	0.210802	0.235665	0.814748
346	TCOGS2:TC014232	0	0	0	NA	NA	NA	NA
347	TCOGS2:TC014233	4.3128	3.86183	4.76377	1.23355	0.302819	0.873973	1
348	TCOGS2:TC013577	0.975863	1.34975	0.601973	0.445988	-1.16492	0.683645	1
349	TCOGS2:TC014234	34.7142	24.8699	44.5585	1.79166	0.841297	0.241854	0.821174
350	TCOGS2:TC013576	52.3612	46.8592	57.8631	1.23483	0.304313	0.756776	1
351	TCOGS2:TC013575	19.7383	20.2255	19.2512	0.951828	-0.0712273	0.60908	1
352	TCOGS2:TC014235	0	0	0	NA	NA	NA	NA
353	TCOGS2:TC014236	971.741	913.635	1029.85	1.1272	0.17274	0.283542	0.867392
354	TCOGS2:TC013574	921.666	953.26	890.073	0.933714	-0.0989468	0.651068	1
355	TCOGS2:TC013573	659.846	667.915	651.777	0.975839	-0.0352846	0.862745	1
356	TCOGS2:TC014237	221.226	52.0047	390.448	7.50794	2.90842	2.94436e-68	2.28319e-65	serpin30
357	TCOGS2:TC013572	470.975	479.074	462.876	0.966189	-0.0496233	0.929788	1
358	TCOGS2:TC014238	185.153	188.986	181.32	0.959435	-0.0597435	0.657699	1
359	TCOGS2:TC013571	246.499	255.338	237.659	0.930759	-0.10352	0.46316	1
360	TCOGS2:TC013570	5073.17	5053.92	5092.43	1.00762	0.0109516	0.629566	1
361	TCOGS2:TC013569	342.674	353.106	332.242	0.940913	-0.0878666	0.790152	1
362	TCOGS2:TC014239	1.32321	0.849883	1.79653	2.11386	1.07988	0.940289	1
363	TCOGS2:TC013568	145.876	112.526	179.227	1.59277	0.671535	0.000346158	0.00893586
364	TCOGS2:TC014240	325.78	347.791	303.768	0.873421	-0.195252	0.266916	0.847114
365	TCOGS2:TC014241	1772.49	1639.39	1905.6	1.16238	0.217087	0.166511	0.708587
366	TCOGS2:TC014242	57.1382	51.1042	63.1723	1.23615	0.30585	0.913614	1
367	TCOGS2:TC013567	291.469	225.795	357.143	1.58172	0.661491	2.02328e-06	8.35529e-05
368	TCOGS2:TC014243	381.067	358.42	403.715	1.12637	0.171685	0.211516	0.786122
369	TCOGS2:TC013566	21.9859	19.0563	24.9156	1.30748	0.386786	0.374743	0.95781
370	TCOGS2:TC014244	1196.24	1261.92	1130.57	0.89591	-0.158574	0.352036	0.937665
371	TCOGS2:TC013565	489.663	484.639	494.686	1.02073	0.029603	0.695231	1
372	TCOGS2:TC014245	463.515	445.338	481.692	1.08163	0.113209	0.306348	0.890112
373	TCOGS2:TC004732	261.879	289.712	234.045	0.807856	-0.30783	0.163375	0.702521
374	TCOGS2:TC004632	0.206197	0	0.412395	Inf	Inf	0.975482	1
375	TCOGS2:TC004733	2.56682	2.19963	2.934	1.33386	0.415605	0.780916	1
376	TCOGS2:TC004734	9.67986	10.6312	8.72853	0.82103	-0.284493	0.607639	1
377	TCOGS2:TC004631	1838.52	1704.71	1972.32	1.15698	0.210364	0.0888693	0.522422
378	TCOGS2:TC004630	23.7717	23.806	23.7375	0.997122	-0.00415812	1	1
379	TCOGS2:TC004735	0	0	0	NA	NA	NA	NA
380	TCOGS2:TC004736	0	0	0	NA	NA	NA	NA
381	TCOGS2:TC004737	0.189579	0	0.379157	Inf	Inf	0.763357	1
382	TCOGS2:TC004738	0	0	0	NA	NA	NA	NA
383	TCOGS2:TC004739	0	0	0	NA	NA	NA	NA
384	TCOGS2:TC004714	200.821	224.912	176.73	0.785773	-0.347815	0.150758	0.678933
385	TCOGS2:TC004715	187	171.199	202.802	1.1846	0.244398	0.872483	1
386	TCOGS2:TC004648	0.252056	0.504112	0	0	#NAME?	1	1
387	TCOGS2:TC004716	124.037	122.003	126.071	1.03334	0.0473182	0.567994	1
388	TCOGS2:TC004717	3354.77	3123.73	3585.8	1.14792	0.199024	0.150924	0.678933
389	TCOGS2:TC004647	54.8059	49.2438	60.3679	1.2259	0.293839	0.784855	1
390	TCOGS2:TC004718	693.881	650.364	737.398	1.13382	0.181194	0.990172	1
391	TCOGS2:TC004719	2518.36	2482.91	2553.81	1.02856	0.0406198	0.675748	1
392	TCOGS2:TC004720	235.16	259.291	211.028	0.813863	-0.297142	0.122244	0.618891
393	TCOGS2:TC004721	39.2998	28.3531	50.2466	1.77217	0.825519	0.611136	1
394	TCOGS2:TC004646	605.676	29.6147	1181.74	39.9037	5.31845	1.2502e-29	2.86069e-27
395	TCOGS2:TC004645	1426.18	1378.22	1474.14	1.0696	0.0970684	0.386503	0.965901
396	TCOGS2:TC004644	13.5345	8.77308	18.2958	2.08545	1.06036	0.0561542	0.41166
397	TCOGS2:TC004643	1136.7	1374.52	898.873	0.653954	-0.612738	0.000500394	0.012232
398	TCOGS2:TC004642	0	0	0	NA	NA	NA	NA
399	TCOGS2:TC004641	1584.32	1443.08	1725.56	1.19575	0.25792	0.461881	1
400	TCOGS2:TC004722	398.91	438.127	359.692	0.820978	-0.284585	0.0526797	0.398539
401	TCOGS2:TC004640	62.904	63.977	61.831	0.966457	-0.049222	0.310784	0.894369
402	TCOGS2:TC004639	308.478	306.875	310.08	1.01044	0.0149871	0.544309	1
403	TCOGS2:TC004638	59.7888	70.8366	48.741	0.688077	-0.539359	0.0719494	0.468899
404	TCOGS2:TC004723	1666.2	1744.32	1588.07	0.910425	-0.135388	0.22486	0.80148
405	TCOGS2:TC004724	372.595	418.446	326.745	0.780852	-0.356879	0.0207988	0.225046
406	TCOGS2:TC004637	528.081	560.205	495.957	0.885314	-0.175739	0.402738	0.976716
407	TCOGS2:TC030644	621.087	566.532	675.642	1.19259	0.254101	0.0825048	0.501132
408	TCOGS2:TC004636	2.25621	2.6995	1.81292	0.671575	-0.574379	1	1
409	TCOGS2:TC004726	57.3041	54.6788	59.9294	1.09603	0.132284	0.715228	1
410	TCOGS2:TC004635	1219.66	1405.33	1033.99	0.735759	-0.442694	0.0564212	0.41222	P53
411	TCOGS2:TC004727	2.04335	2.50359	1.5831	0.632334	-0.661242	0.842754	1
412	TCOGS2:TC004634	1169.68	1290.37	1048.99	0.812938	-0.298783	0.160922	0.697131
413	TCOGS2:TC004728	1924.18	1945.63	1902.73	0.977948	-0.0321707	0.731769	1
414	TCOGS2:TC004729	0.433288	0.676998	0.189579	0.280029	-1.83635	1	1
415	TCOGS2:TC004730	544.445	586.552	502.338	0.856426	-0.223599	0.0814915	0.498012
416	TCOGS2:TC004731	135.398	150.042	120.755	0.804805	-0.313289	0.646131	1
417	TCOGS2:TC004633	492.824	503.992	481.656	0.955682	-0.0653972	0.82328	1
418	TCOGS2:TC005173	1.64337	1.48082	1.80592	1.21954	0.286336	0.940932	1
419	TCOGS2:TC005174	162.599	172.621	152.576	0.883881	-0.178075	0.389352	0.969352
420	TCOGS2:TC005175	289.782	260.426	319.137	1.22544	0.293303	0.0228229	0.238802
421	TCOGS2:TC005176	1435.02	1341.98	1528.06	1.13866	0.187336	0.0824355	0.501132
422	TCOGS2:TC005177	0.941776	1.01853	0.865027	0.849294	-0.235664	0.917531	1
423	TCOGS2:TC005172	2.49843	2.81179	2.18508	0.777113	-0.363803	1	1
424	TCOGS2:TC005178	855.688	1001.89	709.486	0.708149	-0.497876	6.23828e-05	0.00194145
425	TCOGS2:TC005179	821.905	865.351	778.459	0.899588	-0.152664	0.344719	0.934386
426	TCOGS2:TC005180	38.3701	35.3843	41.3559	1.16876	0.224982	0.436933	1
427	TCOGS2:TC005171	12.4546	7.39	17.5192	2.37066	1.24529	0.22254	0.797547
428	TCOGS2:TC005181	213.157	188.656	237.657	1.25974	0.333124	0.538153	1
429	TCOGS2:TC005182	1626.07	1567.15	1684.98	1.07519	0.104593	0.633141	1
430	TCOGS2:TC005170	569.141	539.414	598.867	1.11022	0.150843	0.841521	1
431	TCOGS2:TC005169	1.17397	1.67249	0.675449	0.403857	-1.30808	0.510006	1
432	TCOGS2:TC030590	182.183	212.21	152.155	0.717003	-0.479948	0.00382136	0.0663415
433	TCOGS2:TC005168	98.0975	93.1726	103.022	1.10572	0.14498	0.658129	1
434	TCOGS2:TC005184	6544.49	6268	6820.97	1.08822	0.121972	0.365142	0.950513
435	TCOGS2:TC005167	1822.26	1832.46	1812.06	0.988865	-0.016155	0.893522	1
436	TCOGS2:TC005185	21135.4	20497.1	21773.7	1.06228	0.0871703	0.38982	0.969352
437	TCOGS2:TC005166	200.411	218.093	182.729	0.837849	-0.255238	0.121307	0.616575
438	TCOGS2:TC005165	12.2093	12.9292	11.4893	0.888637	-0.170334	0.612763	1
439	TCOGS2:TC005186	1662.27	1838.43	1486.11	0.808358	-0.306934	0.00424366	0.0717976
440	TCOGS2:TC005164	1663.21	1649.97	1676.45	1.01604	0.0229619	0.65355	1
441	TCOGS2:TC005187	120.627	111.576	129.678	1.16224	0.216905	0.391318	0.970143
442	TCOGS2:TC005163	574.422	576.334	572.51	0.993365	-0.00960384	0.892073	1
443	TCOGS2:TC005188	1235.62	1349.4	1121.84	0.831363	-0.266449	0.0206859	0.224288
444	TCOGS2:TC010828	0	0	0	NA	NA	NA	NA
445	TCOGS2:TC010829	5.9809	6.05116	5.91063	0.976776	-0.0339002	0.671229	1
446	TCOGS2:TC010830	9343.16	8456.38	10229.9	1.20973	0.274684	0.0311429	0.288299
447	TCOGS2:TC010831	923.169	905.967	940.37	1.03797	0.0537696	0.683244	1
448	TCOGS2:TC010827	99.7728	114.255	85.291	0.746499	-0.421787	0.507448	1
449	TCOGS2:TC010826	0.412395	0	0.824789	Inf	Inf	0.610197	1
450	TCOGS2:TC010825	478.013	467.84	488.185	1.04349	0.0614143	1	1
451	TCOGS2:TC010824	1340.78	1282.21	1399.34	1.09135	0.12612	0.394404	0.971635
452	TCOGS2:TC010832	1645.51	1666.61	1624.42	0.974688	-0.0369879	0.8797	1
453	TCOGS2:TC010823	1.2678	0.499869	2.03574	4.07254	2.02593	0.349021	0.935953
454	TCOGS2:TC010822	0	0	0	NA	NA	NA	NA
455	TCOGS2:TC010821	0.189579	0	0.379157	Inf	Inf	0.686607	1
456	TCOGS2:TC010833	253.117	262.26	243.973	0.930272	-0.104276	0.71279	1
457	TCOGS2:TC010820	1022.93	1024.93	1020.94	0.996114	-0.0056167	0.96274	1
458	TCOGS2:TC010834	12.7956	9.56055	16.0307	1.67676	0.745677	0.27826	0.861374
459	TCOGS2:TC010835	4.14174	3.50333	4.78016	1.36446	0.448332	0.624802	1
460	TCOGS2:TC010819	0.499869	0.999739	0	0	#NAME?	0.511968	1
461	TCOGS2:TC010836	502.664	462.232	543.096	1.17494	0.232591	0.410689	0.983027
462	TCOGS2:TC010837	61.601	52.6789	70.5232	1.33874	0.420874	0.0846848	0.507155
463	TCOGS2:TC010818	177.945	141.491	214.399	1.51528	0.599588	0.000795668	0.0182663
464	TCOGS2:TC010817	123.385	139.289	107.48	0.771635	-0.374009	0.0751314	0.478414
465	TCOGS2:TC030217	0.596006	0.326984	0.865027	2.64547	1.40352	0.783563	1
466	TCOGS2:TC010815	16.6802	5.41355	27.9469	5.1624	2.36804	0.000799846	0.0183174
467	TCOGS2:TC010814	2356.28	2179.84	2532.73	1.16189	0.216471	0.0957035	0.545155
468	TCOGS2:TC010813	9.59987	7.32377	11.876	1.62156	0.697384	0.501174	1
469	TCOGS2:TC010838	530.4	543.531	517.269	0.951683	-0.0714466	0.76214	1
470	TCOGS2:TC010812	46.4557	48.6996	44.2118	0.907847	-0.139478	0.923064	1
471	TCOGS2:TC010839	1.94656	1.15808	2.73503	2.36169	1.23982	0.523326	1
472	TCOGS2:TC010811	37.0114	24.4969	49.5258	2.02172	1.01558	0.161668	0.698624
473	TCOGS2:TC010810	0.206197	0	0.412395	Inf	Inf	0.985771	1
474	TCOGS2:TC010809	0	0	0	NA	NA	NA	NA
475	TCOGS2:TC010808	0	0	0	NA	NA	NA	NA
476	TCOGS2:TC010807	3528.35	3706.49	3350.2	0.903874	-0.145806	0.374394	0.95781
477	TCOGS2:TC010806	77.2512	95.5658	58.9365	0.616712	-0.697332	0.0119708	0.155972
478	TCOGS2:TC010805	3330.4	3030.04	3630.75	1.19825	0.260929	0.038146	0.328263
479	TCOGS2:TC010804	632.528	639.804	625.251	0.977254	-0.0331939	0.921216	1
480	TCOGS2:TC010803	1.85281	1.34975	2.35587	1.74541	0.803568	1	1
481	TCOGS2:TC010840	3.74381	2.83057	4.65706	1.64527	0.718323	0.610014	1
482	TCOGS2:TC010841	9.38289	0	18.7658	Inf	Inf	4.69534e-09	2.88712e-07
483	TCOGS2:TC010842	0.71031	1.00822	0.412395	0.409031	-1.28972	1	1
484	TCOGS2:TC010802	0	0	0	NA	NA	NA	NA
485	TCOGS2:TC010801	0	0	0	NA	NA	NA	NA
486	TCOGS2:TC010843	0.206197	0	0.412395	Inf	Inf	0.985771	1
487	TCOGS2:TC010800	65.1548	64.8604	65.4491	1.00908	0.0130366	0.895918	1
488	TCOGS2:TC010844	1.59088	1.19565	1.98611	1.66111	0.732145	1	1
489	TCOGS2:TC010845	4.90975	4.5867	5.23279	1.14086	0.190125	0.914133	1
490	TCOGS2:TC010846	17.5997	14.3056	20.8938	1.46053	0.546494	0.306918	0.891007
491	TCOGS2:TC010847	436.823	463.358	410.288	0.885467	-0.17549	0.107289	0.57859
492	TCOGS2:TC010799	1412.87	1391.84	1433.91	1.03023	0.0429697	0.643877	1
493	TCOGS2:TC010798	1413.76	1474.02	1353.5	0.918241	-0.123055	0.378118	0.959755
494	TCOGS2:TC010848	307.111	304.182	310.04	1.01926	0.0275208	0.758055	1
495	TCOGS2:TC010797	0	0	0	NA	NA	NA	NA
496	TCOGS2:TC010796	751.391	691.74	811.043	1.17247	0.229549	0.0545276	0.404791
497	TCOGS2:TC010795	86.4068	80.4486	92.3649	1.14812	0.199276	0.401829	0.976498
498	TCOGS2:TC010849	112.808	112.214	113.401	1.01058	0.0151853	1	1
499	TCOGS2:TC010794	0.338499	0.676998	0	0	#NAME?	0.784779	1
500	TCOGS2:TC010793	5.48411	7.2759	3.69232	0.507472	-0.9786	0.433893	0.999056
501	TCOGS2:TC010792	0	0	0	NA	NA	NA	NA
502	TCOGS2:TC010850	614.372	595.422	633.322	1.06365	0.0890261	0.874266	1
503	TCOGS2:TC010851	182.74	84.8915	280.588	3.30525	1.72476	1.39362e-20	2.06938e-18	IMD
504	TCOGS2:TC010791	291.441	330.146	252.736	0.765527	-0.385474	0.0167387	0.195513
505	TCOGS2:TC010852	540.783	511.44	570.126	1.11475	0.156717	0.174451	0.722761
506	TCOGS2:TC010790	0	0	0	NA	NA	NA	NA
507	TCOGS2:TC010853	1121.95	1194.37	1049.53	0.878732	-0.186505	0.384257	0.964965
508	TCOGS2:TC010854	2.36707	1.50385	3.23029	2.14801	1.103	0.423732	0.992022
509	TCOGS2:TC010855	135.955	197.519	74.3906	0.376626	-1.4088	0.0256386	0.256533
510	TCOGS2:TC010856	234.614	236.423	232.804	0.984693	-0.0222545	0.952932	1
511	TCOGS2:TC010857	2.90714	3.7453	2.06897	0.552419	-0.856166	0.494333	1
512	TCOGS2:TC010858	2.52348	4.47822	0.568736	0.127	-2.9771	0.214564	0.788059
513	TCOGS2:TC010789	15.9054	13.6825	18.1282	1.32492	0.4059	1	1
514	TCOGS2:TC010788	0.412395	0	0.824789	Inf	Inf	0.728519	1
515	TCOGS2:TC010859	0	0	0	NA	NA	NA	NA
516	TCOGS2:TC010787	0	0	0	NA	NA	NA	NA
517	TCOGS2:TC010860	78.0196	81.3377	74.7014	0.91841	-0.12279	0.375765	0.958864
518	TCOGS2:TC010861	9.60452	9.74798	9.46106	0.970567	-0.0431008	0.730013	1
519	TCOGS2:TC010786	11.6463	8.7337	14.559	1.66699	0.737244	0.34646	0.934386
520	TCOGS2:TC010785	0	0	0	NA	NA	NA	NA
521	TCOGS2:TC010862	0.300987	0	0.601973	Inf	Inf	0.598925	1
522	TCOGS2:TC010863	222.224	228.908	215.54	0.941599	-0.0868147	0.828879	1
523	TCOGS2:TC010864	224.937	267.038	182.835	0.684675	-0.546508	0.0231025	0.240108
524	TCOGS2:TC010784	2423.84	2295.65	2552.03	1.11168	0.152745	0.295381	0.879476
525	TCOGS2:TC010865	24.6189	23.6017	25.6361	1.08619	0.119282	0.489239	1
526	TCOGS2:TC010783	579.843	611.178	548.508	0.897461	-0.156078	0.133357	0.642968
527	TCOGS2:TC010866	365.845	348.927	382.764	1.09698	0.133533	0.541674	1
528	TCOGS2:TC010782	6.5187	4.0032	9.03421	2.25675	1.17425	0.118033	0.608387
529	TCOGS2:TC010867	0.519731	0.849883	0.189579	0.223065	-2.16447	0.807051	1
530	TCOGS2:TC010781	7.58948	5.55917	9.61979	1.73044	0.791138	0.515993	1	P100
531	TCOGS2:TC010780	278.664	289.498	267.829	0.925148	-0.112245	0.33969	0.926488
532	TCOGS2:TC010779	61.7397	68.3783	55.1011	0.805828	-0.311456	0.31638	0.900313
533	TCOGS2:TC010778	1134.08	1172.71	1095.45	0.934115	-0.0983282	0.296781	0.880627
534	TCOGS2:TC010868	0.464479	0.326984	0.601973	1.84099	0.880479	0.95857	1
535	TCOGS2:TC010777	0	0	0	NA	NA	NA	NA
536	TCOGS2:TC010776	0.734275	0.676998	0.791552	1.16921	0.225534	0.937054	1
537	TCOGS2:TC010775	2.22797	2.35373	2.10221	0.893139	-0.163043	0.962356	1
538	TCOGS2:TC010869	826.886	715.281	938.492	1.31206	0.391834	0.000976561	0.0217051
539	TCOGS2:TC010870	1949.1	2057.42	1840.77	0.894698	-0.160527	0.247642	0.828321
540	TCOGS2:TC010871	600.95	546.479	655.422	1.19936	0.262259	0.128152	0.63006
541	TCOGS2:TC010872	126.492	129.723	123.261	0.950186	-0.0737185	0.916964	1
542	TCOGS2:TC010774	308.072	330.53	285.614	0.86411	-0.210713	0.228124	0.806117
543	TCOGS2:TC010873	1242.12	1134.15	1350.09	1.19039	0.251436	0.0527966	0.398559
544	TCOGS2:TC010874	20.1744	18.3839	21.9648	1.19478	0.256746	0.640406	1
545	TCOGS2:TC010875	118.987	102.495	135.48	1.32182	0.402527	0.252826	0.832072
546	TCOGS2:TC010876	1207.85	1226.98	1188.72	0.968816	-0.045705	0.606073	1
547	TCOGS2:TC010877	214.741	241.044	188.437	0.781751	-0.355219	0.0349469	0.312856
548	TCOGS2:TC010878	1265.65	1278.65	1252.66	0.979675	-0.0296254	0.737923	1
549	TCOGS2:TC010879	10.1568	12.135	8.17857	0.673963	-0.569258	0.441806	1
550	TCOGS2:TC010773	1168.27	1181.45	1155.09	0.977689	-0.0325521	0.6345	1
551	TCOGS2:TC010772	847.335	969.64	725.03	0.747731	-0.419408	0.00128075	0.027127
552	TCOGS2:TC010771	41.2058	33.8266	48.5851	1.4363	0.522358	0.125232	0.624988
553	TCOGS2:TC010770	121.553	98.0806	145.026	1.47864	0.564274	0.00175401	0.0355333
554	TCOGS2:TC010769	630.517	682.766	578.269	0.846952	-0.239649	0.695935	1
555	TCOGS2:TC010880	1.46251	2.02675	0.898265	0.443205	-1.17396	0.515237	1
556	TCOGS2:TC010881	340.827	365.572	316.081	0.864618	-0.209865	0.184	0.739772
557	TCOGS2:TC010768	156.556	150.364	162.749	1.08237	0.114189	0.975567	1
558	TCOGS2:TC010882	157.007	153.114	160.899	1.05084	0.071543	0.470469	1
559	TCOGS2:TC010883	228.337	225.073	231.601	1.02901	0.0412512	0.891156	1
560	TCOGS2:TC010884	548.552	539.824	557.28	1.03234	0.0459117	0.612773	1
561	TCOGS2:TC010885	271.26	272.504	270.016	0.99087	-0.0132318	0.850592	1
562	TCOGS2:TC010886	554.048	575.067	533.03	0.9269	-0.109514	0.424353	0.992466
563	TCOGS2:TC010767	197.199	174.747	219.651	1.25697	0.329945	0.884341	1
564	TCOGS2:TC010887	11.2496	9.47129	13.0279	1.37551	0.459969	0.64221	1
565	TCOGS2:TC010766	323.688	233.507	413.87	1.77241	0.825711	0.00330112	0.0586968	Puckered
566	TCOGS2:TC010765	616.85	598.624	635.076	1.06089	0.085279	0.814444	1
567	TCOGS2:TC010764	191.999	189.515	194.482	1.02621	0.0373225	0.511564	1
568	TCOGS2:TC010888	10.5875	4.89065	16.2844	3.3297	1.73539	0.0261774	0.260078
569	TCOGS2:TC010763	155.365	123.965	186.764	1.50659	0.591289	0.0190688	0.213957
570	TCOGS2:TC010762	1.61141	1.15384	2.06897	1.79312	0.842475	0.61021	1
571	TCOGS2:TC010889	0	0	0	NA	NA	NA	NA
572	TCOGS2:TC010890	0	0	0	NA	NA	NA	NA
573	TCOGS2:TC010761	33.4881	45.4458	21.5305	0.473761	-1.07777	0.0270593	0.264693
574	TCOGS2:TC010760	0	0	0	NA	NA	NA	NA
575	TCOGS2:TC010759	1557.28	1594.84	1519.72	0.952899	-0.0696052	0.852832	1
576	TCOGS2:TC010758	540.463	534.998	545.928	1.02043	0.0291785	0.507555	1
577	TCOGS2:TC010757	39.7525	38.0942	41.4108	1.08706	0.120437	0.919734	1
578	TCOGS2:TC010756	0	0	0	NA	NA	NA	NA
579	TCOGS2:TC004629	0.249935	0.499869	0	0	#NAME?	0.751027	1
580	TCOGS2:TC004628	27.4655	17.6674	37.2637	2.10918	1.07668	0.294757	0.879476
581	TCOGS2:TC004627	225.523	241.36	209.687	0.86877	-0.202953	0.0700465	0.463547
582	TCOGS2:TC030571	122.623	124.37	120.875	0.9719	-0.0411207	0.970939	1
583	TCOGS2:TC004740	79.6296	87.041	72.2181	0.829701	-0.269336	0.289393	0.872284
584	TCOGS2:TC004741	459.793	488.605	430.981	0.882063	-0.181046	0.1159	0.603405
585	TCOGS2:TC004742	1194.34	1284.98	1103.69	0.858919	-0.219407	0.122653	0.619848
586	TCOGS2:TC004626	275.591	287.032	264.15	0.920281	-0.119853	0.477402	1
587	TCOGS2:TC004743	160.689	170.26	151.119	0.88758	-0.172051	0.18719	0.745234
588	TCOGS2:TC004744	137.297	124.885	149.708	1.19877	0.26155	0.38133	0.963367
589	TCOGS2:TC004745	2771.5	2743.25	2799.76	1.0206	0.0294179	0.779331	1
590	TCOGS2:TC004625	292.734	118.329	467.138	3.94778	1.98104	3.87274e-37	1.15012e-34
591	TCOGS2:TC004746	1591.25	1665.82	1516.69	0.910477	-0.135305	0.261297	0.840161
592	TCOGS2:TC004747	82.6157	88.4801	76.7513	0.867442	-0.205162	0.864649	1
593	TCOGS2:TC004748	0.0864426	0.172885	0	0	#NAME?	1	1
594	TCOGS2:TC004624	127.235	106.208	148.262	1.39596	0.481263	0.377653	0.959077	P52
595	TCOGS2:TC004749	337.029	313.478	360.58	1.15026	0.201958	0.620267	1
596	TCOGS2:TC004750	27.2002	28.6033	25.797	0.90189	-0.148976	1	1
597	TCOGS2:TC004751	778.439	836.512	720.366	0.861154	-0.215657	0.144517	0.669226
598	TCOGS2:TC004623	1.3469	1.00398	1.68982	1.68312	0.751134	0.754384	1
599	TCOGS2:TC004752	949.97	998.591	901.349	0.902621	-0.147808	0.542596	1
600	TCOGS2:TC004622	172.386	167.742	177.031	1.05538	0.0777559	0.8311	1	H51
601	TCOGS2:TC004621	37.0393	31.0793	42.9992	1.38353	0.468359	0.941468	1
602	TCOGS2:TC004753	0	0	0	NA	NA	NA	NA
603	TCOGS2:TC004754	0	0	0	NA	NA	NA	NA
604	TCOGS2:TC004620	0.0864426	0.172885	0	0	#NAME?	1	1
605	TCOGS2:TC004755	110.341	105.49	115.192	1.09197	0.126939	0.511736	1
606	TCOGS2:TC004619	446.899	450.073	443.725	0.985895	-0.0204934	0.682289	1
607	TCOGS2:TC004756	399.829	380.522	419.136	1.10148	0.139439	0.402988	0.976716
608	TCOGS2:TC004757	929.918	906.985	952.851	1.05057	0.0711725	0.667316	1
609	TCOGS2:TC004618	15.9848	13.3555	18.6141	1.39373	0.478954	0.967374	1
610	TCOGS2:TC004617	3.83382	2.40161	5.26603	2.19271	1.13272	0.538419	1
611	TCOGS2:TC004758	676.968	747.197	606.739	0.812021	-0.300412	0.0246856	0.250955
612	TCOGS2:TC004616	526.821	535.186	518.457	0.968741	-0.0458168	0.965257	1
613	TCOGS2:TC004759	659.259	734.122	584.397	0.796049	-0.329071	0.159943	0.695259
614	TCOGS2:TC004615	4857.34	4775.34	4939.34	1.03434	0.048713	0.690187	1
615	TCOGS2:TC004760	0.987086	0.326984	1.64719	5.03752	2.33271	0.562969	1
616	TCOGS2:TC004614	0	0	0	NA	NA	NA	NA
617	TCOGS2:TC004761	36.4623	34.5454	38.3793	1.11098	0.151835	0.449212	1
618	TCOGS2:TC004762	0.163492	0.326984	0	0	#NAME?	1	1
619	TCOGS2:TC004613	88.0193	88.5373	87.5014	0.9883	-0.0169792	0.981201	1
620	TCOGS2:TC004763	52.2538	53.5128	50.9948	0.952945	-0.0695348	0.788607	1
621	TCOGS2:TC004764	3367.39	3087.36	3647.43	1.18141	0.240504	0.0741336	0.47556
622	TCOGS2:TC004612	144.287	144.243	144.331	1.00061	0.000882989	0.925716	1
623	TCOGS2:TC004765	30.5268	24.1245	36.9291	1.53078	0.614262	0.260524	0.839747
624	TCOGS2:TC004611	847.512	834.005	861.02	1.03239	0.0459916	0.676972	1
625	TCOGS2:TC004610	460.514	452.993	468.036	1.03321	0.0471327	0.4203	0.989581
626	TCOGS2:TC004766	318.113	264.591	371.635	1.40456	0.49012	0.00180987	0.0363484
627	TCOGS2:TC004609	3074.85	3136.25	3013.46	0.960849	-0.0576178	0.598001	1
628	TCOGS2:TC004767	647.182	672.275	622.088	0.925347	-0.111933	0.420622	0.989723
629	TCOGS2:TC004768	1112.75	1081.44	1144.06	1.05791	0.081214	0.50497	1
630	TCOGS2:TC004608	39.7964	22.4186	57.1742	2.55029	1.35066	0.000758991	0.0175397
631	TCOGS2:TC004607	523.704	519.349	528.059	1.01677	0.0239966	0.821768	1
632	TCOGS2:TC004769	1133.38	1009.93	1256.83	1.24448	0.315537	0.0170951	0.198845
633	TCOGS2:TC004606	698.012	720.672	675.351	0.937112	-0.0937062	0.594365	1
634	TCOGS2:TC004605	127.449	144.955	109.943	0.758458	-0.398859	0.0704775	0.463802
635	TCOGS2:TC004604	218.167	236.236	200.099	0.847027	-0.23952	0.216544	0.790026
636	TCOGS2:TC004603	212.474	240.261	184.686	0.768691	-0.379523	0.0545678	0.404791
637	TCOGS2:TC004770	12.2932	6.79482	17.7917	2.61841	1.38869	0.0466082	0.370899	P55
638	TCOGS2:TC004602	647.809	530.6	765.018	1.4418	0.527869	0.422989	0.992022
639	TCOGS2:TC004771	6.06372	6.44662	5.68081	0.881208	-0.182445	0.594357	1
640	TCOGS2:TC004772	402.143	378.21	426.076	1.12656	0.17192	0.224233	0.800766
641	TCOGS2:TC004773	305.963	234.407	377.519	1.61053	0.687535	2.09699e-06	8.63415e-05
642	TCOGS2:TC004601	39.006	36.5301	41.4819	1.13555	0.183394	0.911884	1
643	TCOGS2:TC004774	4.17668	4.18457	4.1688	0.99623	-0.00544859	1	1
644	TCOGS2:TC004775	11.3635	12.6476	10.0794	0.796941	-0.327455	0.651951	1
645	TCOGS2:TC004600	1999.39	1853.12	2145.67	1.15787	0.211475	0.0873435	0.515275
646	TCOGS2:TC004776	240.598	255.132	226.063	0.886065	-0.174515	0.696165	1
647	TCOGS2:TC004599	11.2399	14.2347	8.24505	0.579222	-0.787811	0.39483	0.972158
648	TCOGS2:TC004598	332.236	328.08	336.391	1.02533	0.0360934	0.846131	1
649	TCOGS2:TC004777	1344.58	1288.1	1401.06	1.08769	0.12127	0.357342	0.943062
650	TCOGS2:TC004597	648.303	728.826	567.779	0.779032	-0.360246	0.00505329	0.0807594
651	TCOGS2:TC004596	354.853	344.189	365.516	1.06196	0.0867307	0.30506	0.888948
652	TCOGS2:TC004778	578.554	587.89	569.217	0.968238	-0.046567	0.547906	1
653	TCOGS2:TC004779	101.895	91.5771	112.212	1.22533	0.293168	0.628017	1
654	TCOGS2:TC004780	14.889	14.5865	15.1915	1.04148	0.0586295	0.934374	1
655	TCOGS2:TC004595	0	0	0	NA	NA	NA	NA
656	TCOGS2:TC004781	1206.3	1183.96	1228.65	1.03775	0.0534559	0.646127	1
657	TCOGS2:TC004782	432.803	461.341	404.266	0.876286	-0.190527	0.0863798	0.513059
658	TCOGS2:TC004594	843.084	851.835	834.333	0.979454	-0.0299503	0.690803	1
659	TCOGS2:TC004783	0.735805	0.499869	0.97174	1.94399	0.959019	1	1
660	TCOGS2:TC004593	57.5338	10.4104	104.657	10.0531	3.32957	1.48771e-11	1.23604e-09
661	TCOGS2:TC004592	93.6079	14.3262	172.89	12.0681	3.59313	1.26796e-41	5.05661e-39	HPX11
662	TCOGS2:TC004784	0.206197	0	0.412395	Inf	Inf	0.97187	1
663	TCOGS2:TC004591	2205.15	1961.46	2448.83	1.24847	0.320165	0.0909903	0.529184
664	TCOGS2:TC004590	2343.62	2483.32	2203.92	0.88749	-0.172197	0.110723	0.588452
665	TCOGS2:TC004785	91.2105	103.34	79.0805	0.765242	-0.386012	0.224993	0.80164
666	TCOGS2:TC004589	1334.68	1181.95	1487.42	1.25845	0.331649	0.0446405	0.362052
667	TCOGS2:TC004588	49.3046	41.8647	56.7445	1.35542	0.438744	0.347554	0.934386
668	TCOGS2:TC004587	1.31512	1.17262	1.45761	1.24303	0.313864	0.917509	1
669	TCOGS2:TC004586	237	213.899	260.1	1.21599	0.282136	0.120708	0.615845
670	TCOGS2:TC004786	2.5699	3.3765	1.76329	0.522225	-0.937258	0.403819	0.977768
671	TCOGS2:TC004787	13.9181	8.79611	19.0402	2.16461	1.11411	0.0543953	0.404791
672	TCOGS2:TC030689	50.207	51.9884	48.4256	0.931471	-0.102417	0.907786	1
673	TCOGS2:TC030645	105.092	105.703	104.48	0.988429	-0.016791	0.949642	1
674	TCOGS2:TC030686	445.623	450.755	440.492	0.977232	-0.0332264	0.884429	1
675	TCOGS2:TC004585	564.065	557.587	570.543	1.02324	0.0331394	0.752019	1
676	TCOGS2:TC004584	317.257	331.348	303.166	0.914947	-0.12824	0.298636	0.883127
677	TCOGS2:TC004583	2256.25	2096.84	2415.65	1.15205	0.204199	0.0943737	0.540972
678	TCOGS2:TC004789	1153.65	1077.69	1229.62	1.14097	0.190265	0.358539	0.94371
679	TCOGS2:TC004790	7.73346	4.17608	11.2908	2.70369	1.43493	0.136781	0.651822
680	TCOGS2:TC004791	301.046	329.243	272.849	0.828716	-0.271049	0.0593739	0.423475
681	TCOGS2:TC004792	1004.48	971.749	1037.2	1.06736	0.0940421	0.444397	1
682	TCOGS2:TC004793	939.645	962.09	917.2	0.953341	-0.0689361	0.724817	1
683	TCOGS2:TC004794	1130.44	1268.57	992.311	0.782227	-0.35434	0.259365	0.839374
684	TCOGS2:TC004582	617.132	621.411	612.853	0.986229	-0.0200052	0.932025	1
685	TCOGS2:TC004795	3.91182	2.68072	5.14293	1.91849	0.93997	0.452317	1
686	TCOGS2:TC004796	131.621	120.553	142.689	1.18362	0.243201	0.335091	0.920528
687	TCOGS2:TC004797	53.0611	55.4517	50.6705	0.913777	-0.130086	0.490369	1
688	TCOGS2:TC004581	1461.09	1515.53	1406.66	0.928167	-0.107544	0.50207	1
689	TCOGS2:TC004798	1094.52	1100.16	1088.88	0.989749	-0.0148661	0.919145	1
690	TCOGS2:TC004580	260.886	263.996	257.777	0.976444	-0.0343914	0.887566	1
691	TCOGS2:TC004799	109.816	89.5529	130.079	1.45254	0.538577	0.021409	0.228811
692	TCOGS2:TC004579	57.7407	43.5245	71.957	1.65325	0.725307	0.0245338	0.249594	HPX4
693	TCOGS2:TC004800	338.301	305.242	371.359	1.2166	0.28286	0.156835	0.689384
694	TCOGS2:TC004578	273.957	283.652	264.262	0.931644	-0.102149	0.511287	1
695	TCOGS2:TC004801	396.55	395.039	398.062	1.00765	0.0109977	0.986983	1
696	TCOGS2:TC004802	20.3622	19.1314	21.5931	1.12867	0.174626	1	1
697	TCOGS2:TC004803	340.488	350.923	330.054	0.940532	-0.0884503	0.505744	1
698	TCOGS2:TC004804	0	0	0	NA	NA	NA	NA
699	TCOGS2:TC004577	0	0	0	NA	NA	NA	NA
700	TCOGS2:TC004805	0	0	0	NA	NA	NA	NA
701	TCOGS2:TC004806	2.18584	1.33097	3.04071	2.28459	1.19194	0.474913	1
702	TCOGS2:TC001728	37.0577	29.2609	44.8545	1.53292	0.616278	0.127507	0.628691
703	TCOGS2:TC001729	0	0	0	NA	NA	NA	NA
704	TCOGS2:TC001730	0	0	0	NA	NA	NA	NA
705	TCOGS2:TC001727	0	0	0	NA	NA	NA	NA
706	TCOGS2:TC001731	71.5939	72.3992	70.7886	0.977754	-0.0324562	0.719772	1
707	TCOGS2:TC001726	5.16242	5.16552	5.15932	0.998799	-0.0017341	0.767297	1
708	TCOGS2:TC001732	0	0	0	NA	NA	NA	NA
709	TCOGS2:TC001725	1882.84	1866.34	1899.34	1.01768	0.025286	0.498825	1
710	TCOGS2:TC001733	482.962	508.025	457.899	0.901332	-0.14987	0.671764	1
711	TCOGS2:TC001724	193.492	164.679	222.305	1.34993	0.432884	0.154103	0.684285
712	TCOGS2:TC001734	8.72391	7.84443	9.6034	1.22423	0.291878	0.690357	1
713	TCOGS2:TC001735	5.97969	7.18621	4.77316	0.664211	-0.590288	0.813057	1
714	TCOGS2:TC001736	945.841	981.809	909.872	0.92673	-0.109779	0.404643	0.978848
715	TCOGS2:TC001737	276.616	275.049	278.184	1.0114	0.0163539	0.639064	1
716	TCOGS2:TC001723	29.1479	28.6707	29.625	1.03328	0.0472354	0.705653	1
717	TCOGS2:TC001722	152.094	147.242	156.947	1.06592	0.0920945	0.91703	1
718	TCOGS2:TC001721	0.29264	0.172885	0.412395	2.38537	1.25421	1	1
719	TCOGS2:TC001738	747.504	786.665	708.343	0.900439	-0.1513	0.333917	0.918386
720	TCOGS2:TC001720	200.754	214.115	187.393	0.875196	-0.192322	0.360747	0.945244
721	TCOGS2:TC001739	0.0947893	0	0.189579	Inf	Inf	0.985768	1
722	TCOGS2:TC001719	15.2749	13.8033	16.7464	1.21322	0.278842	1	1
723	TCOGS2:TC001740	9.28179	7.32983	11.2337	1.53261	0.615987	0.857214	1
724	TCOGS2:TC001718	3.5298	3.42437	3.63523	1.06158	0.0862069	0.877867	1
725	TCOGS2:TC001717	0	0	0	NA	NA	NA	NA
726	TCOGS2:TC001741	465.828	421.989	509.667	1.20777	0.272348	0.188877	0.747262
727	TCOGS2:TC001716	0	0	0	NA	NA	NA	NA
728	TCOGS2:TC001742	90.8438	109.343	72.3451	0.661637	-0.595889	0.0172436	0.200239
729	TCOGS2:TC001715	256.257	267.777	244.738	0.913962	-0.129794	0.261439	0.840161
730	TCOGS2:TC001743	2319.28	2098.74	2539.82	1.21016	0.275203	0.00876789	0.122627
731	TCOGS2:TC001744	187.269	238.122	136.416	0.572883	-0.803688	4.41636e-05	0.00141709
732	TCOGS2:TC001714	650.586	664.938	636.234	0.956833	-0.0636614	0.872297	1
733	TCOGS2:TC001745	388.306	416.497	360.115	0.864628	-0.209849	0.439794	1
734	TCOGS2:TC001713	281.794	261.89	301.698	1.152	0.204144	0.214534	0.788059
735	TCOGS2:TC001746	457.268	476.314	438.222	0.920028	-0.12025	0.722639	1
736	TCOGS2:TC001747	839.189	840.266	838.112	0.997436	-0.00370342	0.967056	1
737	TCOGS2:TC001748	3.65057	1.49961	5.80153	3.8687	1.95185	0.0829715	0.502001
738	TCOGS2:TC001749	2873.9	2868.63	2879.16	1.00367	0.00528322	0.620914	1
739	TCOGS2:TC001750	546.965	561.315	532.615	0.94887	-0.075718	0.638666	1
740	TCOGS2:TC001751	271.353	272.245	270.46	0.993441	-0.0094933	0.287083	0.869976
741	TCOGS2:TC001752	869.048	871.646	866.449	0.994038	-0.00862674	0.67071	1
742	TCOGS2:TC001753	241.262	242.714	239.81	0.988036	-0.0173642	0.999597	1
743	TCOGS2:TC001754	644.544	633.728	655.36	1.03414	0.0484252	0.791487	1
744	TCOGS2:TC001712	7.29544	7.43606	7.15482	0.962178	-0.0556236	1	1
745	TCOGS2:TC001755	597.656	643.201	552.111	0.858379	-0.220313	0.164797	0.705612
746	TCOGS2:TC001711	1657.46	1515.25	1799.68	1.18771	0.248182	0.1599	0.695259
747	TCOGS2:TC001710	65.9173	66.1229	65.7117	0.993782	-0.00899841	0.793634	1
748	TCOGS2:TC001756	509.196	500.226	518.167	1.03587	0.0508381	0.653155	1
749	TCOGS2:TC001709	417.817	384.757	450.877	1.17185	0.228785	0.0853492	0.509551
750	TCOGS2:TC001757	256.833	249.871	263.795	1.05573	0.0782385	0.729527	1
751	TCOGS2:TC001708	10.8452	6.41329	15.277	2.38209	1.25223	0.135372	0.648431
752	TCOGS2:TC001707	24.8384	19.827	29.8497	1.50551	0.590251	0.622869	1
753	TCOGS2:TC001706	26.5776	18.2048	34.9505	1.91985	0.940993	0.389854	0.969352
754	TCOGS2:TC001758	13.0502	8.27321	17.8273	2.15482	1.10757	0.246232	0.825981
755	TCOGS2:TC001759	877.686	867.855	887.517	1.02266	0.0323201	0.746463	1
756	TCOGS2:TC001705	3.33651	1.00398	5.66903	5.64655	2.49737	0.0421107	0.34866
757	TCOGS2:TC001760	20.1116	17.3339	22.8893	1.32049	0.401076	0.555885	1
758	TCOGS2:TC001761	102.505	96.0377	108.972	1.13468	0.182287	0.627476	1
759	TCOGS2:TC001704	195.05	241.827	148.272	0.613134	-0.705726	8.84387e-05	0.00265468
760	TCOGS2:TC001762	602.358	628.428	576.289	0.917032	-0.124956	0.309685	0.893602
761	TCOGS2:TC001763	778.125	756.659	799.592	1.05674	0.0796198	0.312237	0.896566
762	TCOGS2:TC001765	2055.24	1999.42	2111.06	1.05584	0.0783871	0.651944	1
763	TCOGS2:TC001703	108.712	108.951	108.473	0.995607	-0.00635207	0.798393	1
764	TCOGS2:TC001702	198.939	201.79	196.088	0.971741	-0.0413564	0.962819	1
765	TCOGS2:TC001766	235.846	271.781	199.91	0.735555	-0.443094	0.00626628	0.0952775
766	TCOGS2:TC001701	309.032	319.97	298.095	0.931635	-0.102163	0.555509	1
767	TCOGS2:TC001767	14.5747	11.7584	17.391	1.47903	0.564656	0.1931	0.754982
768	TCOGS2:TC001768	0.59678	1.00398	0.189579	0.188827	-2.40486	0.801745	1
769	TCOGS2:TC001769	1451.3	1441.91	1460.7	1.01303	0.018679	0.982297	1
770	TCOGS2:TC001700	2.83508	2.99922	2.67095	0.890548	-0.167234	0.911774	1	TPX2
771	TCOGS2:TC001770	51.6345	32.552	70.7169	2.17243	1.11931	0.717891	1
772	TCOGS2:TC001771	500.806	554.818	446.794	0.805298	-0.312406	0.0195366	0.216486
773	TCOGS2:TC001772	101.355	88.0297	114.68	1.30275	0.381556	0.0949872	0.542484
774	TCOGS2:TC001699	377.944	381.09	374.798	0.983488	-0.024021	0.68062	1
775	TCOGS2:TC001773	227.79	252.468	203.112	0.804509	-0.31382	0.0953138	0.543904
776	TCOGS2:TC001698	407.989	499.095	316.882	0.634913	-0.65537	8.2615e-07	3.71981e-05
777	TCOGS2:TC001697	683.456	658.631	708.282	1.07539	0.104854	0.591166	1
778	TCOGS2:TC001696	1.08784	0	2.17569	Inf	Inf	0.0912315	0.529724
779	TCOGS2:TC001774	1185.57	1169.57	1201.57	1.02735	0.0389347	0.570307	1
780	TCOGS2:TC001695	4.26186	1.88295	6.64077	3.52679	1.81836	0.275801	0.85784
781	TCOGS2:TC001775	29.4632	23.7222	35.2041	1.48402	0.56951	0.899393	1
782	TCOGS2:TC001694	358.594	338.548	378.641	1.11843	0.161472	0.155113	0.686511
783	TCOGS2:TC001693	761.876	758.75	765.002	1.00824	0.0118386	0.985141	1
784	TCOGS2:TC001776	0	0	0	NA	NA	NA	NA
785	TCOGS2:TC001777	0	0	0	NA	NA	NA	NA
786	TCOGS2:TC001778	0	0	0	NA	NA	NA	NA
787	TCOGS2:TC001779	0	0	0	NA	NA	NA	NA
788	TCOGS2:TC001780	0	0	0	NA	NA	NA	NA
789	TCOGS2:TC001692	0.326984	0.653968	0	0	#NAME?	0.789211	1
790	TCOGS2:TC001691	8.28323	9.92329	6.64316	0.669452	-0.578948	0.41039	0.982879
791	TCOGS2:TC001690	0.67383	1.15808	0.189579	0.163701	-2.61087	0.845114	1
792	TCOGS2:TC001781	0.543922	0	1.08784	Inf	Inf	0.532301	1
793	TCOGS2:TC001689	2.30085	2.15358	2.44813	1.13677	0.184946	0.901754	1
794	TCOGS2:TC001688	8.18705	6.10509	10.269	1.68204	0.750211	0.40998	0.982784
795	TCOGS2:TC001687	0	0	0	NA	NA	NA	NA
796	TCOGS2:TC001686	4.95811	4.02198	5.89424	1.46551	0.551398	0.865239	1
797	TCOGS2:TC001685	2.23085	1.50385	2.95785	1.96685	0.975886	0.779321	1
798	TCOGS2:TC001684	20.9183	19.2128	22.6238	1.17754	0.235777	0.40683	0.980617
799	TCOGS2:TC012950	31.7615	0.999739	62.5232	62.5396	5.9667	9.78262e-07	4.34859e-05
800	TCOGS2:TC012949	138.428	110.519	166.336	1.50504	0.589799	0.0274463	0.267142
801	TCOGS2:TC012948	0.206197	0	0.412395	Inf	Inf	0.985771	1
802	TCOGS2:TC012951	0.181232	0.172885	0.189579	1.09656	0.132982	1	1
803	TCOGS2:TC012947	0	0	0	NA	NA	NA	NA
804	TCOGS2:TC012952	0	0	0	NA	NA	NA	NA
805	TCOGS2:TC012946	65.5589	65.8845	65.2333	0.990116	-0.0143307	0.902629	1
806	TCOGS2:TC012953	0	0	0	NA	NA	NA	NA
807	TCOGS2:TC012954	0	0	0	NA	NA	NA	NA
808	TCOGS2:TC012945	234.223	250.607	217.84	0.869251	-0.202156	0.326619	0.909483
809	TCOGS2:TC012955	1.96575	1.15384	2.77766	2.40732	1.26743	0.561765	1
810	TCOGS2:TC012944	5.84439	6.05298	5.6358	0.931078	-0.103025	0.935326	1
811	TCOGS2:TC011240	148.602	141.16	156.044	1.10544	0.14462	0.443219	1
812	TCOGS2:TC011241	9518.56	8884.86	10152.2	1.14265	0.192377	0.0791811	0.49186
813	TCOGS2:TC011242	427.719	458.533	396.904	0.865596	-0.208234	0.224154	0.800766
814	TCOGS2:TC011239	48.4778	53.5621	43.3936	0.810155	-0.30373	0.516466	1
815	TCOGS2:TC011243	0.206197	0	0.412395	Inf	Inf	0.985771	1
816	TCOGS2:TC011238	11.4764	11.2664	11.6864	1.03728	0.0528047	0.914132	1
817	TCOGS2:TC011244	46.4284	60.2696	32.5872	0.540689	-0.887128	0.00477632	0.0778063
818	TCOGS2:TC030369	0.415548	0.831097	0	0	#NAME?	0.758447	1	spz3
819	TCOGS2:TC011245	2.36862	2.85785	1.8794	0.657627	-0.60466	0.848883	1
820	TCOGS2:TC030370	0.0864426	0.172885	0	0	#NAME?	1	1
821	TCOGS2:TC011246	0	0	0	NA	NA	NA	NA
822	TCOGS2:TC011237	0.889692	0.691541	1.08784	1.57307	0.653584	1	1
823	TCOGS2:TC011236	5.61906	4.02623	7.2119	1.79123	0.840951	0.457053	1
824	TCOGS2:TC011247	0.395776	0	0.791552	Inf	Inf	0.49982	1
825	TCOGS2:TC011248	2.04674	2.18085	1.91263	0.877013	-0.18933	0.939456	1
826	TCOGS2:TC011235	0	0	0	NA	NA	NA	NA
827	TCOGS2:TC011234	277.133	308.478	245.788	0.796775	-0.327755	0.0558384	0.411072
828	TCOGS2:TC011249	882.436	903.589	861.283	0.95318	-0.0691795	0.86213	1
829	TCOGS2:TC011233	132.348	133.805	130.891	0.978219	-0.0317699	0.683236	1
830	TCOGS2:TC011250	273.284	290.97	255.598	0.878434	-0.186994	0.345532	0.934386
831	TCOGS2:TC011251	127.646	138.593	116.699	0.842026	-0.248063	0.421807	0.991009
832	TCOGS2:TC011252	2496.79	2457.83	2535.75	1.0317	0.0450227	0.966559	1
833	TCOGS2:TC011253	0.670676	0.326984	1.01437	3.10219	1.63329	0.739979	1
834	TCOGS2:TC011254	170.783	177.88	163.687	0.920212	-0.119962	0.727179	1
835	TCOGS2:TC011255	37.5635	23.7102	51.4167	2.16855	1.11673	0.000391826	0.00994383
836	TCOGS2:TC011256	597.252	592.102	602.402	1.0174	0.0248824	0.759373	1
837	TCOGS2:TC011232	0.4656	0.172885	0.758315	4.38623	2.13298	0.626018	1
838	TCOGS2:TC011231	1450.89	1611.32	1290.46	0.800874	-0.320352	0.00342099	0.0604432
839	TCOGS2:TC011230	25.3327	24.9156	25.7498	1.03348	0.047514	0.79363	1
840	TCOGS2:TC011229	0.0864426	0.172885	0	0	#NAME?	1	1
841	TCOGS2:TC011228	19.2477	27.6908	10.8045	0.390183	-1.35778	0.0040479	0.069411
842	TCOGS2:TC011257	3.28245	4.34897	2.21592	0.509529	-0.972765	0.343868	0.933433
843	TCOGS2:TC011227	1.20268	0.34577	2.05958	5.95651	2.57447	0.63859	1
844	TCOGS2:TC011226	93.6005	66.914	120.287	1.79763	0.846098	0.408994	0.982784
845	TCOGS2:TC011258	1.44569	0	2.89137	Inf	Inf	0.134116	0.645289
846	TCOGS2:TC011225	473.189	531.797	414.58	0.779583	-0.359225	0.0535266	0.401033
847	TCOGS2:TC011259	2.13461	1.33521	2.934	2.19741	1.1358	0.238075	0.817078
848	TCOGS2:TC011260	0.242935	0	0.48587	Inf	Inf	0.975121	1
849	TCOGS2:TC011224	30.5383	35.943	25.1337	0.699264	-0.516091	0.14014	0.660568
850	TCOGS2:TC011261	164.349	167.652	161.046	0.960597	-0.057997	0.944618	1
851	TCOGS2:TC011262	13.283	15.2593	11.3068	0.740977	-0.4325	0.812704	1
852	TCOGS2:TC011223	33.0033	31.0499	34.9567	1.12582	0.170981	0.431121	0.997269
853	TCOGS2:TC011222	23.898	24.3618	23.4342	0.961924	-0.0560053	0.995201	1	HPX3
854	TCOGS2:TC011263	406.902	395.264	418.54	1.05889	0.0825481	0.68735	1
855	TCOGS2:TC011221	0.596006	0.326984	0.865027	2.64547	1.40352	0.759534	1
856	TCOGS2:TC011264	0	0	0	NA	NA	NA	NA
857	TCOGS2:TC016087	460.478	446.551	474.404	1.06237	0.0872915	0.513311	1
858	TCOGS2:TC016086	0.449132	0	0.898265	Inf	Inf	0.706714	1
859	TCOGS2:TC016085	582.683	524.338	641.028	1.22255	0.289889	0.149818	0.678428
860	TCOGS2:TC016084	0.544696	0.676998	0.412395	0.609152	-0.715125	1	1
861	TCOGS2:TC016088	1.50079	1.19565	1.80592	1.5104	0.594935	0.919845	1
862	TCOGS2:TC016083	230.955	202.063	259.847	1.28597	0.362858	0.151597	0.679945
863	TCOGS2:TC016082	167.52	142.594	192.446	1.34961	0.432543	0.209333	0.784817
864	TCOGS2:TC016081	6.86645	7.57561	6.15729	0.812778	-0.299067	0.547015	1
865	TCOGS2:TC016089	9.0682	12.6143	5.52208	0.437763	-1.19178	0.0548175	0.405696
866	TCOGS2:TC016090	8.42223	7.86927	8.97519	1.14054	0.189713	0.827112	1
867	TCOGS2:TC016080	4.24123	3.52212	4.96035	1.40834	0.493999	0.779314	1
868	TCOGS2:TC016091	0	0	0	NA	NA	NA	NA
869	TCOGS2:TC016092	2.79663	2.6995	2.89376	1.07196	0.100252	1	1
870	TCOGS2:TC016079	447.674	450.595	444.752	0.987033	-0.01883	0.645563	1
871	TCOGS2:TC016093	123.831	147.385	100.278	0.68038	-0.555587	0.0104265	0.140476
872	TCOGS2:TC016078	33.6596	29.1567	38.1624	1.30888	0.388328	0.815486	1
873	TCOGS2:TC016077	1.50212	1.15808	1.84616	1.59415	0.67279	0.520624	1
874	TCOGS2:TC016076	1.18494	0.499869	1.87	3.74099	1.90342	0.749348	1
875	TCOGS2:TC016075	13.024	9.24205	16.8059	1.81842	0.862684	0.262777	0.842424
876	TCOGS2:TC016094	0	0	0	NA	NA	NA	NA
877	TCOGS2:TC016074	0	0	0	NA	NA	NA	NA
878	TCOGS2:TC016073	0	0	0	NA	NA	NA	NA
879	TCOGS2:TC016072	91.5946	117.716	65.4734	0.556199	-0.846326	9.83272e-06	0.000357409
880	TCOGS2:TC016095	0	0	0	NA	NA	NA	NA
881	TCOGS2:TC016071	0	0	0	NA	NA	NA	NA
882	TCOGS2:TC016070	0.0947893	0	0.189579	Inf	Inf	0.962589	1
883	TCOGS2:TC011220	103.089	5.67145	200.506	35.3536	5.14378	3.60299e-06	0.000143197
884	TCOGS2:TC011265	68.4384	87.2187	49.6581	0.569351	-0.81261	0.479406	1
885	TCOGS2:TC011266	0	0	0	NA	NA	NA	NA
886	TCOGS2:TC011267	0	0	0	NA	NA	NA	NA
887	TCOGS2:TC011219	0	0	0	NA	NA	NA	NA
888	TCOGS2:TC011268	0	0	0	NA	NA	NA	NA
889	TCOGS2:TC011269	0	0	0	NA	NA	NA	NA
890	TCOGS2:TC011270	0.252056	0.504112	0	0	#NAME?	1	1
891	TCOGS2:TC011271	0.0947893	0	0.189579	Inf	Inf	0.985768	1
892	TCOGS2:TC011218	0	0	0	NA	NA	NA	NA
893	TCOGS2:TC011272	119.542	6.85923	232.225	33.8559	5.08133	5.69018e-05	0.0017808
894	TCOGS2:TC011273	0.412395	0	0.824789	Inf	Inf	0.693761	1
895	TCOGS2:TC011217	0.242935	0	0.48587	Inf	Inf	0.985773	1
896	TCOGS2:TC011274	0.387429	0.172885	0.601973	3.48193	1.79989	0.949445	1
897	TCOGS2:TC011275	0.369689	0.326984	0.412395	1.26121	0.334805	1	1
898	TCOGS2:TC011276	0.965438	0.504112	1.42676	2.83025	1.50093	0.607355	1
899	TCOGS2:TC011277	0	0	0	NA	NA	NA	NA
900	TCOGS2:TC011278	3.85874	2.19539	5.52208	2.51531	1.33073	0.319089	0.902268
901	TCOGS2:TC011279	0	0	0	NA	NA	NA	NA
902	TCOGS2:TC011280	0.550921	0.499869	0.601973	1.20426	0.268148	1	1
903	TCOGS2:TC011281	0	0	0	NA	NA	NA	NA
904	TCOGS2:TC011216	0	0	0	NA	NA	NA	NA
905	TCOGS2:TC011215	0	0	0	NA	NA	NA	NA
906	TCOGS2:TC011282	0	0	0	NA	NA	NA	NA
907	TCOGS2:TC011214	0	0	0	NA	NA	NA	NA
908	TCOGS2:TC011283	3.42391	4.5158	2.33203	0.516416	-0.953395	0.607337	1
909	TCOGS2:TC011284	0.612624	0.326984	0.898265	2.74712	1.45792	0.961192	1
910	TCOGS2:TC011213	0	0	0	NA	NA	NA	NA
911	TCOGS2:TC011212	0.206197	0	0.412395	Inf	Inf	0.985771	1
912	TCOGS2:TC011211	19.2802	24.7366	13.8238	0.558838	-0.839498	0.115255	0.601588
913	TCOGS2:TC011285	0	0	0	NA	NA	NA	NA
914	TCOGS2:TC011286	16.5605	20.2069	12.9142	0.639097	-0.645893	0.1556	0.687516
915	TCOGS2:TC011210	513.277	515.339	511.215	0.991997	-0.011592	0.898165	1
916	TCOGS2:TC011287	0	0	0	NA	NA	NA	NA
917	TCOGS2:TC030421	1.20706	1.84538	0.568736	0.308195	-1.69809	0.613836	1
918	TCOGS2:TC030232	0.163492	0.326984	0	0	#NAME?	1	1
919	TCOGS2:TC030231	0.276021	0.172885	0.379157	2.19312	1.13298	0.952221	1
920	TCOGS2:TC030230	0.181232	0.172885	0.189579	1.09656	0.132982	1	1
921	TCOGS2:TC011288	57.9606	50.2294	65.6918	1.30783	0.387179	0.983951	1
922	TCOGS2:TC011208	69.4385	79.2158	59.6612	0.753147	-0.408997	0.168637	0.713067
923	TCOGS2:TC011289	908.547	803.077	1014.02	1.26266	0.33647	0.00238769	0.045159
924	TCOGS2:TC011207	110.553	129.437	91.6699	0.708222	-0.497727	0.0438769	0.357939
925	TCOGS2:TC011290	638.029	626.594	649.464	1.0365	0.0517186	0.582364	1
926	TCOGS2:TC011291	0	0	0	NA	NA	NA	NA
927	TCOGS2:TC011206	1052.39	1057.58	1047.21	0.990192	-0.0142192	0.899102	1
928	TCOGS2:TC011205	356.873	350.083	363.663	1.03879	0.0549028	0.979933	1
929	TCOGS2:TC011204	5558.95	5287.25	5830.65	1.10277	0.141138	0.243235	0.822651
930	TCOGS2:TC011292	823.246	786.793	859.699	1.09266	0.127846	0.54674	1
931	TCOGS2:TC011203	0	0	0	NA	NA	NA	NA
932	TCOGS2:TC011293	0.252056	0.504112	0	0	#NAME?	1	1
933	TCOGS2:TC011202	0	0	0	NA	NA	NA	NA
934	TCOGS2:TC011201	22.3199	22.9241	21.7157	0.947286	-0.0781278	0.953024	1
935	TCOGS2:TC011200	1802.62	1999.96	1605.28	0.802656	-0.317146	0.167247	0.710205
936	TCOGS2:TC011199	1.93456	1.50385	2.36527	1.57281	0.65334	0.791288	1
937	TCOGS2:TC030423	0	0	0	NA	NA	NA	NA
938	TCOGS2:TC011294	201.76	201.467	202.053	1.00291	0.00419579	1	1
939	TCOGS2:TC011295	410.78	410.029	411.531	1.00366	0.00527748	0.882463	1
940	TCOGS2:TC011296	29.2547	26.747	31.7624	1.18751	0.24794	0.476208	1
941	TCOGS2:TC011198	1.72001	1.67674	1.76329	1.05162	0.0726155	1	1
942	TCOGS2:TC011197	3605.98	3816.16	3395.79	0.889844	-0.168375	0.0877107	0.517223
943	TCOGS2:TC011196	68.451	107.619	29.2834	0.272103	-1.87777	9.1984e-12	7.87677e-10
944	TCOGS2:TC011297	0	0	0	NA	NA	NA	NA
945	TCOGS2:TC011298	614.918	584.671	645.165	1.10347	0.142042	0.564776	1
946	TCOGS2:TC011195	184.522	157.679	211.366	1.34048	0.422748	0.259848	0.839506
947	TCOGS2:TC011299	1.14932	0.34577	1.95287	5.64788	2.49771	0.506925	1
948	TCOGS2:TC011300	843.896	833.641	854.151	1.0246	0.0350646	0.645043	1
949	TCOGS2:TC011301	1407.41	1416.56	1398.27	0.98709	-0.0187464	0.968	1
950	TCOGS2:TC011194	495.007	459.517	530.498	1.15447	0.207228	0.0785433	0.489206
951	TCOGS2:TC011193	827.643	914.471	740.816	0.810104	-0.303822	0.035687	0.315265
952	TCOGS2:TC011302	388.387	356.345	420.428	1.17983	0.238583	0.0993388	0.555099
953	TCOGS2:TC011303	153.141	157.976	148.306	0.938789	-0.0911276	0.824636	1
954	TCOGS2:TC011192	284.808	250.953	318.664	1.26981	0.344617	0.044199	0.359516
955	TCOGS2:TC011191	2055.36	1333.51	2777.22	2.08264	1.05842	1.97044e-06	8.16125e-05	Rel
956	TCOGS2:TC011190	757.995	741.259	774.731	1.04516	0.0637186	0.719104	1
957	TCOGS2:TC011189	151.892	160.281	143.504	0.895328	-0.159512	0.458415	1
958	TCOGS2:TC011304	290.973	273.734	308.212	1.12595	0.171148	0.203961	0.77733
959	TCOGS2:TC011188	220.099	238.715	201.482	0.844025	-0.244642	0.237362	0.816063
960	TCOGS2:TC011305	803.161	820.756	785.566	0.957124	-0.0632224	0.964346	1
961	TCOGS2:TC011306	0.901418	0.831097	0.97174	1.16923	0.225554	1	1
962	TCOGS2:TC011307	0.794978	0.34577	1.24418	3.5983	1.84731	0.648281	1
963	TCOGS2:TC011308	0.424167	0.172885	0.675449	3.90692	1.96603	0.959085	1
964	TCOGS2:TC011187	171.221	170.447	171.995	1.00908	0.0130461	0.783789	1
965	TCOGS2:TC011186	92.8822	94.7786	90.9858	0.959982	-0.0589205	0.782863	1
966	TCOGS2:TC011185	404.336	418.326	390.347	0.933117	-0.0998705	0.465783	1
967	TCOGS2:TC011184	460.496	484.31	436.681	0.901656	-0.14935	0.490974	1
968	TCOGS2:TC011183	155.341	186.937	123.745	0.661961	-0.595183	0.007277	0.107086
969	TCOGS2:TC011309	594.72	608.554	580.886	0.954534	-0.0671318	0.507708	1
970	TCOGS2:TC011182	9915.25	8995.59	10834.9	1.20447	0.268397	0.0152393	0.185542
971	TCOGS2:TC011181	338.266	353.168	323.364	0.91561	-0.127195	0.604734	1
972	TCOGS2:TC011310	387.648	407.877	367.419	0.900808	-0.150708	0.327569	0.910616
973	TCOGS2:TC011311	1349.42	1321.44	1377.4	1.04234	0.0598321	0.615512	1
974	TCOGS2:TC011312	783.557	778.847	788.267	1.0121	0.0173461	0.971949	1
975	TCOGS2:TC011180	5.45674	3.57847	7.335	2.04976	1.03545	0.386793	0.966152
976	TCOGS2:TC011179	7.11016	4.53883	9.68149	2.13304	1.09291	0.132435	0.640736
977	TCOGS2:TC011313	110.199	108.261	112.137	1.0358	0.0507468	0.953115	1
978	TCOGS2:TC030673	596.048	548.435	643.66	1.17363	0.230978	0.125494	0.62581
979	TCOGS2:TC030708	2810.91	2624.15	2997.67	1.14234	0.191989	0.134318	0.645817
980	TCOGS2:TC011314	7.12372	7.33183	6.91561	0.943231	-0.0843167	0.911658	1
981	TCOGS2:TC011177	170.457	178.164	162.751	0.913485	-0.130546	0.410926	0.983027
982	TCOGS2:TC011315	776.562	801.179	751.944	0.938547	-0.0914989	0.607526	1
983	TCOGS2:TC011316	19.7822	19.9667	19.5976	0.981511	-0.0269237	0.723796	1
984	TCOGS2:TC011176	215.9	205.202	226.597	1.10426	0.143085	0.230668	0.809215
985	TCOGS2:TC011317	468.378	495.73	441.025	0.889648	-0.168694	0.446329	1
986	TCOGS2:TC011318	22.6783	23.2826	22.0739	0.948083	-0.0769146	1	1
987	TCOGS2:TC011174	0	0	0	NA	NA	NA	NA
988	TCOGS2:TC011173	12.8988	7.39	18.4076	2.49088	1.31666	0.164848	0.705612
989	TCOGS2:TC011320	0.284368	0	0.568736	Inf	Inf	0.647312	1
990	TCOGS2:TC011171	3.55536	2.67648	4.43424	1.65675	0.728352	0.622918	1
991	TCOGS2:TC011170	469.391	386.183	552.6	1.43093	0.516951	0.00623503	0.0949058
992	TCOGS2:TC011169	1.70127	1.67249	1.73005	1.03442	0.048817	1	1
993	TCOGS2:TC011168	0	0	0	NA	NA	NA	NA
994	TCOGS2:TC011167	5.78228	2.67223	8.89233	3.32768	1.73452	0.133326	0.642968
995	TCOGS2:TC011166	4.89977	2.70375	7.0958	2.62443	1.392	0.149431	0.677416
996	TCOGS2:TC011321	1387.09	1344.22	1429.97	1.06378	0.0892057	0.872145	1
997	TCOGS2:TC011322	0.0864426	0.172885	0	0	#NAME?	1	1
998	TCOGS2:TC011165	66.1646	42.7622	89.5669	2.09453	1.06663	7.4997e-05	0.00228561
999	TCOGS2:TC011323	1373.41	1316.81	1430	1.08596	0.118974	0.561187	1
1000	TCOGS2:TC011163	133.693	143.561	123.825	0.862526	-0.21336	0.413122	0.984437
1001	TCOGS2:TC011162	182.179	288.469	75.8894	0.263077	-1.92645	7.71432e-10	5.55034e-08
1002	TCOGS2:TC011324	6.57674	6.58618	6.5673	0.997134	-0.00414113	0.699033	1	WAP
1003	TCOGS2:TC011325	168.305	182.915	153.695	0.840252	-0.251105	0.0933521	0.538079
1004	TCOGS2:TC011326	1463.49	1423.85	1503.13	1.05568	0.0781763	0.864701	1
1005	TCOGS2:TC011161	63.2655	65.7579	60.773	0.924194	-0.113733	0.978433	1
1006	TCOGS2:TC011160	71.2875	78.7446	63.8304	0.8106	-0.302938	0.234998	0.814435
1007	TCOGS2:TC011327	43.8382	49.7093	37.9671	0.763781	-0.388768	0.321487	0.904057
1008	TCOGS2:TC011159	205.77	214.658	196.882	0.917189	-0.124709	0.757194	1
1009	TCOGS2:TC011156	33.0615	22.4417	43.6814	1.94644	0.960839	0.0287183	0.274655
1010	TCOGS2:TC030368	0	0	0	NA	NA	NA	NA
1011	TCOGS2:TC011155	6.31145	5.74054	6.88237	1.19891	0.26172	0.899235	1
1012	TCOGS2:TC011331	0	0	0	NA	NA	NA	NA
1013	TCOGS2:TC011154	0	0	0	NA	NA	NA	NA
1014	TCOGS2:TC011332	0.48587	0	0.97174	Inf	Inf	0.746627	1
1015	TCOGS2:TC011153	0	0	0	NA	NA	NA	NA
1016	TCOGS2:TC011333	37.3291	30.894	43.7643	1.41659	0.502426	0.136608	0.651445
1017	TCOGS2:TC011152	0	0	0	NA	NA	NA	NA
1018	TCOGS2:TC011334	0	0	0	NA	NA	NA	NA
1019	TCOGS2:TC011335	775.017	707.914	842.121	1.18958	0.250454	0.201046	0.772126
1020	TCOGS2:TC011151	14.6967	14.7636	14.6298	0.990932	-0.0131418	0.984115	1
1021	TCOGS2:TC030320	0	0	0	NA	NA	NA	NA
1022	TCOGS2:TC011150	191.859	220.892	162.827	0.737137	-0.439996	0.076752	0.483222
1023	TCOGS2:TC011336	13.57	12.968	14.1721	1.09285	0.1281	0.922732	1
1024	TCOGS2:TC011149	0.0864426	0.172885	0	0	#NAME?	1	1
1025	TCOGS2:TC011337	0.0864426	0.172885	0	0	#NAME?	1	1
1026	TCOGS2:TC011148	0	0	0	NA	NA	NA	NA
1027	TCOGS2:TC011338	0.206197	0	0.412395	Inf	Inf	0.985771	1
1028	TCOGS2:TC011147	0	0	0	NA	NA	NA	NA
1029	TCOGS2:TC011339	0	0	0	NA	NA	NA	NA
1030	TCOGS2:TC011146	0	0	0	NA	NA	NA	NA
1031	TCOGS2:TC030348	0.206197	0	0.412395	Inf	Inf	0.985771	1
1032	TCOGS2:TC011340	2.31363	2.4848	2.14245	0.862221	-0.213871	1	1
1033	TCOGS2:TC011341	2.46051	2.17661	2.74442	1.26087	0.334423	0.892157	1
1034	TCOGS2:TC011342	0	0	0	NA	NA	NA	NA
1035	TCOGS2:TC011343	403.378	428.384	378.371	0.883253	-0.179101	0.199874	0.771028
1036	TCOGS2:TC011145	1253.62	1237.47	1269.77	1.0261	0.03717	1	1
1037	TCOGS2:TC011344	311.33	312.797	309.864	0.990625	-0.0135891	0.853772	1
1038	TCOGS2:TC011144	414.651	454.071	375.23	0.826367	-0.275145	0.0527462	0.398559
1039	TCOGS2:TC011345	0	0	0	NA	NA	NA	NA
1040	TCOGS2:TC011142	71.1109	76.9625	65.2593	0.847936	-0.237972	0.873491	1
1041	TCOGS2:TC011141	67.8687	64.371	71.3665	1.10867	0.148836	0.32415	0.906561
1042	TCOGS2:TC011140	1289.24	1570.62	1007.86	0.641697	-0.640035	0.24114	0.820748
1043	TCOGS2:TC011139	800.813	941.964	659.662	0.700306	-0.513943	0.316172	0.900187
1044	TCOGS2:TC011346	217.049	221.359	212.738	0.961056	-0.0573069	1	1
1045	TCOGS2:TC011138	1.34612	0.326984	2.36527	7.23358	2.85471	0.258972	0.838359
1046	TCOGS2:TC011137	0.723807	0.84564	0.601973	0.711855	-0.490344	0.885512	1
1047	TCOGS2:TC011136	0.249935	0.499869	0	0	#NAME?	0.823077	1
1048	TCOGS2:TC011347	15.8745	18.7923	12.9568	0.689474	-0.536432	0.295768	0.879866
1049	TCOGS2:TC011135	1.5052	2.33495	0.675449	0.289278	-1.78947	0.459934	1
1050	TCOGS2:TC011134	18.6294	20.3065	16.9524	0.834829	-0.260448	0.682831	1
1051	TCOGS2:TC011133	32.4648	38.8007	26.129	0.673415	-0.570432	0.0402071	0.337875
1052	TCOGS2:TC011132	0.914643	1.15384	0.675449	0.585393	-0.772522	0.87314	1
1053	TCOGS2:TC011131	6.32056	8.01731	4.62382	0.576729	-0.794034	0.673605	1
1054	TCOGS2:TC011348	0.0947893	0	0.189579	Inf	Inf	0.985768	1
1055	TCOGS2:TC011130	928.139	795.193	1061.08	1.33437	0.416161	0.00165464	0.0338147
1056	TCOGS2:TC011129	1.00125	0	2.0025	Inf	Inf	0.0437505	0.357693
1057	TCOGS2:TC011349	4.77755	5.86979	3.68532	0.627844	-0.671521	0.693628	1
1058	TCOGS2:TC011128	954.483	987.682	921.284	0.932774	-0.1004	0.645823	1
1059	TCOGS2:TC011350	215.305	213.3	217.311	1.0188	0.0268768	0.955426	1
1060	TCOGS2:TC011127	925.719	859.892	991.547	1.15311	0.205526	0.0829603	0.502001
1061	TCOGS2:TC011351	0.0864426	0.172885	0	0	#NAME?	1	1
1062	TCOGS2:TC030021	1.66953	0.826854	2.51222	3.03828	1.60326	0.567943	1
1063	TCOGS2:TC011126	233.463	242.133	224.794	0.928393	-0.107193	0.730543	1
1064	TCOGS2:TC011352	174.024	193.479	154.568	0.798891	-0.32393	0.144211	0.669226
1065	TCOGS2:TC011353	78.1857	83.4422	72.9292	0.874008	-0.194282	0.286421	0.86948
1066	TCOGS2:TC011125	735.526	736.792	734.26	0.996564	-0.00496616	0.869516	1
1067	TCOGS2:TC011354	491.968	503.049	480.887	0.955943	-0.0650034	0.476015	1
1068	TCOGS2:TC011355	334.649	339.566	329.733	0.971043	-0.0423933	0.696618	1
1069	TCOGS2:TC011124	1683.77	1558.53	1809.01	1.16072	0.215014	0.114175	0.598431
1070	TCOGS2:TC011356	2.48421	2.3307	2.63771	1.13172	0.17852	0.777325	1
1071	TCOGS2:TC011123	1516.73	1429.79	1603.67	1.12161	0.165569	0.154159	0.684285
1072	TCOGS2:TC011357	877.534	891.508	863.56	0.96865	-0.0459521	0.731308	1
1073	TCOGS2:TC011122	28.9738	27.1946	30.7531	1.13085	0.17741	0.844327	1
1074	TCOGS2:TC011121	8.2736	7.11937	9.42782	1.32425	0.405174	1	1
1075	TCOGS2:TC011358	0.172885	0.34577	0	0	#NAME?	0.800839	1
1076	TCOGS2:TC011120	864.785	902.922	826.648	0.915525	-0.127329	0.239372	0.818056
1077	TCOGS2:TC011359	245.771	275.912	215.631	0.781521	-0.355644	0.043804	0.357693
1078	TCOGS2:TC011119	149.801	158.94	140.662	0.884999	-0.176253	0.374516	0.95781
1079	TCOGS2:TC011118	129.286	105.157	153.414	1.4589	0.544883	0.00620659	0.094576
1080	TCOGS2:TC011117	5.5449	1.86841	9.2214	4.93543	2.30318	0.0154754	0.18718
1081	TCOGS2:TC011116	936.549	921.067	952.031	1.03362	0.0477019	0.772182	1
1082	TCOGS2:TC011360	9.79752	9.04614	10.5489	1.16612	0.22172	0.813844	1
1083	TCOGS2:TC011115	1.36567	1.67674	1.05461	0.628964	-0.668952	0.943907	1
1084	TCOGS2:TC011361	4.39699	5.75326	3.04071	0.52852	-0.919971	0.342582	0.93139
1085	TCOGS2:TC011362	661.284	623.563	699.005	1.12099	0.164767	0.178935	0.732671
1086	TCOGS2:TC011114	1228.69	1201.43	1255.95	1.04538	0.0640209	0.825355	1
1087	TCOGS2:TC011363	0	0	0	NA	NA	NA	NA
1088	TCOGS2:TC011113	0	0	0	NA	NA	NA	NA
1089	TCOGS2:TC011112	7.04792	6.34845	7.7474	1.22036	0.287308	0.827486	1
1090	TCOGS2:TC011364	0	0	0	NA	NA	NA	NA
1091	TCOGS2:TC011111	0	0	0	NA	NA	NA	NA
1092	TCOGS2:TC011365	0.242935	0	0.48587	Inf	Inf	0.985773	1
1093	TCOGS2:TC011110	0	0	0	NA	NA	NA	NA
1094	TCOGS2:TC011109	0	0	0	NA	NA	NA	NA
1095	TCOGS2:TC011366	1.48935	0.84564	2.13306	2.52242	1.33481	0.955708	1
1096	TCOGS2:TC011108	0.57904	1.15808	0	0	#NAME?	0.547863	1
1097	TCOGS2:TC011367	0	0	0	NA	NA	NA	NA
1098	TCOGS2:TC011368	0.0947893	0	0.189579	Inf	Inf	0.985768	1
1099	TCOGS2:TC011369	0	0	0	NA	NA	NA	NA
1100	TCOGS2:TC011370	0.559268	0.326984	0.791552	2.42077	1.27546	0.763016	1
1101	TCOGS2:TC011107	12.3818	11.4703	13.2933	1.15893	0.212794	0.638738	1
1102	TCOGS2:TC011106	356.693	360.927	352.459	0.976538	-0.0342518	0.836691	1
1103	TCOGS2:TC011371	561.672	595.211	528.132	0.887302	-0.172503	0.685617	1
1104	TCOGS2:TC011372	181.957	183.782	180.132	0.980139	-0.028941	0.828201	1
1105	TCOGS2:TC011105	225.328	194.091	256.565	1.32188	0.402594	0.29833	0.882881
1106	TCOGS2:TC011373	0.458254	0.504112	0.412395	0.818061	-0.289719	1	1
1107	TCOGS2:TC011104	1.7939	1.63492	1.95287	1.19447	0.256375	0.91711	1
1108	TCOGS2:TC030239	0.0947893	0	0.189579	Inf	Inf	0.985768	1
1109	TCOGS2:TC030238	0	0	0	NA	NA	NA	NA
1110	TCOGS2:TC030237	0.353071	0.326984	0.379157	1.15956	0.213576	0.963461	1
1111	TCOGS2:TC030236	0.0864426	0.172885	0	0	#NAME?	1	1
1112	TCOGS2:TC030235	0.637364	0.672755	0.601973	0.894789	-0.160381	1	1
1113	TCOGS2:TC030234	0.344724	0.499869	0.189579	0.379256	-1.39875	1	1
1114	TCOGS2:TC030233	0.172885	0.34577	0	0	#NAME?	0.866481	1
1115	TCOGS2:TC011374	1596.7	1677.18	1516.22	0.904029	-0.145559	0.325762	0.908851
1116	TCOGS2:TC011101	44.9565	47.5885	42.3245	0.889386	-0.169118	0.946248	1
1117	TCOGS2:TC011375	1.04252	1.32672	0.758315	0.57157	-0.806999	1	1
1118	TCOGS2:TC011100	451.027	427.103	474.951	1.11203	0.153195	0.244015	0.823643
1119	TCOGS2:TC011376	9.48147	11.4477	7.51519	0.656478	-0.607181	0.298226	0.882881
1120	TCOGS2:TC011377	65.0564	72.8856	57.2272	0.785165	-0.348932	0.192571	0.753723
1121	TCOGS2:TC011099	477.969	399.364	556.575	1.39365	0.478871	7.51823e-05	0.00228626
1122	TCOGS2:TC011378	0.509263	1.01853	0	0	#NAME?	0.359369	0.943738
1123	TCOGS2:TC011379	462.145	455.769	468.52	1.02798	0.0398091	0.822291	1
1124	TCOGS2:TC011098	23.0257	26.5681	19.4834	0.733339	-0.447448	0.483236	1
1125	TCOGS2:TC011097	0.353071	0.326984	0.379157	1.15956	0.213576	0.960367	1
1126	TCOGS2:TC011096	0.252056	0.504112	0	0	#NAME?	1	1
1127	TCOGS2:TC011380	295.953	305.529	286.377	0.937316	-0.0933932	0.819401	1
1128	TCOGS2:TC011095	855.695	788.356	923.035	1.17084	0.227538	0.180981	0.735192
1129	TCOGS2:TC011381	212.085	239.581	184.59	0.770468	-0.376194	0.0633554	0.436579
1130	TCOGS2:TC011094	36.9639	35.8303	38.0975	1.06328	0.088515	0.687291	1
1131	TCOGS2:TC011093	295.379	302.701	288.057	0.951621	-0.0715413	0.464468	1
1132	TCOGS2:TC011382	894.947	1011.39	778.508	0.769744	-0.377549	0.00401435	0.0690053
1133	TCOGS2:TC011383	233.314	235.663	230.964	0.980059	-0.0290592	0.590466	1
1134	TCOGS2:TC011092	4.20516	1.2102	7.20012	5.94955	2.57278	0.315827	0.900187
1135	TCOGS2:TC011384	0	0	0	NA	NA	NA	NA
1136	TCOGS2:TC011091	0	0	0	NA	NA	NA	NA
1137	TCOGS2:TC011385	3.54809	3.70954	3.38663	0.912952	-0.13139	0.798344	1	catalase1
1138	TCOGS2:TC011090	55.8555	59.5103	52.2007	0.877171	-0.189071	0.423108	0.992022	catalase2
1139	TCOGS2:TC011089	511.169	507.93	514.408	1.01275	0.0182815	0.681686	1
1140	TCOGS2:TC011088	55.4652	48.836	62.0944	1.27149	0.346519	0.520336	1
1141	TCOGS2:TC011087	1598.92	1532.88	1664.96	1.08617	0.119243	0.511738	1
1142	TCOGS2:TC011387	0.494991	0.504112	0.48587	0.963813	-0.0531749	1	1
1143	TCOGS2:TC011086	65.5869	69.1118	62.0621	0.897995	-0.155221	0.787682	1
1144	TCOGS2:TC011388	367.13	378.817	355.443	0.938298	-0.0918821	0.502558	1
1145	TCOGS2:TC011085	3662.34	3358.05	3966.63	1.18123	0.24029	0.0449054	0.363462
1146	TCOGS2:TC011389	6482.65	5782.99	7182.31	1.24197	0.312632	0.00744354	0.108793
1147	TCOGS2:TC011390	2414.23	3675.71	1152.76	0.313616	-1.67293	5.51843e-10	4.05401e-08
1148	TCOGS2:TC011084	6.21698	9.24629	3.18766	0.344751	-1.53638	0.06341	0.436579
1149	TCOGS2:TC011083	0	0	0	NA	NA	NA	NA
1150	TCOGS2:TC011391	0	0	0	NA	NA	NA	NA
1151	TCOGS2:TC011392	94.4855	80.1314	108.84	1.35826	0.441764	0.818449	1
1152	TCOGS2:TC011393	59.0322	56.2576	61.8067	1.09864	0.135717	0.812679	1
1153	TCOGS2:TC011394	255.615	185.727	325.504	1.75259	0.809492	0.0754068	0.478729
1154	TCOGS2:TC011082	3721.11	3509.15	3933.08	1.12081	0.164539	0.100039	0.557644
1155	TCOGS2:TC011395	34.4718	33.3039	35.6396	1.07013	0.097791	0.853429	1
1156	TCOGS2:TC011396	2.13456	2.34949	1.91963	0.817042	-0.291517	0.987219	1
1157	TCOGS2:TC011081	2985.02	2813.21	3156.84	1.12215	0.166266	0.151908	0.680616
1158	TCOGS2:TC011397	2766.45	2661.87	2871.03	1.07857	0.109125	0.51724	1
1159	TCOGS2:TC011080	14.3272	15.1597	13.4947	0.890168	-0.167851	0.763232	1
1160	TCOGS2:TC011398	524.711	555.385	494.038	0.889541	-0.168867	0.291223	0.875111
1161	TCOGS2:TC011399	3327.89	3574.78	3081	0.861872	-0.214455	0.0529489	0.398845
1162	TCOGS2:TC011079	88.7327	92.21	85.2554	0.924578	-0.113133	0.349591	0.936506
1163	TCOGS2:TC011078	41.6327	8.969	74.2964	8.2837	3.05027	2.13841e-17	2.689e-15	P126
1164	TCOGS2:TC011077	0	0	0	NA	NA	NA	NA
1165	TCOGS2:TC011400	1.00945	0.518656	1.50024	2.89255	1.53234	0.926705	1
1166	TCOGS2:TC011401	11.3073	9.59613	13.0185	1.35664	0.440038	0.857055	1
1167	TCOGS2:TC011402	0.48587	0	0.97174	Inf	Inf	0.698782	1
1168	TCOGS2:TC011403	0.242935	0	0.48587	Inf	Inf	0.974057	1
1169	TCOGS2:TC011404	361.109	353.986	368.232	1.04024	0.0569199	0.651708	1
1170	TCOGS2:TC011076	39.0615	45.7164	32.4065	0.708859	-0.496429	0.346557	0.934386
1171	TCOGS2:TC011405	92.3868	112.07	72.7032	0.648728	-0.624314	0.0101585	0.137662
1172	TCOGS2:TC011075	13.4897	7.46939	19.5101	2.61201	1.38516	0.186954	0.744933
1173	TCOGS2:TC011074	0	0	0	NA	NA	NA	NA
1174	TCOGS2:TC011406	35.7066	33.6687	37.7445	1.12106	0.164861	0.848886	1
1175	TCOGS2:TC011073	4520.51	4473.82	4567.2	1.02087	0.0298029	0.895059	1
1176	TCOGS2:TC011408	253.196	246.475	259.916	1.05453	0.0766042	0.382989	0.964845
1177	TCOGS2:TC011071	2.58935	3.52212	1.65658	0.470337	-1.08823	0.448373	1
1178	TCOGS2:TC011070	17.4531	13.4557	21.4504	1.59415	0.672789	0.141514	0.663951
1179	TCOGS2:TC011069	13.295	12.3061	14.2838	1.16071	0.21501	0.726234	1
1180	TCOGS2:TC011409	0	0	0	NA	NA	NA	NA
1181	TCOGS2:TC011410	0	0	0	NA	NA	NA	NA
1182	TCOGS2:TC011411	71.8647	35.1551	108.574	3.08844	1.62688	2.11183e-06	8.66969e-05
1183	TCOGS2:TC011412	0.252056	0.504112	0	0	#NAME?	1	1
1184	TCOGS2:TC030448	87.6352	75.7745	99.4958	1.31305	0.392924	0.0537668	0.402054
1185	TCOGS2:TC011068	65.9717	58.9403	73.0031	1.23859	0.308703	0.67821	1
1186	TCOGS2:TC011413	9.99399	2.67042	17.3176	6.48496	2.6971	1.11593e-05	0.000403528
1187	TCOGS2:TC011414	0	0	0	NA	NA	NA	NA
1188	TCOGS2:TC011067	61.8262	43.5511	80.1013	1.83925	0.879117	0.0107369	0.143698	H125
1189	TCOGS2:TC011066	16.4126	19.2904	13.5349	0.701642	-0.511193	0.600478	1
1190	TCOGS2:TC011415	0	0	0	NA	NA	NA	NA
1191	TCOGS2:TC011065	2.41648	2.54116	2.29179	0.901867	-0.149014	0.773036	1
1192	TCOGS2:TC011064	1081.99	1085.83	1078.15	0.99292	-0.0102501	0.840591	1
1193	TCOGS2:TC011063	4.06932	3.71379	4.42485	1.19147	0.252737	0.857971	1
1194	TCOGS2:TC011416	1.49771	2.20388	0.791552	0.359163	-1.47729	0.636344	1
1195	TCOGS2:TC011062	286.557	240.115	332.998	1.38682	0.471786	0.000888441	0.0200986
1196	TCOGS2:TC011061	27.3424	23.9746	30.7101	1.28094	0.357208	0.521775	1
1197	TCOGS2:TC011417	2520.28	2534.42	2506.14	0.988841	-0.0161902	0.686458	1
1198	TCOGS2:TC011060	2.81572	1.87265	3.75879	2.0072	1.00519	0.511572	1
1199	TCOGS2:TC011059	281.285	287.638	274.932	0.955826	-0.06518	0.673254	1
1200	TCOGS2:TC011418	246.227	267.3	225.154	0.842327	-0.247547	0.143199	0.66792
1201	TCOGS2:TC011058	1529.55	1518.14	1540.97	1.01504	0.0215339	0.822541	1
1202	TCOGS2:TC011419	606.681	560.697	652.666	1.16403	0.219125	0.0808413	0.496429
1203	TCOGS2:TC011057	13.4102	18.7341	8.08632	0.431636	-1.21211	0.25581	0.834604
1204	TCOGS2:TC011056	670.052	662.401	677.703	1.0231	0.0329468	0.87113	1
1205	TCOGS2:TC011420	0	0	0	NA	NA	NA	NA
1206	TCOGS2:TC011421	0.543922	0	1.08784	Inf	Inf	0.532301	1
1207	TCOGS2:TC011422	0.284368	0	0.568736	Inf	Inf	0.647312	1
1208	TCOGS2:TC011423	0.242935	0	0.48587	Inf	Inf	0.985773	1
1209	TCOGS2:TC011055	2.03144	1.88719	2.17569	1.15287	0.205228	0.843311	1
1210	TCOGS2:TC011424	0	0	0	NA	NA	NA	NA
1211	TCOGS2:TC011425	0	0	0	NA	NA	NA	NA
1212	TCOGS2:TC011054	0	0	0	NA	NA	NA	NA
1213	TCOGS2:TC011053	1.57109	0.999739	2.14245	2.14301	1.09964	0.664455	1
1214	TCOGS2:TC011426	0.507184	0	1.01437	Inf	Inf	0.39869	0.974423
1215	TCOGS2:TC011427	54.2259	74.6768	33.775	0.452282	-1.14471	0.00149865	0.0311745	NimA
1216	TCOGS2:TC011428	75.9864	71.7375	80.2352	1.11846	0.161508	0.319373	0.90232	NimB
1217	TCOGS2:TC011052	269.448	419.338	119.557	0.28511	-1.81041	3.38831e-28	6.85421e-26
1218	TCOGS2:TC011429	0.49287	0.499869	0.48587	0.971994	-0.040981	1	1
1219	TCOGS2:TC011430	360.632	344.891	376.374	1.09128	0.126025	0.448395	1
1220	TCOGS2:TC011431	0	0	0	NA	NA	NA	NA
1221	TCOGS2:TC030430	0	0	0	NA	NA	NA	NA
1222	TCOGS2:TC011432	0	0	0	NA	NA	NA	NA
1223	TCOGS2:TC011051	1535.17	1518.02	1552.33	1.0226	0.0322459	0.902344	1
1224	TCOGS2:TC011050	418.431	410.936	425.926	1.03648	0.0516881	0.57703	1
1225	TCOGS2:TC011433	1118.04	1082.91	1153.16	1.06487	0.0906801	0.588697	1
1226	TCOGS2:TC011434	1.75225	1.51839	1.98611	1.30803	0.387397	0.947524	1
1227	TCOGS2:TC011049	271.92	297.746	246.094	0.826526	-0.274868	0.136921	0.652166
1228	TCOGS2:TC030188	0.258281	0.326984	0.189579	0.579779	-0.786424	1	1
1229	TCOGS2:TC011048	126.348	140.589	112.107	0.797406	-0.326613	0.131403	0.637802
1230	TCOGS2:TC011435	137.913	154.915	120.911	0.7805	-0.357529	0.140992	0.662914
1231	TCOGS2:TC011436	10.3099	11.8913	8.72853	0.734029	-0.44609	0.623879	1
1232	TCOGS2:TC011047	63.2531	63.9125	62.5937	0.979365	-0.0300814	0.995724	1
1233	TCOGS2:TC011437	1182.43	1259.56	1105.31	0.877534	-0.188473	0.206402	0.780113
1234	TCOGS2:TC011438	221.767	234.265	209.269	0.893297	-0.162788	0.516179	1
1235	TCOGS2:TC011046	380.716	421.773	339.658	0.80531	-0.312383	0.0811309	0.497241
1236	TCOGS2:TC011439	1954.93	1960.19	1949.67	0.994634	-0.00776184	0.899711	1
1237	TCOGS2:TC011440	49.3364	50.965	47.7079	0.936091	-0.0952793	0.512817	1
1238	TCOGS2:TC011441	105.395	90.6353	120.155	1.3257	0.406752	0.0591219	0.422758
1239	TCOGS2:TC011442	116.651	120.859	112.443	0.930364	-0.104132	0.579848	1
1240	TCOGS2:TC011443	69.2443	63.1109	75.3777	1.19437	0.256249	0.527624	1
1241	TCOGS2:TC011444	4.2167	2.38282	6.05058	2.53925	1.3444	0.396004	0.972294
1242	TCOGS2:TC011445	23.96	18.1129	29.8071	1.64563	0.718641	0.0802904	0.494898
1243	TCOGS2:TC011446	117.632	111.263	124.001	1.11449	0.156381	0.348179	0.935673
1244	TCOGS2:TC011045	217.967	225.909	210.026	0.929692	-0.105175	0.585073	1
1245	TCOGS2:TC016214	0.0947893	0	0.189579	Inf	Inf	0.985768	1
1246	TCOGS2:TC016215	1868.42	1784.77	1952.08	1.09374	0.129274	0.127783	0.628691
1247	TCOGS2:TC016216	125.281	138.176	112.386	0.813357	-0.29804	0.219747	0.793591
1248	TCOGS2:TC016213	1.5948	0.518656	2.67095	5.14975	2.3645	0.385429	0.965562
1249	TCOGS2:TC016217	0	0	0	NA	NA	NA	NA
1250	TCOGS2:TC016218	14.0983	9.39796	18.7986	2.00028	1.0002	0.0710608	0.465832
1251	TCOGS2:TC016212	6.32867	4.01168	8.64566	2.15512	1.10777	0.118118	0.6086
1252	TCOGS2:TC016211	8.72503	7.0818	10.3683	1.46407	0.549986	0.359077	0.943738
1253	TCOGS2:TC016219	194.942	189.827	200.057	1.05389	0.075724	0.559668	1
1254	TCOGS2:TC016220	335.59	357.037	314.143	0.879863	-0.18465	0.361105	0.945648
1255	TCOGS2:TC016210	38.1338	42.2064	34.0612	0.807013	-0.309336	0.390331	0.969486
1256	TCOGS2:TC016209	31.8025	35.9994	27.6056	0.766837	-0.383009	0.207339	0.782015
1257	TCOGS2:TC016208	903.266	933.113	873.42	0.936028	-0.0953762	0.38179	0.963482
1258	TCOGS2:TC016221	43.661	49.9804	37.3415	0.747124	-0.420581	0.139857	0.659726
1259	TCOGS2:TC030425	3.29712	2.38282	4.21142	1.76741	0.821638	0.792466	1
1260	TCOGS2:TC016207	46.094	17.5882	74.5999	4.24148	2.08457	2.57985e-13	2.43308e-11
1261	TCOGS2:TC016206	0	0	0	NA	NA	NA	NA
1262	TCOGS2:TC016205	88.4374	89.2758	87.5989	0.981216	-0.0273572	0.998811	1
1263	TCOGS2:TC016222	0.69157	1.00398	0.379157	0.377654	-1.40486	1	1
1264	TCOGS2:TC016204	59.7928	63.8251	55.7605	0.873645	-0.19488	0.638305	1
1265	TCOGS2:TC016223	17.8692	19.4754	16.263	0.835053	-0.26006	0.487131	1
1266	TCOGS2:TC016224	119.805	129.159	110.45	0.855146	-0.225758	0.158973	0.693402
1267	TCOGS2:TC016203	105.024	115.982	94.0665	0.811046	-0.302144	0.278359	0.861374
1268	TCOGS2:TC016225	423.513	421.564	425.463	1.00925	0.013282	0.712626	1
1269	TCOGS2:TC016202	126.324	122.138	130.511	1.06856	0.0956674	0.614351	1
1270	TCOGS2:TC016201	156.178	167.299	145.056	0.867046	-0.205819	0.171676	0.719812
1271	TCOGS2:TC016226	229.728	231.963	227.493	0.980731	-0.0280705	0.865274	1
1272	TCOGS2:TC016200	135.145	153.543	116.747	0.760354	-0.395256	0.0253399	0.255098
1273	TCOGS2:TC016227	170.855	164.132	177.578	1.08192	0.113595	0.47895	1
1274	TCOGS2:TC016199	9.14664	11.0814	7.2119	0.650813	-0.619685	0.461875	1
1275	TCOGS2:TC016228	1648.81	1554.51	1743.11	1.12133	0.165206	0.175859	0.72558
1276	TCOGS2:TC016229	9.94258	11.9458	7.93937	0.664616	-0.589407	0.538876	1
1277	TCOGS2:TC016198	95.2246	107.965	82.4844	0.763994	-0.388367	0.096252	0.546301
1278	TCOGS2:TC016197	561.77	595.526	528.014	0.886635	-0.173588	0.24665	0.826986
1279	TCOGS2:TC016230	142.013	149.077	134.95	0.90524	-0.143627	0.906674	1
1280	TCOGS2:TC016231	109.009	122.608	95.4097	0.778169	-0.361844	0.126651	0.627091
1281	TCOGS2:TC016232	0.665755	0.84564	0.48587	0.574559	-0.799473	0.68198	1
1282	TCOGS2:TC016196	155.315	167.203	143.427	0.857801	-0.221285	0.479028	1
1283	TCOGS2:TC016233	0	0	0	NA	NA	NA	NA
1284	TCOGS2:TC016195	6.46816	5.68418	7.25214	1.27585	0.351455	0.703952	1
1285	TCOGS2:TC016194	41.9846	38.7687	45.2004	1.1659	0.221443	0.81394	1
1286	TCOGS2:TC016234	6.4455	3.53666	9.35435	2.64497	1.40325	0.192019	0.752865
1287	TCOGS2:TC016193	0	0	0	NA	NA	NA	NA
1288	TCOGS2:TC016192	10.1548	7.60894	12.7007	1.66919	0.739145	0.401481	0.976454
1289	TCOGS2:TC016235	7.15365	4.50731	9.79998	2.17424	1.12051	0.213536	0.787429
1290	TCOGS2:TC016191	0.741772	0.172885	1.31066	7.5811	2.92241	0.706654	1
1291	TCOGS2:TC011044	79.25	89.9508	68.5492	0.762074	-0.391998	0.0613225	0.43012
1292	TCOGS2:TC011447	25.2047	27.1176	23.2918	0.858918	-0.219407	0.676323	1
1293	TCOGS2:TC011043	1202.84	1131.99	1273.69	1.12518	0.170151	0.265553	0.844325
1294	TCOGS2:TC011042	361.077	392.21	329.944	0.841241	-0.249408	0.0576008	0.415603
1295	TCOGS2:TC011448	22.5843	18.2674	26.9013	1.47264	0.558403	0.209142	0.78459
1296	TCOGS2:TC011041	2.21942	0.499869	3.93898	7.88002	2.9782	0.147159	0.674116
1297	TCOGS2:TC011449	0.433288	0.676998	0.189579	0.280029	-1.83635	1	1
1298	TCOGS2:TC011040	414.127	393.441	434.812	1.10515	0.144243	0.500427	1
1299	TCOGS2:TC011450	173.318	177.445	169.192	0.953489	-0.0687124	0.754101	1
1300	TCOGS2:TC011039	1101.58	1432.7	770.461	0.537768	-0.894943	1.35263e-12	1.23399e-10
1301	TCOGS2:TC011038	589.862	633.697	546.028	0.861655	-0.214817	0.149205	0.677409
1302	TCOGS2:TC011451	571.39	622.868	519.912	0.834707	-0.260658	0.0808363	0.496429
1303	TCOGS2:TC011037	1719.49	1761.79	1677.2	0.951984	-0.0709903	0.427377	0.993963
1304	TCOGS2:TC011036	12.0195	0.172885	23.8661	138.046	7.109	1.32933e-09	9.18553e-08
1305	TCOGS2:TC011035	2907.76	2934.33	2881.19	0.981888	-0.0263691	0.972067	1
1306	TCOGS2:TC011034	900.172	859.89	940.454	1.09369	0.129205	0.152125	0.680699
1307	TCOGS2:TC011452	10.1042	8.46488	11.7435	1.38732	0.472295	0.98543	1
1308	TCOGS2:TC011033	775.85	704.876	846.825	1.20138	0.264695	0.0662111	0.449291
1309	TCOGS2:TC011453	2.66176	2.02675	3.29677	1.62663	0.701884	0.91726	1
1310	TCOGS2:TC011454	41.5049	36.2385	46.7713	1.29065	0.368101	0.185689	0.741383
1311	TCOGS2:TC011032	10.2744	10.8083	9.74051	0.901205	-0.150073	0.803729	1
1312	TCOGS2:TC011031	1260.52	1344.67	1176.37	0.874845	-0.192901	0.160607	0.696501
1313	TCOGS2:TC011030	91.9514	68.8779	115.025	1.66998	0.739832	0.177645	0.730145
1314	TCOGS2:TC011455	2404.48	2603.42	2205.54	0.847169	-0.239278	0.0699626	0.463547
1315	TCOGS2:TC011029	386.25	434.255	338.246	0.778911	-0.360469	0.0364345	0.319071
1316	TCOGS2:TC011456	151.864	159.544	144.185	0.903731	-0.146035	0.360713	0.945244
1317	TCOGS2:TC011028	3509.37	3607.22	3411.53	0.94575	-0.0804694	0.654817	1
1318	TCOGS2:TC011457	488.383	482.662	494.105	1.02371	0.0338055	0.976785	1
1319	TCOGS2:TC011027	70.9061	63.6285	78.1836	1.22875	0.297192	0.417657	0.988245
1320	TCOGS2:TC011026	497.858	489.031	506.684	1.0361	0.0511587	0.508586	1
1321	TCOGS2:TC011025	579.756	586.724	572.787	0.976246	-0.0346839	0.918086	1
1322	TCOGS2:TC011024	762.681	750.34	775.022	1.0329	0.0466937	0.622904	1
1323	TCOGS2:TC011458	103.725	119.844	87.6068	0.731008	-0.452041	0.446893	1
1324	TCOGS2:TC011460	725.47	755.332	695.607	0.920929	-0.118839	0.887518	1
1325	TCOGS2:TC011023	789.437	825.47	753.404	0.912697	-0.131793	0.31348	0.897177
1326	TCOGS2:TC011022	1156.91	1226.37	1087.46	0.886728	-0.173436	0.124329	0.622671
1327	TCOGS2:TC011021	841.95	833.214	850.686	1.02097	0.0299387	0.748465	1
1328	TCOGS2:TC011020	44.6612	51.8627	37.4596	0.722283	-0.469364	0.1066	0.577609
1329	TCOGS2:TC011019	2508.23	2315.88	2700.58	1.16611	0.221706	0.0618531	0.432352
1330	TCOGS2:TC011461	8.99298	7.47969	10.5063	1.40464	0.490201	0.932956	1
1331	TCOGS2:TC011462	88.6561	63.0666	114.246	1.81151	0.857191	0.394525	0.971728
1332	TCOGS2:TC011463	0	0	0	NA	NA	NA	NA
1333	TCOGS2:TC011464	0.0864426	0.172885	0	0	#NAME?	1	1
1334	TCOGS2:TC011465	0	0	0	NA	NA	NA	NA
1335	TCOGS2:TC011018	0.163492	0.326984	0	0	#NAME?	1	1
1336	TCOGS2:TC011017	0	0	0	NA	NA	NA	NA
1337	TCOGS2:TC030362	0	0	0	NA	NA	NA	NA
1338	TCOGS2:TC030363	0.421774	0.653968	0.189579	0.28989	-1.78642	1	1
1339	TCOGS2:TC011016	0	0	0	NA	NA	NA	NA
1340	TCOGS2:TC030364	0	0	0	NA	NA	NA	NA
1341	TCOGS2:TC011015	0	0	0	NA	NA	NA	NA
1342	TCOGS2:TC030365	0.473947	0	0.947893	Inf	Inf	0.264964	0.844141
1343	TCOGS2:TC011014	0	0	0	NA	NA	NA	NA	P124
1344	TCOGS2:TC030578	63.7523	56.589	70.9156	1.25317	0.325582	0.0930455	0.537331
1345	TCOGS2:TC030585	1369.09	1287.26	1450.91	1.12713	0.172658	0.151006	0.678975
1346	TCOGS2:TC011467	237.829	250.408	225.249	0.899527	-0.152761	0.175667	0.725432
1347	TCOGS2:TC011013	126.025	123.71	128.34	1.03743	0.0530075	0.797439	1
1348	TCOGS2:TC011468	447.036	470.493	423.578	0.900285	-0.151546	0.256696	0.836225
1349	TCOGS2:TC011012	1052.21	1030.03	1074.38	1.04306	0.0608157	0.556311	1
1350	TCOGS2:TC011011	144.032	141.872	146.192	1.03045	0.0432752	0.789446	1
1351	TCOGS2:TC030174	8.61218	4.49277	12.7316	2.8338	1.50274	0.0249734	0.253032
1352	TCOGS2:TC011469	8.73136	5.68842	11.7743	2.06987	1.04954	0.236985	0.815743
1353	TCOGS2:TC011470	0.741772	0.172885	1.31066	7.5811	2.92241	0.747053	1
1354	TCOGS2:TC011010	235.279	228.725	241.833	1.05731	0.0803926	0.799224	1
1355	TCOGS2:TC011009	72.8813	75.8036	69.9591	0.922899	-0.115755	0.597247	1
1356	TCOGS2:TC011471	1.63715	1.65795	1.61634	0.974904	-0.0366686	1	1
1357	TCOGS2:TC011472	451.014	412.378	489.649	1.18738	0.247781	0.0270372	0.264693
1358	TCOGS2:TC030737	379.587	376.307	382.866	1.01743	0.0249285	0.71244	1
1359	TCOGS2:TC030579	402.063	423.139	380.987	0.900383	-0.15139	0.486409	1
1360	TCOGS2:TC011008	108.005	104.8	111.21	1.06116	0.0856443	0.666749	1
1361	TCOGS2:TC011474	0.576919	1.15384	0	0	#NAME?	0.47966	1
1362	TCOGS2:TC011475	189.205	184.225	194.186	1.05407	0.0759738	0.817258	1
1363	TCOGS2:TC011007	918.48	822.064	1014.9	1.23457	0.304011	0.00904602	0.125636
1364	TCOGS2:TC011476	971.624	1112.11	831.137	0.74735	-0.420143	0.00178146	0.0358294
1365	TCOGS2:TC011006	1.12301	1.19141	1.05461	0.885174	-0.175966	0.953428	1
1366	TCOGS2:TC011477	60.6867	56.7536	64.6197	1.1386	0.187264	0.380589	0.962913
1367	TCOGS2:TC011005	130.285	146.13	114.441	0.783147	-0.352645	0.0399205	0.336277
1368	TCOGS2:TC011004	111.539	108.756	114.322	1.05119	0.0720168	0.811724	1
1369	TCOGS2:TC011478	0.337724	0	0.675449	Inf	Inf	0.662806	1
1370	TCOGS2:TC011479	0	0	0	NA	NA	NA	NA
1371	TCOGS2:TC011480	0.242935	0	0.48587	Inf	Inf	0.976664	1
1372	TCOGS2:TC011481	0.29264	0.172885	0.412395	2.38537	1.25421	1	1
1373	TCOGS2:TC011003	2936.3	2900.87	2971.73	1.02443	0.0348158	0.547422	1
1374	TCOGS2:TC011482	0	0	0	NA	NA	NA	NA
1375	TCOGS2:TC011002	2.06113	1.33521	2.78705	2.08735	1.06167	0.283624	0.867401
1376	TCOGS2:TC011001	0	0	0	NA	NA	NA	NA
1377	TCOGS2:TC011000	0	0	0	NA	NA	NA	NA
1378	TCOGS2:TC010999	5.61933	8.52748	2.71119	0.317935	-1.6532	0.183719	0.739645
1379	TCOGS2:TC004377	20.5688	24.8677	16.27	0.654261	-0.612062	0.0922777	0.534223
1380	TCOGS2:TC004376	314.483	354.904	274.062	0.772214	-0.372927	0.0212133	0.227591
1381	TCOGS2:TC004378	416.168	454.712	377.625	0.830471	-0.267998	0.0774408	0.486079
1382	TCOGS2:TC004375	589.948	595.337	584.558	0.981895	-0.0263594	0.770519	1
1383	TCOGS2:TC004374	395.064	331.079	459.049	1.38652	0.471471	0.000910057	0.0205211
1384	TCOGS2:TC004379	360.079	285.854	434.305	1.51933	0.603431	2.41971e-05	0.000821758
1385	TCOGS2:TC004380	565.438	541.825	589.051	1.08716	0.120565	0.493853	1
1386	TCOGS2:TC004373	1376.6	1476.42	1276.78	0.864779	-0.209597	0.117254	0.606538
1387	TCOGS2:TC004381	1175.84	1231.62	1120.07	0.90943	-0.136966	0.444479	1
1388	TCOGS2:TC004382	788.09	733.698	842.481	1.14827	0.199459	0.173249	0.722006
1389	TCOGS2:TC004372	0.0947893	0	0.189579	Inf	Inf	0.985768	1
1390	TCOGS2:TC004383	7.09662	7.26317	6.93006	0.954137	-0.0677313	0.441585	1
1391	TCOGS2:TC004371	0.786631	0.518656	1.05461	2.03335	1.02386	0.915248	1
1392	TCOGS2:TC004370	108.849	91.4712	126.227	1.37996	0.464631	0.0162868	0.192219
1393	TCOGS2:TC004369	359.66	330.634	388.685	1.17557	0.233365	0.600923	1
1394	TCOGS2:TC004384	199.151	224.713	173.588	0.772486	-0.37242	0.110044	0.586996
1395	TCOGS2:TC004368	821.977	758.38	885.574	1.16772	0.223693	0.0494414	0.382704
1396	TCOGS2:TC004385	242.617	247.392	237.842	0.961398	-0.0567947	0.657563	1
1397	TCOGS2:TC004367	973.503	1022.1	924.905	0.904905	-0.144162	0.279233	0.862669
1398	TCOGS2:TC004366	5424.55	5789.47	5059.63	0.873937	-0.194399	0.0884875	0.520923
1399	TCOGS2:TC004386	25.7588	28.7047	22.813	0.794747	-0.331432	0.695422	1
1400	TCOGS2:TC004365	640.462	664.963	615.962	0.92631	-0.110432	0.436252	1
1401	TCOGS2:TC004387	208.079	216.578	199.579	0.921514	-0.117923	0.730165	1
1402	TCOGS2:TC004364	934.976	1009.49	860.462	0.852373	-0.230443	0.0903212	0.527491
1403	TCOGS2:TC004388	323.739	363.709	283.77	0.780213	-0.35806	0.00826517	0.117723
1404	TCOGS2:TC004389	25.1017	25.7073	24.4962	0.952891	-0.0696172	0.68015	1
1405	TCOGS2:TC004363	88.2165	103.251	73.1824	0.708784	-0.496582	0.0215852	0.229989
1406	TCOGS2:TC004362	53.9616	49.5526	58.3705	1.17795	0.236277	0.884465	1
1407	TCOGS2:TC004361	1493.65	1384.68	1602.63	1.1574	0.210889	0.159239	0.693714
1408	TCOGS2:TC004360	173.396	205.559	141.232	0.687062	-0.541488	0.0587989	0.421373
1409	TCOGS2:TC004390	375.939	367.068	384.81	1.04834	0.0681005	0.743352	1
1410	TCOGS2:TC004391	1153.5	1199.23	1107.78	0.923746	-0.114431	0.468966	1
1411	TCOGS2:TC004392	1.91641	1.68098	2.15184	1.28011	0.356269	0.619655	1
1412	TCOGS2:TC004393	7379.8	7198.56	7561.05	1.05036	0.070879	0.610438	1
1413	TCOGS2:TC004359	584.522	590.647	578.396	0.979259	-0.0302381	0.723535	1
1414	TCOGS2:TC004394	225.345	243.235	207.454	0.852894	-0.229562	0.210606	0.786065
1415	TCOGS2:TC004395	761.644	846.908	676.381	0.798648	-0.324368	0.0337791	0.305657
1416	TCOGS2:TC004358	247.423	261.066	233.78	0.895481	-0.159265	0.24432	0.823724
1417	TCOGS2:TC004396	892.418	866.515	918.321	1.05979	0.0837746	0.799479	1
1418	TCOGS2:TC004397	579.717	549.712	609.723	1.10917	0.149476	0.430393	0.996742
1419	TCOGS2:TC004357	822.065	792.16	851.97	1.0755	0.105011	0.309443	0.893602
1420	TCOGS2:TC004398	1375.43	1268.09	1482.77	1.16929	0.225635	0.117369	0.606538
1421	TCOGS2:TC004399	820.913	789	852.827	1.0809	0.112228	0.368036	0.952842
1422	TCOGS2:TC004356	804.188	787.574	820.802	1.04219	0.059618	0.444993	1
1423	TCOGS2:TC004400	3277.15	2942.34	3611.96	1.22758	0.295816	0.00474352	0.0774812
1424	TCOGS2:TC004401	73.2852	59.4899	87.0805	1.46379	0.549706	0.278382	0.861374
1425	TCOGS2:TC004402	29.6421	18.5958	40.6884	2.18804	1.12964	0.0468403	0.372099
1426	TCOGS2:TC004355	62.0113	95.9901	28.0325	0.292035	-1.77579	4.31248e-07	2.00645e-05
1427	TCOGS2:TC015365	151.494	158.432	144.556	0.912414	-0.13224	0.646803	1	pelle
1428	TCOGS2:TC030747	23.4403	20.9479	25.9327	1.23796	0.307962	0.708129	1
1429	TCOGS2:TC030646	165.511	177.244	153.777	0.867602	-0.204894	0.276955	0.859244
1430	TCOGS2:TC015364	338.424	358.712	318.135	0.886882	-0.173186	0.34967	0.936506
1431	TCOGS2:TC015367	233.344	236.933	229.755	0.969704	-0.0443837	0.919612	1
1432	TCOGS2:TC015368	3.66823	1.69128	5.64519	3.33782	1.73891	0.192593	0.753723
1433	TCOGS2:TC015363	4.00676	2.50783	5.50569	2.1954	1.13448	0.486394	1
1434	TCOGS2:TC015362	242.811	272.152	213.47	0.784378	-0.350379	0.0643434	0.438812
1435	TCOGS2:TC030137	1.08265	1.00398	1.16132	1.15671	0.210031	1	1
1436	TCOGS2:TC015361	526.599	537.033	516.165	0.961143	-0.0571769	0.469279	1
1437	TCOGS2:TC015369	187.964	195.046	180.882	0.927382	-0.108764	0.397026	0.973251
1438	TCOGS2:TC015360	254.918	216.268	293.569	1.35743	0.440881	0.00185619	0.0371574
1439	TCOGS2:TC015359	361.649	361.781	361.517	0.999272	-0.00105118	0.591499	1
1440	TCOGS2:TC015358	8.23644	6.72997	9.7429	1.44769	0.53375	0.357727	0.943062
1441	TCOGS2:TC015370	195.431	124.672	266.191	2.13513	1.09432	2.64622e-07	1.2825e-05
1442	TCOGS2:TC015371	26.0441	31.8441	20.2441	0.635726	-0.653522	0.352434	0.937665
1443	TCOGS2:TC015372	664.798	653.26	676.336	1.03532	0.0500813	0.592331	1
1444	TCOGS2:TC015373	66967.4	68066.8	65868	0.967696	-0.0473741	0.513993	1
1445	TCOGS2:TC015374	395.466	385.471	405.462	1.05186	0.0729476	0.902273	1
1446	TCOGS2:TC030144	0.189579	0	0.379157	Inf	Inf	0.668994	1
1447	TCOGS2:TC030143	1.92756	1.00398	2.85114	2.83983	1.5058	0.407703	0.981667
1448	TCOGS2:TC030142	1.6185	0.691541	2.54545	3.68084	1.88004	0.808099	1
1449	TCOGS2:TC030141	1.70314	1.52688	1.8794	1.23087	0.299682	0.919339	1
1450	TCOGS2:TC030140	1.76772	0.504112	3.03132	6.01319	2.58813	0.308564	0.892845
1451	TCOGS2:TC030139	0	0	0	NA	NA	NA	NA
1452	TCOGS2:TC030138	0.449132	0	0.898265	Inf	Inf	0.645994	1
1453	TCOGS2:TC015356	1.50417	1.50809	1.50024	0.994791	-0.00753494	1	1
1454	TCOGS2:TC030268	0.242935	0	0.48587	Inf	Inf	0.985773	1
1455	TCOGS2:TC030760	1742.42	1906.87	1577.98	0.827524	-0.273128	0.029703	0.280511
1456	TCOGS2:TC030613	863.005	952.007	774.003	0.813022	-0.298634	0.0510464	0.389028
1457	TCOGS2:TC015355	21.2151	12.3267	30.1034	2.44213	1.28814	0.00919556	0.127207
1458	TCOGS2:TC015376	903.499	942.008	864.99	0.91824	-0.123057	0.751111	1
1459	TCOGS2:TC015354	293.444	284.49	302.398	1.06295	0.08807	0.901638	1
1460	TCOGS2:TC015377	353.545	319.328	387.762	1.21431	0.280133	0.0514996	0.391095
1461	TCOGS2:TC015353	544.613	585.777	503.449	0.859454	-0.218507	0.128225	0.630197
1462	TCOGS2:TC015352	19.8706	10.5833	29.1579	2.75508	1.46209	0.00103812	0.0226397
1463	TCOGS2:TC015378	18.4766	13.5328	23.4204	1.73064	0.791303	0.0606891	0.427828
1464	TCOGS2:TC015379	63.4942	22.9932	103.995	4.52286	2.17724	6.01183e-12	5.17982e-10
1465	TCOGS2:TC015380	654.257	645.7	662.814	1.02651	0.0377407	0.369149	0.953801
1466	TCOGS2:TC015351	169.82	111.116	228.525	2.05664	1.04029	4.34215e-09	2.69368e-07
1467	TCOGS2:TC015350	219.478	241.178	197.778	0.820051	-0.286215	0.343711	0.933371
1468	TCOGS2:TC015381	25.6383	2.51208	48.7646	19.4121	4.27888	1.07938e-18	1.47705e-16
1469	TCOGS2:TC015349	1.23631	1.71431	0.758315	0.442344	-1.17676	0.782172	1
1470	TCOGS2:TC015382	1.67397	0.676998	2.67095	3.94528	1.98013	0.292485	0.876959
1471	TCOGS2:TC015383	2.89353	3.35772	2.42935	0.723513	-0.46691	0.562327	1
1472	TCOGS2:TC015348	1260.29	1131.47	1389.11	1.2277	0.295959	0.0107106	0.143698
1473	TCOGS2:TC015347	1198.27	1200.32	1196.23	0.99659	-0.00492869	0.822687	1
1474	TCOGS2:TC015384	127.604	127.503	127.706	1.00159	0.00229477	0.990688	1
1475	TCOGS2:TC015385	701.05	597.192	804.908	1.34782	0.43063	0.00196933	0.0388246
1476	TCOGS2:TC015386	149.991	146.507	153.475	1.04756	0.067027	0.772503	1
1477	TCOGS2:TC030145	65.2242	62.1053	68.3432	1.10044	0.138081	1	1
1478	TCOGS2:TC030146	60.1922	54.3469	66.0374	1.21511	0.281085	0.765574	1
1479	TCOGS2:TC030147	0	0	0	NA	NA	NA	NA
1480	TCOGS2:TC015346	11.427	9.59388	13.2601	1.38214	0.466905	0.645117	1
1481	TCOGS2:TC030149	0.0947893	0	0.189579	Inf	Inf	0.985768	1
1482	TCOGS2:TC015344	0.0864426	0.172885	0	0	#NAME?	1	1	H158
1483	TCOGS2:TC015343	0.716882	0	1.43376	Inf	Inf	0.215223	0.788549
1484	TCOGS2:TC015389	0.242935	0	0.48587	Inf	Inf	0.967147	1
1485	TCOGS2:TC030148	0.300987	0	0.601973	Inf	Inf	0.755037	1
1486	TCOGS2:TC015390	0	0	0	NA	NA	NA	NA	H159
1487	TCOGS2:TC015391	3.78267	2.83482	4.73053	1.66873	0.738746	0.525124	1
1488	TCOGS2:TC015342	28.2879	29.8022	26.7736	0.898377	-0.154608	0.862099	1
1489	TCOGS2:TC015341	15.0011	26.8454	3.15682	0.117593	-3.08813	0.0103856	0.14013
1490	TCOGS2:TC015392	339.216	431.324	247.109	0.572908	-0.803625	0.00687251	0.102705
1491	TCOGS2:TC015340	0.630364	0.172885	1.08784	6.29229	2.65358	0.779188	1
1492	TCOGS2:TC015339	0.504112	1.00822	0	0	#NAME?	0.781775	1
1493	TCOGS2:TC015338	0	0	0	NA	NA	NA	NA
1494	TCOGS2:TC015337	0.69157	1.00398	0.379157	0.377654	-1.40486	1	1
1495	TCOGS2:TC015393	8.58373	4.03047	13.137	3.25942	1.70461	0.0195684	0.216486
1496	TCOGS2:TC015394	4.9418	6.39026	3.49335	0.546667	-0.871265	0.327186	0.910266
1497	TCOGS2:TC015395	0	0	0	NA	NA	NA	NA
1498	TCOGS2:TC030329	0.0864426	0.172885	0	0	#NAME?	1	1
1499	TCOGS2:TC030330	0.0864426	0.172885	0	0	#NAME?	1	1
1500	TCOGS2:TC030331	0	0	0	NA	NA	NA	NA
1501	TCOGS2:TC015336	0	0	0	NA	NA	NA	NA
1502	TCOGS2:TC015335	687.069	716.895	657.244	0.916792	-0.125333	0.583287	1
1503	TCOGS2:TC030150	0.682448	0.499869	0.865027	1.73051	0.791194	0.932106	1
1504	TCOGS2:TC015334	296.888	323.762	270.013	0.833986	-0.261905	0.120377	0.61524
1505	TCOGS2:TC015397	104.189	109.483	98.896	0.903302	-0.14672	0.83737	1
1506	TCOGS2:TC015333	1817.3	1935.88	1698.71	0.877487	-0.18855	0.231618	0.809894
1507	TCOGS2:TC015332	402.059	390.943	413.175	1.05687	0.0797946	0.853079	1
1508	TCOGS2:TC015398	0	0	0	NA	NA	NA	NA
1509	TCOGS2:TC030132	0	0	0	NA	NA	NA	NA
1510	TCOGS2:TC030131	0	0	0	NA	NA	NA	NA
1511	TCOGS2:TC015399	8.95604	7.38195	10.5301	1.42647	0.512449	0.854739	1
1512	TCOGS2:TC015400	302.178	205.164	399.193	1.94572	0.960308	0.75611	1
1513	TCOGS2:TC015330	47.8132	39.4694	56.1569	1.4228	0.508728	0.86282	1
1514	TCOGS2:TC015401	0	0	0	NA	NA	NA	NA
1515	TCOGS2:TC015329	1.44146	1.52264	1.36029	0.893376	-0.16266	1	1
1516	TCOGS2:TC015402	1771.19	1868.03	1674.35	0.89632	-0.157915	0.191664	0.752865
1517	TCOGS2:TC015328	508.997	498.137	519.858	1.0436	0.0615748	0.698686	1
1518	TCOGS2:TC015403	19.9161	22.6808	17.1514	0.756207	-0.403146	0.383674	0.964845
1519	TCOGS2:TC015327	228.097	200.797	255.398	1.27192	0.347008	0.0621508	0.433101
1520	TCOGS2:TC015326	1.35552	0.34577	2.36527	6.84057	2.77412	0.388355	0.96833
1521	TCOGS2:TC015404	0	0	0	NA	NA	NA	NA
1522	TCOGS2:TC015325	81.9502	103.481	60.4196	0.583874	-0.776272	0.0259071	0.258109
1523	TCOGS2:TC015405	0.181232	0.172885	0.189579	1.09656	0.132982	1	1
1524	TCOGS2:TC015406	53.1723	70.2505	36.0942	0.513793	-0.96074	0.00187112	0.0372933
1525	TCOGS2:TC015324	419.693	457.211	382.175	0.835882	-0.258628	0.082715	0.501754
1526	TCOGS2:TC015407	189.46	208.346	170.573	0.818699	-0.288595	0.0935649	0.53877
1527	TCOGS2:TC015408	367.844	291.899	443.79	1.52036	0.604409	1.8156e-05	0.000633555
1528	TCOGS2:TC015323	103.856	97.3116	110.4	1.1345	0.182061	0.667157	1
1529	TCOGS2:TC015409	2.81825	1.85386	3.78264	2.04041	1.02886	0.669128	1
1530	TCOGS2:TC015322	6446.34	6829.21	6063.48	0.887875	-0.171572	0.117026	0.606102
1531	TCOGS2:TC015321	3020.66	3060.54	2980.78	0.973938	-0.0380977	0.923088	1
1532	TCOGS2:TC015410	1335.93	1327.35	1344.51	1.01293	0.0185284	0.825149	1
1533	TCOGS2:TC015320	1015.09	1174.39	855.779	0.7287	-0.456602	0.233567	0.812858
1534	TCOGS2:TC015411	175.767	180.52	171.013	0.947339	-0.078048	0.321476	0.904057
1535	TCOGS2:TC030125	0	0	0	NA	NA	NA	NA
1536	TCOGS2:TC030124	0.412395	0	0.824789	Inf	Inf	0.728519	1
1537	TCOGS2:TC015414	0.631213	0.504112	0.758315	1.50426	0.589051	0.651337	1
1538	TCOGS2:TC015415	74.1506	77.1952	71.1061	0.921121	-0.118537	0.616181	1
1539	TCOGS2:TC015318	345.925	366.981	324.87	0.88525	-0.175844	0.239467	0.818056
1540	TCOGS2:TC015416	179.551	177.631	181.47	1.02161	0.0308457	0.418037	0.988789
1541	TCOGS2:TC015317	593.841	610.275	577.407	0.946142	-0.0798708	0.594151	1
1542	TCOGS2:TC015316	1116.37	1160.87	1071.88	0.923343	-0.115062	0.444038	1
1543	TCOGS2:TC015417	1833.86	1762.49	1905.23	1.08099	0.112351	0.279929	0.863862
1544	TCOGS2:TC015315	263.737	235.622	291.851	1.23864	0.308757	0.149381	0.677409
1545	TCOGS2:TC015314	3.24084	3.21816	3.26353	1.0141	0.0201973	0.828616	1
1546	TCOGS2:TC015418	202.193	208.789	195.598	0.936821	-0.0941542	0.573985	1
1547	TCOGS2:TC015313	68.2216	68.3754	68.0678	0.995501	-0.00650516	0.91036	1
1548	TCOGS2:TC015312	35.0455	38.3363	31.7546	0.828317	-0.271745	0.875539	1
1549	TCOGS2:TC015419	624.178	698.581	549.775	0.786988	-0.345587	0.0132729	0.167205
1550	TCOGS2:TC015311	180.619	118.304	242.934	2.05346	1.03806	0.0206793	0.224288
1551	TCOGS2:TC015420	1113.29	1216.47	1010.11	0.830361	-0.26819	0.0740705	0.47556
1552	TCOGS2:TC015310	2541.51	2572.88	2510.14	0.975612	-0.0356205	0.724826	1
1553	TCOGS2:TC015309	227.281	231.167	223.396	0.966387	-0.0493274	0.717099	1
1554	TCOGS2:TC015421	486.881	516.426	457.336	0.885579	-0.175308	0.264037	0.843263
1555	TCOGS2:TC015422	326.148	313.003	339.293	1.08399	0.116358	0.542902	1
1556	TCOGS2:TC015308	576.541	653.304	499.778	0.765	-0.386468	0.00331908	0.0588662
1557	TCOGS2:TC015307	1014.25	987.659	1040.84	1.05384	0.0756614	0.358911	0.943738
1558	TCOGS2:TC015306	124.596	104.944	144.249	1.37453	0.458942	0.290697	0.874813
1559	TCOGS2:TC015423	183.698	158.042	209.354	1.32467	0.405634	0.00882838	0.12335
1560	TCOGS2:TC015305	425.654	428.81	422.498	0.985281	-0.0213928	0.838229	1
1561	TCOGS2:TC015304	18.956	6.71543	31.1965	4.64549	2.21583	9.56842e-06	0.00034871
1562	TCOGS2:TC030726	1990.15	2013.19	1967.11	0.977109	-0.0334088	0.723766	1
1563	TCOGS2:TC030628	129.583	137.868	121.299	0.879824	-0.184713	0.625785	1
1564	TCOGS2:TC015424	264.565	277.388	251.742	0.907546	-0.139957	0.514273	1
1565	TCOGS2:TC015302	152.645	156.379	148.911	0.95224	-0.0706027	0.44242	1
1566	TCOGS2:TC015425	366.293	403.709	328.876	0.814637	-0.295771	0.0545696	0.404791
1567	TCOGS2:TC030166	4.97535	1.17687	8.77383	7.45525	2.89826	0.0897121	0.525638
1568	TCOGS2:TC030167	2.98782	2.17661	3.79903	1.74539	0.80355	0.522046	1
1569	TCOGS2:TC015301	548.601	559.231	537.971	0.961982	-0.0559175	0.686536	1
1570	TCOGS2:TC015300	638.4	714.217	562.583	0.787692	-0.344296	0.0229454	0.239366
1571	TCOGS2:TC015299	734.162	692.412	775.912	1.12059	0.164264	0.384279	0.964965
1572	TCOGS2:TC015428	291.882	328.203	255.561	0.778668	-0.36092	0.0164034	0.192888
1573	TCOGS2:TC015429	401.291	438.375	364.207	0.830811	-0.267408	0.139942	0.659903
1574	TCOGS2:TC015430	452.428	421.036	483.82	1.14912	0.200528	0.150762	0.678933
1575	TCOGS2:TC015298	23.068	24.0954	22.0406	0.914725	-0.128591	0.776748	1
1576	TCOGS2:TC015431	60.4708	52.7976	68.1439	1.29066	0.368112	0.253474	0.832618
1577	TCOGS2:TC015297	349.961	431.507	268.414	0.622039	-0.684924	0.00117013	0.0252297	P157
1578	TCOGS2:TC015296	0.449132	0	0.898265	Inf	Inf	0.706714	1
1579	TCOGS2:TC015295	93.888	14.2553	173.521	12.1724	3.60554	1.17578e-07	5.96783e-06	P156
1580	TCOGS2:TC015432	39.8263	35.4933	44.1594	1.24416	0.315174	0.43199	0.997968
1581	TCOGS2:TC015433	11.2138	17.5407	4.88687	0.278602	-1.84372	0.00552135	0.0864995
1582	TCOGS2:TC015434	1451.41	1522.92	1379.9	0.906088	-0.142276	0.330753	0.915456
1583	TCOGS2:TC015435	23.8811	22.5766	25.1857	1.11557	0.157778	0.535794	1
1584	TCOGS2:TC015436	0.871726	1.3643	0.379157	0.277914	-1.84729	0.500259	1
1585	TCOGS2:TC015294	0	0	0	NA	NA	NA	NA
1586	TCOGS2:TC015293	107.639	32.2724	183.005	5.67063	2.50351	1.78285e-16	2.14526e-14
1587	TCOGS2:TC015292	932.486	1335.31	529.659	0.396655	-1.33405	9.76546e-13	8.96752e-11
1588	TCOGS2:TC015291	0.258281	0.326984	0.189579	0.579779	-0.786424	1	1
1589	TCOGS2:TC015290	0.0864426	0.172885	0	0	#NAME?	1	1
1590	TCOGS2:TC015289	12.7386	16.7486	8.72853	0.52115	-0.940228	0.111714	0.591316
1591	TCOGS2:TC015288	0	0	0	NA	NA	NA	NA
1592	TCOGS2:TC015287	0.913296	1.82659	0	0	#NAME?	0.218197	0.792559
1593	TCOGS2:TC015286	0	0	0	NA	NA	NA	NA
1594	TCOGS2:TC015285	0.572313	0.172885	0.97174	5.62072	2.49076	0.967655	1
1595	TCOGS2:TC015284	0.0947893	0	0.189579	Inf	Inf	0.985768	1
1596	TCOGS2:TC015283	0	0	0	NA	NA	NA	NA
1597	TCOGS2:TC015282	5.20188	2.54965	7.85411	3.08047	1.62315	0.080519	0.495318
1598	TCOGS2:TC015281	1.74525	1.01853	2.47198	2.42702	1.27918	0.927663	1
1599	TCOGS2:TC015280	0	0	0	NA	NA	NA	NA
1600	TCOGS2:TC015437	59.8864	62.4129	57.36	0.91904	-0.1218	0.933637	1
1601	TCOGS2:TC015279	402.798	436.41	369.187	0.845964	-0.241331	0.063495	0.436579
1602	TCOGS2:TC015278	29.0147	28.6112	29.4183	1.02821	0.0401335	0.816122	1
1603	TCOGS2:TC015438	0	0	0	NA	NA	NA	NA
1604	TCOGS2:TC015277	240.308	236.715	243.902	1.03036	0.0431533	0.757315	1
1605	TCOGS2:TC015276	126.548	120.802	132.295	1.09514	0.131116	0.525059	1
1606	TCOGS2:TC015275	1152.57	1367.06	938.075	0.686201	-0.543296	1.07073e-07	5.47645e-06
1607	TCOGS2:TC015439	31.6795	26.7925	36.5665	1.36481	0.448697	0.444803	1
1608	TCOGS2:TC015440	265.156	268.405	261.907	0.975791	-0.0353562	0.927268	1
1609	TCOGS2:TC015441	390.468	411.534	369.402	0.89762	-0.155823	0.209216	0.78459
1610	TCOGS2:TC015274	0.741546	0.691541	0.791552	1.14462	0.19487	1	1
1611	TCOGS2:TC015442	0	0	0	NA	NA	NA	NA
1612	TCOGS2:TC015273	0	0	0	NA	NA	NA	NA
1613	TCOGS2:TC015443	0	0	0	NA	NA	NA	NA
1614	TCOGS2:TC015444	0.252056	0.504112	0	0	#NAME?	1	1
1615	TCOGS2:TC015445	0.0947893	0	0.189579	Inf	Inf	0.973971	1
1616	TCOGS2:TC015272	0.0947893	0	0.189579	Inf	Inf	0.985768	1
1617	TCOGS2:TC030163	0	0	0	NA	NA	NA	NA
1618	TCOGS2:TC015446	0.803249	0.518656	1.08784	2.09743	1.06862	1	1
1619	TCOGS2:TC015270	0	0	0	NA	NA	NA	NA
1620	TCOGS2:TC015269	0.794706	0.831097	0.758315	0.912427	-0.132219	0.796167	1
1621	TCOGS2:TC015447	8.57141	7.30499	9.83783	1.34673	0.429458	0.877507	1
1622	TCOGS2:TC015448	3.47935	2.71405	4.24466	1.56396	0.645203	0.869801	1
1623	TCOGS2:TC015449	4.69784	3.6344	5.76129	1.58521	0.664675	0.415727	0.98652
1624	TCOGS2:TC015450	13.2228	12.0411	14.4046	1.19628	0.258558	0.532827	1
1625	TCOGS2:TC015451	80.3707	97.4923	63.2492	0.64876	-0.624243	0.0332527	0.302372
1626	TCOGS2:TC015268	1016.22	1078.93	953.508	0.883753	-0.178285	0.0907904	0.528683
1627	TCOGS2:TC015452	498.235	490.509	505.96	1.0315	0.0447457	0.915883	1
1628	TCOGS2:TC015453	3107.83	3312.81	2902.85	0.876251	-0.190583	0.223582	0.799988
1629	TCOGS2:TC015454	248.568	255.01	242.127	0.949479	-0.0747926	0.756827	1
1630	TCOGS2:TC015267	0.996208	0.831097	1.16132	1.39733	0.482676	0.959399	1
1631	TCOGS2:TC015266	6.19415	8.76945	3.61884	0.412664	-1.27696	0.355266	0.941016
1632	TCOGS2:TC015265	244.249	345.033	143.465	0.415801	-1.26604	0.000777897	0.0179469
1633	TCOGS2:TC015455	153.658	226.604	80.7122	0.356182	-1.48931	0.00193747	0.0383591
1634	TCOGS2:TC015456	7.03578	4.15548	9.91608	2.38627	1.25475	0.036756	0.320728
1635	TCOGS2:TC015457	4.962	2.19539	7.72862	3.52038	1.81573	0.145079	0.670312
1636	TCOGS2:TC015264	245.785	256.009	235.562	0.920131	-0.120089	0.66968	1
1637	TCOGS2:TC015263	7.28828	6.3339	8.24266	1.30136	0.380015	0.527532	1
1638	TCOGS2:TC015458	36.4341	34.9724	37.8958	1.08359	0.115823	0.713113	1
1639	TCOGS2:TC015262	18.7699	18.0133	19.5265	1.084	0.116368	1	1
1640	TCOGS2:TC015459	94.3328	99.3817	89.2839	0.898394	-0.15458	0.442246	1
1641	TCOGS2:TC015261	566.125	633.61	498.64	0.786982	-0.345597	0.0490167	0.380731
1642	TCOGS2:TC015460	0	0	0	NA	NA	NA	NA
1643	TCOGS2:TC015461	9.90561	9.79828	10.013	1.02191	0.0312671	0.841743	1
1644	TCOGS2:TC015462	1108.99	1069.98	1148	1.07292	0.101539	0.35426	0.939532
1645	TCOGS2:TC015260	180.282	184.615	175.95	0.953068	-0.0693494	0.939178	1
1646	TCOGS2:TC015463	0.172885	0.34577	0	0	#NAME?	0.829801	1
1647	TCOGS2:TC015464	0.691841	0.518656	0.865027	1.66783	0.737969	1	1
1648	TCOGS2:TC015259	0	0	0	NA	NA	NA	NA
1649	TCOGS2:TC015258	0	0	0	NA	NA	NA	NA	NimCl2
1650	TCOGS2:TC015465	557.189	909.517	204.862	0.225242	-2.15045	6.07815e-54	3.02996e-51
1651	TCOGS2:TC015257	0	0	0	NA	NA	NA	NA
1652	TCOGS2:TC015466	1.35245	1.354	1.3509	0.997712	-0.00330444	1	1
1653	TCOGS2:TC015467	0.0864426	0.172885	0	0	#NAME?	1	1
1654	TCOGS2:TC015256	186.403	201.452	171.354	0.850594	-0.233458	0.12344	0.620882
1655	TCOGS2:TC015468	2.49972	1.34975	3.64969	2.70397	1.43508	0.281377	0.866223
1656	TCOGS2:TC015255	37.4131	35.8659	38.9603	1.08628	0.119392	1	1
1657	TCOGS2:TC015254	284.645	280.08	289.21	1.0326	0.0462767	0.822073	1
1658	TCOGS2:TC015253	717.809	711.463	724.155	1.01784	0.0255099	0.682915	1
1659	TCOGS2:TC015469	1.65801	2.71405	0.601973	0.221799	-2.17267	0.28344	0.867392
1660	TCOGS2:TC015470	132.463	123.066	141.861	1.15272	0.205047	0.50289	1
1661	TCOGS2:TC015252	367.076	366.588	367.565	1.00266	0.00383959	0.947889	1
1662	TCOGS2:TC015251	62.9396	60.2236	65.6556	1.0902	0.124589	0.542304	1
1663	TCOGS2:TC015250	28.92	26.5681	31.2719	1.17705	0.235173	0.43011	0.996327
1664	TCOGS2:TC015471	125.637	121.979	129.296	1.05998	0.0840428	0.575915	1
1665	TCOGS2:TC015249	2.21155	2.21418	2.20892	0.997627	-0.00342751	0.60557	1
1666	TCOGS2:TC015472	607.095	650.384	563.806	0.866881	-0.206094	0.0969364	0.547789
1667	TCOGS2:TC015473	108.455	100.337	116.573	1.16181	0.216376	0.37893	0.960608
1668	TCOGS2:TC015248	32.0318	35.2284	28.8351	0.818517	-0.288915	0.787254	1
1669	TCOGS2:TC015474	911.371	973.211	849.532	0.872917	-0.196083	0.321456	0.904057
1670	TCOGS2:TC015247	0	0	0	NA	NA	NA	NA
1671	TCOGS2:TC015475	0	0	0	NA	NA	NA	NA
1672	TCOGS2:TC015246	1.13108	1.50385	0.758315	0.504248	-0.987793	1	1
1673	TCOGS2:TC015476	1.78534	1.69128	1.8794	1.11123	0.152153	0.975362	1
1674	TCOGS2:TC015245	10.1892	9.86026	10.5181	1.06671	0.0931706	1	1
1675	TCOGS2:TC015244	0	0	0	NA	NA	NA	NA
1676	TCOGS2:TC015477	533.029	552.455	513.604	0.929675	-0.105202	0.42755	0.993963
1677	TCOGS2:TC015243	171.153	169.312	172.994	1.02175	0.0310376	0.67121	1
1678	TCOGS2:TC015478	83.1563	86.2725	80.04	0.927758	-0.10818	0.611064	1
1679	TCOGS2:TC015242	0	0	0	NA	NA	NA	NA
1680	TCOGS2:TC015479	62.0967	1.54142	122.652	79.5706	6.31416	0.000483109	0.0118782
1681	TCOGS2:TC015241	4.01011	2.66193	5.35829	2.01293	1.0093	0.122238	0.618891
1682	TCOGS2:TC015240	184.86	209.907	159.813	0.761351	-0.393367	0.0689153	0.460029
1683	TCOGS2:TC015480	0	0	0	NA	NA	NA	NA
1684	TCOGS2:TC015239	0	0	0	NA	NA	NA	NA
1685	TCOGS2:TC015238	4.29329	5.36568	3.2209	0.600279	-0.736296	0.412954	0.984437
1686	TCOGS2:TC015237	0	0	0	NA	NA	NA	NA	P155
1687	TCOGS2:TC015236	56.4995	45.9548	67.0443	1.45892	0.544901	0.174338	0.722761
1688	TCOGS2:TC015235	6.9981	5.09687	8.89933	1.74604	0.804085	0.702828	1
1689	TCOGS2:TC015234	87.8857	92.3258	83.4456	0.903817	-0.145898	0.942952	1	HPX2
1690	TCOGS2:TC015233	0	0	0	NA	NA	NA	NA
1691	TCOGS2:TC015232	13.9278	11.5497	16.3059	1.4118	0.497533	0.725893	1
1692	TCOGS2:TC015231	0	0	0	NA	NA	NA	NA
1693	TCOGS2:TC015481	293.908	432.468	155.348	0.359214	-1.47709	0.00152801	0.0316909
1694	TCOGS2:TC015230	0	0	0	NA	NA	NA	NA
1695	TCOGS2:TC015229	1.30497	2.00796	0.601973	0.299793	-1.73796	0.578035	1
1696	TCOGS2:TC015217	683.621	670.483	696.758	1.03919	0.055457	0.6292	1
1697	TCOGS2:TC015488	26.9065	22.4059	31.4071	1.40173	0.487209	0.409901	0.982784
1698	TCOGS2:TC015216	582.365	569.38	595.349	1.04561	0.0643427	0.684954	1
1699	TCOGS2:TC015489	0.974816	1.15808	0.791552	0.683503	-0.54898	1	1
1700	TCOGS2:TC015215	338.034	336.244	339.824	1.01065	0.0152765	0.906688	1
1701	TCOGS2:TC015490	38.6857	34.197	43.1744	1.26252	0.336305	0.95828	1
1702	TCOGS2:TC015214	633.391	639.922	626.86	0.979589	-0.0297518	0.936071	1
1703	TCOGS2:TC015213	308.826	311.093	306.559	0.985426	-0.0211804	0.750342	1
1704	TCOGS2:TC015491	187.141	205.129	169.153	0.82462	-0.278198	0.146498	0.673051
1705	TCOGS2:TC015212	0	0	0	NA	NA	NA	NA
1706	TCOGS2:TC015492	379.847	335.184	424.51	1.2665	0.340843	0.0232567	0.241272
1707	TCOGS2:TC015493	0	0	0	NA	NA	NA	NA
1708	TCOGS2:TC015494	30.7684	31.9501	29.5867	0.926027	-0.110873	0.837035	1
1709	TCOGS2:TC015211	111.551	123.792	99.311	0.802242	-0.317891	0.156204	0.688423
1710	TCOGS2:TC015210	0	0	0	NA	NA	NA	NA
1711	TCOGS2:TC015209	152.457	154.769	150.145	0.970125	-0.043757	0.807775	1
1712	TCOGS2:TC015495	0.0864426	0.172885	0	0	#NAME?	1	1
1713	TCOGS2:TC015208	1.09962	0.172885	2.02635	11.7208	3.55099	0.375444	0.95856
1714	TCOGS2:TC015207	301.199	300.261	302.136	1.00625	0.00898408	0.597614	1
1715	TCOGS2:TC015206	368.844	424.397	313.29	0.738202	-0.437913	0.15813	0.691412
1716	TCOGS2:TC015496	0	0	0	NA	NA	NA	NA
1717	TCOGS2:TC015497	0	0	0	NA	NA	NA	NA
1718	TCOGS2:TC015205	520.122	551.483	488.761	0.886268	-0.174186	0.138369	0.655808
1719	TCOGS2:TC015498	44.7915	42.7499	46.833	1.09551	0.131603	0.788301	1
1720	TCOGS2:TC015204	648.76	648.59	648.93	1.00053	0.000757703	0.989986	1
1721	TCOGS2:TC015499	132.328	138.081	126.575	0.916669	-0.125527	0.62413	1
1722	TCOGS2:TC015500	1.21745	2.02251	0.412395	0.203903	-2.29405	0.254736	0.833474
1723	TCOGS2:TC015501	0.667604	1.33521	0	0	#NAME?	0.525027	1
1724	TCOGS2:TC015203	1.82562	1.17687	2.47437	2.1025	1.07211	0.822481	1
1725	TCOGS2:TC015202	109.102	123.193	95.0115	0.77124	-0.374748	0.187347	0.745461
1726	TCOGS2:TC015502	5.60822	4.9052	6.31124	1.28664	0.363614	1	1
1727	TCOGS2:TC015503	42.459	34.2308	50.6872	1.48075	0.566327	0.736836	1
1728	TCOGS2:TC015201	3.45231	1.86841	5.03621	2.69546	1.43053	0.316231	0.900187
1729	TCOGS2:TC015200	0.276021	0.172885	0.379157	2.19312	1.13298	0.965781	1
1730	TCOGS2:TC015504	0.737926	0.504112	0.97174	1.92763	0.946825	0.971997	1
1731	TCOGS2:TC015505	551.962	577.025	526.9	0.913132	-0.131104	0.225511	0.802569
1732	TCOGS2:TC015199	194.031	206.436	181.625	0.879812	-0.184732	0.3897	0.969352
1733	TCOGS2:TC015506	330.617	351.157	310.077	0.883016	-0.179488	0.157834	0.691412
1734	TCOGS2:TC015507	0.0864426	0.172885	0	0	#NAME?	1	1
1735	TCOGS2:TC015508	631.068	556.733	705.404	1.26704	0.341465	0.00946392	0.129889
1736	TCOGS2:TC015198	896.251	849.864	942.638	1.10916	0.149472	0.420205	0.989581
1737	TCOGS2:TC015509	239.778	237.99	241.565	1.01503	0.0215155	0.753155	1
1738	TCOGS2:TC015510	394.177	382.852	405.503	1.05916	0.0829228	0.835718	1
1739	TCOGS2:TC015511	811.283	810.121	812.445	1.00287	0.00413254	0.893738	1
1740	TCOGS2:TC015512	249.297	265.769	232.826	0.876046	-0.190922	0.207935	0.78294
1741	TCOGS2:TC015197	292.032	304.527	279.538	0.917944	-0.123522	0.636366	1
1742	TCOGS2:TC015513	20.1947	3.85334	36.536	9.48163	3.24514	4.73674e-09	2.8998e-07
1743	TCOGS2:TC015514	52.9671	53.4958	52.4384	0.980233	-0.0288034	0.680961	1
1744	TCOGS2:TC015515	47.9019	48.0653	47.7384	0.993199	-0.00984546	0.883002	1
1745	TCOGS2:TC015516	46.0323	42.1244	49.9402	1.18554	0.245543	0.921978	1
1746	TCOGS2:TC015196	235.139	255.437	214.842	0.841077	-0.24969	0.181262	0.735269
1747	TCOGS2:TC015195	0.346845	0.504112	0.189579	0.376064	-1.41095	1	1
1748	TCOGS2:TC015194	16.7551	14.612	18.8983	1.29334	0.371104	0.343885	0.933433
1749	TCOGS2:TC015193	824.575	901.607	747.544	0.829124	-0.270341	0.0696093	0.462399
1750	TCOGS2:TC015517	394.337	332.15	456.525	1.37446	0.458861	0.0292647	0.278101
1751	TCOGS2:TC015192	453.588	494.687	412.49	0.833841	-0.262155	0.126085	0.626522
1752	TCOGS2:TC015518	0	0	0	NA	NA	NA	NA
1753	TCOGS2:TC015519	3.54086	2.68072	4.401	1.64173	0.715213	0.434766	0.999308
1754	TCOGS2:TC015520	1.22014	0.676998	1.76329	2.60458	1.38105	0.637218	1
1755	TCOGS2:TC015191	124.823	137.281	112.365	0.818502	-0.288943	0.173647	0.722529
1756	TCOGS2:TC015521	94.0197	112.581	75.4579	0.670252	-0.577225	0.00581221	0.090141
1757	TCOGS2:TC015522	165.837	172.765	158.909	0.919798	-0.12061	0.624775	1
1758	TCOGS2:TC015523	30.54	29.8814	31.1987	1.04409	0.0622396	0.523892	1
1759	TCOGS2:TC015524	692.991	676.374	709.607	1.04913	0.0691992	0.461931	1
1760	TCOGS2:TC015190	0	0	0	NA	NA	NA	NA
1761	TCOGS2:TC015189	2.63864	0.504112	4.77316	9.46844	3.24313	0.0161411	0.191838
1762	TCOGS2:TC015525	0	0	0	NA	NA	NA	NA
1763	TCOGS2:TC015526	0	0	0	NA	NA	NA	NA
1764	TCOGS2:TC015188	264.884	86.4453	443.323	5.12837	2.3585	2.01191e-48	9.36074e-46
1765	TCOGS2:TC015527	42.416	30.0565	54.7755	1.82242	0.865853	0.377295	0.959077
1766	TCOGS2:TC015187	13.3408	9.52522	17.1564	1.80116	0.848925	0.568097	1
1767	TCOGS2:TC015186	537.183	372.593	701.772	1.88348	0.913401	0.686566	1
1768	TCOGS2:TC015185	10.1947	9.50644	10.883	1.14481	0.195105	0.791165	1
1769	TCOGS2:TC015528	20.1454	18.4609	21.8299	1.18249	0.241832	0.930395	1
1770	TCOGS2:TC015529	25.8885	20.4458	31.3312	1.5324	0.615793	0.373267	0.957503
1771	TCOGS2:TC015184	362.806	383.497	342.114	0.89209	-0.164738	0.482646	1
1772	TCOGS2:TC015530	79.6503	89.9983	69.3024	0.770042	-0.376992	0.119777	0.613749
1773	TCOGS2:TC015183	197.297	191.629	202.965	1.05916	0.08292	0.775164	1
1774	TCOGS2:TC015531	15.5332	17.4486	13.6178	0.780452	-0.357619	0.621529	1
1775	TCOGS2:TC015182	0.242935	0	0.48587	Inf	Inf	0.985773	1
1776	TCOGS2:TC015181	0.517609	0.84564	0.189579	0.224184	-2.15725	0.687551	1
1777	TCOGS2:TC015532	877.322	842.635	912.008	1.08233	0.114139	0.240345	0.819441
1778	TCOGS2:TC015533	299.067	270.999	327.134	1.20714	0.271597	0.0318708	0.293245
1779	TCOGS2:TC015179	304.626	269.453	339.799	1.26107	0.33465	0.00301602	0.054886
1780	TCOGS2:TC015178	562.706	513.473	611.938	1.19176	0.253097	0.0397329	0.335709
1781	TCOGS2:TC015177	735.975	650.993	820.957	1.26108	0.334664	0.00673731	0.100901
1782	TCOGS2:TC015534	492.71	512.637	472.782	0.922255	-0.116762	0.527318	1
1783	TCOGS2:TC015176	78.5842	83.2655	73.9028	0.887556	-0.17209	0.366514	0.951868
1784	TCOGS2:TC015535	633.877	654.666	613.087	0.936487	-0.0946694	0.699626	1
1785	TCOGS2:TC015536	13.2061	12.9934	13.4188	1.03274	0.046478	0.991345	1
1786	TCOGS2:TC015175	101.65	100.746	102.554	1.01794	0.0256491	0.893442	1
1787	TCOGS2:TC015537	141.774	152.068	131.479	0.864605	-0.209888	0.30057	0.885283
1788	TCOGS2:TC015174	325.415	297.05	353.781	1.19098	0.252148	0.0384275	0.32886
1789	TCOGS2:TC015173	687.593	646.486	728.701	1.12717	0.172708	0.299782	0.884391
1790	TCOGS2:TC015172	173.13	175.593	170.667	0.971949	-0.0410482	0.572584	1
1791	TCOGS2:TC015538	128.022	144.276	111.767	0.774677	-0.368332	0.151146	0.678975
1792	TCOGS2:TC015171	72.1206	67.3898	76.8515	1.1404	0.189543	0.680825	1
1793	TCOGS2:TC015539	10962.8	10706.3	11219.4	1.04793	0.0675426	0.57175	1
1794	TCOGS2:TC015170	386.275	487.034	285.516	0.586234	-0.770452	0.0555174	0.409573
1795	TCOGS2:TC015540	525.496	572.408	478.584	0.83609	-0.258269	0.0454606	0.365518
1796	TCOGS2:TC015169	6.37547	8.23383	4.51711	0.548603	-0.866164	0.364297	0.949719
1797	TCOGS2:TC015168	270.335	309.006	231.665	0.74971	-0.415596	0.0344856	0.311151
1798	TCOGS2:TC015167	1.16671	1.02277	1.31066	1.28148	0.357814	1	1
1799	TCOGS2:TC015541	1.09696	0.504112	1.68982	3.35206	1.74505	0.422158	0.991437
1800	TCOGS2:TC015542	35.9367	37.3006	34.5728	0.926869	-0.109562	0.829846	1
1801	TCOGS2:TC030121	0.163492	0.326984	0	0	#NAME?	1	1
1802	TCOGS2:TC015544	32.7213	28.4424	37.0002	1.30088	0.379493	0.855685	1
1803	TCOGS2:TC015166	239.005	260.83	217.179	0.832645	-0.264226	0.471582	1
1804	TCOGS2:TC015545	1484.61	1456.19	1513.04	1.03904	0.0552489	0.652481	1
1805	TCOGS2:TC015165	96.8114	105.152	88.4709	0.841363	-0.2492	0.280819	0.865326
1806	TCOGS2:TC015164	1033.95	998.618	1069.29	1.07077	0.0986467	0.763295	1
1807	TCOGS2:TC015546	2.39899	2.84512	1.95287	0.686394	-0.542892	0.612674	1
1808	TCOGS2:TC015163	762.612	795.044	730.18	0.918414	-0.122783	0.2827	0.867391
1809	TCOGS2:TC015547	349.758	382.266	317.25	0.829918	-0.26896	0.0784433	0.489206
1810	TCOGS2:TC015548	78.2653	80.7629	75.7678	0.938151	-0.0921082	0.802983	1
1811	TCOGS2:TC015162	82.4922	84.8727	80.1117	0.943904	-0.0832886	0.882124	1
1812	TCOGS2:TC015549	0.172885	0.34577	0	0	#NAME?	0.800839	1
1813	TCOGS2:TC015161	27.4148	20.5169	34.3126	1.67241	0.741925	0.0526475	0.398511
1814	TCOGS2:TC015550	8.56004	5.52402	11.5961	2.09921	1.06984	0.0222898	0.235268
1815	TCOGS2:TC015160	217.461	128.993	305.929	2.37168	1.24591	1.49414e-17	1.93104e-15
1816	TCOGS2:TC015551	0	0	0	NA	NA	NA	NA
1817	TCOGS2:TC015552	0	0	0	NA	NA	NA	NA
1818	TCOGS2:TC015159	0	0	0	NA	NA	NA	NA
1819	TCOGS2:TC015553	0	0	0	NA	NA	NA	NA
1820	TCOGS2:TC015158	7.80721	8.02337	7.59106	0.946118	-0.0799072	1	1
1821	TCOGS2:TC015554	33.2275	37.2928	29.1622	0.781981	-0.354795	0.523147	1
1822	TCOGS2:TC015157	0	0	0	NA	NA	NA	NA
1823	TCOGS2:TC015555	1.59683	1.50385	1.68982	1.12366	0.168205	1	1
1824	TCOGS2:TC015156	32.6907	54.6147	10.7667	0.197138	-2.34272	0.27748	0.860489
1825	TCOGS2:TC015556	5.0701	7.02363	3.11658	0.443728	-1.17225	0.225829	0.803293
1826	TCOGS2:TC015155	42.8394	34.1219	51.557	1.51097	0.595471	0.252996	0.832269
1827	TCOGS2:TC015557	609.733	580.678	638.787	1.10007	0.137596	0.391379	0.970143
1828	TCOGS2:TC015558	158.608	155.179	162.036	1.04418	0.0623747	0.804869	1
1829	TCOGS2:TC015154	2.32626	2.35373	2.29879	0.976657	-0.0340761	0.904845	1
1830	TCOGS2:TC015559	0.658755	0.34577	0.97174	2.81036	1.49076	1	1
1831	TCOGS2:TC015560	0.0864426	0.172885	0	0	#NAME?	1	1
1832	TCOGS2:TC015561	0	0	0	NA	NA	NA	NA
1833	TCOGS2:TC015562	233.517	221.109	245.925	1.11223	0.153457	0.621505	1
1834	TCOGS2:TC015153	649.18	660.683	637.676	0.965176	-0.0511356	0.554007	1
1835	TCOGS2:TC015152	2.16568	2.34525	1.98611	0.846865	-0.239796	0.623027	1
1836	TCOGS2:TC015151	3.75481	2.32646	5.18316	2.22792	1.1557	0.394909	0.972158
1837	TCOGS2:TC015563	1902.07	237.363	3566.78	15.0267	3.90946	5.4241e-64	3.44134e-61	apoD
1838	TCOGS2:TC015150	1443.08	1476.03	1410.12	0.955343	-0.0659093	0.540433	1
1839	TCOGS2:TC015149	18.5357	15.8884	21.1831	1.33324	0.414938	0.3678	0.952635
1840	TCOGS2:TC015148	2.41081	2.00372	2.8179	1.40633	0.491938	0.804376	1
1841	TCOGS2:TC015147	1.5757	1.98069	1.17071	0.591061	-0.758621	0.954514	1
1842	TCOGS2:TC015564	22.3085	17.4924	27.1245	1.55065	0.632869	0.049588	0.383038
1843	TCOGS2:TC015146	59.5169	51.4441	67.5897	1.31385	0.393798	0.412832	0.984437
1844	TCOGS2:TC015145	0	0	0	NA	NA	NA	NA
1845	TCOGS2:TC015565	0	0	0	NA	NA	NA	NA
1846	TCOGS2:TC015144	20.9248	21.7333	20.1162	0.925593	-0.11155	0.732316	1	SR-B4
1847	TCOGS2:TC015143	0	0	0	NA	NA	NA	NA
1848	TCOGS2:TC015566	90.4632	108.256	72.67	0.671277	-0.57502	0.24581	0.825704
1849	TCOGS2:TC015142	784.748	788.391	781.106	0.99076	-0.013393	0.793005	1
1850	TCOGS2:TC015141	108.981	125.862	92.0997	0.731753	-0.450571	0.0981888	0.552852
1851	TCOGS2:TC030575	979.684	1001.4	957.97	0.956632	-0.0639644	0.507359	1
1852	TCOGS2:TC030775	4.07874	3.35347	4.80401	1.43255	0.518582	0.788939	1
1853	TCOGS2:TC015139	201.333	170.509	232.156	1.36154	0.445244	0.471662	1
1854	TCOGS2:TC015567	0.917037	0.672755	1.16132	1.72621	0.787612	1	1
1855	TCOGS2:TC015138	708.286	719.404	697.168	0.969091	-0.0452953	0.758573	1
1856	TCOGS2:TC015568	8.95465	12.1976	5.71166	0.46826	-1.09462	0.207309	0.782015
1857	TCOGS2:TC015137	1.12169	1.48506	0.758315	0.510627	-0.969657	1	1
1858	TCOGS2:TC015569	43.4688	47.1385	39.7991	0.844301	-0.244171	0.463365	1
1859	TCOGS2:TC015570	5.91633	5.45493	6.37772	1.16917	0.225479	0.784239	1
1860	TCOGS2:TC015571	29.7504	28.5112	30.9896	1.08693	0.120256	0.458044	1
1861	TCOGS2:TC015572	25.0396	23.0807	26.9986	1.16975	0.226199	0.335793	0.921006
1862	TCOGS2:TC015573	535.014	503.664	566.364	1.12449	0.169267	0.183959	0.739772
1863	TCOGS2:TC015136	1.23414	1.67674	0.791552	0.472079	-1.0829	0.791966	1
1864	TCOGS2:TC015574	573.794	586.869	560.719	0.955441	-0.0657609	0.767109	1
1865	TCOGS2:TC015135	171.446	185.702	157.191	0.846466	-0.240476	0.230674	0.809215
1866	TCOGS2:TC015575	33.1367	38.0802	28.1932	0.740362	-0.433697	0.434753	0.999308
1867	TCOGS2:TC015576	60.9089	65.6977	56.1201	0.854217	-0.227325	0.824471	1
1868	TCOGS2:TC015577	1091.9	966.141	1217.66	1.26033	0.333802	0.00697798	0.103836
1869	TCOGS2:TC015134	4556.81	4625.76	4487.85	0.970188	-0.043664	0.500308	1
1870	TCOGS2:TC015133	150.358	165.873	134.843	0.812932	-0.298794	0.215058	0.788392
1871	TCOGS2:TC015132	3852.63	3962.84	3742.42	0.944379	-0.0825628	0.416979	0.987757
1872	TCOGS2:TC030176	0	0	0	NA	NA	NA	NA
1873	TCOGS2:TC015130	2.75717	2.87663	2.63771	0.916944	-0.125095	0.991238	1	P154
1874	TCOGS2:TC015579	0.836562	0.172885	1.50024	8.67765	3.11731	0.560238	1	P160
1875	TCOGS2:TC015580	0.786857	0	1.57371	Inf	Inf	0.315955	0.900187	P161
1876	TCOGS2:TC015129	43.831	41.769	45.893	1.09873	0.135842	0.746636	1
1877	TCOGS2:TC015581	44.149	34.9027	53.3954	1.52984	0.613378	0.0776093	0.486079
1878	TCOGS2:TC015128	0.83349	1.18111	0.48587	0.411367	-1.2815	0.824977	1
1879	TCOGS2:TC015582	1.83899	0.826854	2.85114	3.44817	1.78583	0.388832	0.96899
1880	TCOGS2:TC015127	105.455	94.1811	116.729	1.23941	0.309654	0.748962	1
1881	TCOGS2:TC015583	30.4831	33.3708	27.5955	0.826937	-0.274151	0.648196	1
1882	TCOGS2:TC015584	568.993	577.306	560.68	0.9712	-0.042159	0.982031	1
1883	TCOGS2:TC015126	1259.32	1361.75	1156.89	0.849558	-0.235216	0.0839263	0.505368
1884	TCOGS2:TC015125	145.835	149.575	142.094	0.94999	-0.074016	0.914512	1
1885	TCOGS2:TC015585	89.6521	110.049	69.2553	0.629315	-0.668146	0.00508359	0.0809085
1886	TCOGS2:TC015124	1046.44	975.105	1117.78	1.14632	0.197008	0.166616	0.708816
1887	TCOGS2:TC015123	2.51607	1.83508	3.19706	1.74219	0.800902	0.376926	0.959077
1888	TCOGS2:TC015122	252.539	255.429	249.65	0.977374	-0.0330177	0.722918	1
1889	TCOGS2:TC015121	0.421774	0.653968	0.189579	0.28989	-1.78642	1	1
1890	TCOGS2:TC015120	416.344	198.074	634.615	3.20393	1.67984	3.67731e-08	1.98177e-06
1891	TCOGS2:TC015119	19.0573	15.1159	22.9987	1.52149	0.605483	0.897338	1
1892	TCOGS2:TC015586	0	0	0	NA	NA	NA	NA
1893	TCOGS2:TC015118	4.47811	3.93879	5.01743	1.27385	0.349197	0.637434	1
1894	TCOGS2:TC015587	55.7853	55.6317	55.9389	1.00552	0.00794538	0.877025	1
1895	TCOGS2:TC015588	0.206197	0	0.412395	Inf	Inf	0.985771	1
1896	TCOGS2:TC015589	341.898	304.994	378.803	1.242	0.312668	0.12086	0.615967
1897	TCOGS2:TC015117	296.272	283.44	309.103	1.09054	0.125046	0.397776	0.973742
1898	TCOGS2:TC015116	0.181232	0.172885	0.189579	1.09656	0.132982	1	1
1899	TCOGS2:TC015115	0	0	0	NA	NA	NA	NA
1900	TCOGS2:TC015590	0	0	0	NA	NA	NA	NA
1901	TCOGS2:TC015591	0	0	0	NA	NA	NA	NA
1902	TCOGS2:TC015114	469.418	525.298	413.539	0.787247	-0.345112	0.0060987	0.0933396
1903	TCOGS2:TC015113	900.292	983.828	816.757	0.830183	-0.268498	0.0349377	0.312856
1904	TCOGS2:TC015112	409.717	408.53	410.905	1.00581	0.0083632	1	1
1905	TCOGS2:TC015111	4272.5	1557.74	6987.27	4.48553	2.16528	2.23971e-72	2.23299e-69
1906	TCOGS2:TC015110	73.5861	67.0244	80.1478	1.1958	0.257975	0.227253	0.805103	P153/SR-A4
1907	TCOGS2:TC015592	0.300987	0	0.601973	Inf	Inf	0.636184	1
1908	TCOGS2:TC015109	569.21	755.702	382.718	0.50644	-0.981537	9.73727e-11	7.67869e-09
1909	TCOGS2:TC015593	7.21491	9.72313	4.70668	0.484071	-1.04671	0.281938	0.86692
1910	TCOGS2:TC015108	3.69261	3.50333	3.88189	1.10806	0.148035	0.778911	1
1911	TCOGS2:TC015594	400.652	352.317	448.987	1.27438	0.349797	0.0359286	0.316399
1912	TCOGS2:TC015595	2191.64	758.712	3624.57	4.77727	2.25619	6.19391e-23	1.01711e-20
1913	TCOGS2:TC015596	60.4349	50.0335	70.8363	1.41578	0.501594	0.541119	1
1914	TCOGS2:TC015597	8.53302	8.84217	8.22388	0.930075	-0.104582	0.545982	1
1915	TCOGS2:TC015107	0	0	0	NA	NA	NA	NA
1916	TCOGS2:TC015106	4.47776	3.20362	5.7519	1.79544	0.844337	0.346721	0.934386
1917	TCOGS2:TC015105	135.985	139.09	132.88	0.955352	-0.0658957	0.459141	1
1918	TCOGS2:TC030720	280.398	301.635	259.162	0.859192	-0.218948	0.552435	1
1919	TCOGS2:TC030766	260.624	270.662	250.586	0.925825	-0.111188	0.640812	1
1920	TCOGS2:TC015598	928.377	89.3102	1767.44	19.79	4.3067	6.28146e-78	7.30638e-75
1921	TCOGS2:TC015103	0.649362	0.326984	0.97174	2.97183	1.57135	0.964451	1
1922	TCOGS2:TC015102	134.032	130.035	138.029	1.06147	0.0860699	0.589479	1
1923	TCOGS2:TC015599	2.40219	2.66193	2.14245	0.804848	-0.313213	1	1
1924	TCOGS2:TC015600	26.8343	23.6199	30.0487	1.27218	0.347298	0.30436	0.888948
1925	TCOGS2:TC015101	6.36824	8.25261	4.48387	0.543327	-0.880107	0.401623	0.976461
1926	TCOGS2:TC015100	48.0781	52.0441	44.1121	0.847591	-0.23856	0.391498	0.970264
1927	TCOGS2:TC015601	16.6995	16.7692	16.6299	0.991693	-0.0120344	1	1
1928	TCOGS2:TC015099	18.7025	23.6496	13.7554	0.581631	-0.781824	0.137851	0.654242	H152
1929	TCOGS2:TC015602	9.25292	8.4358	10.07	1.19373	0.255472	0.970941	1
1930	TCOGS2:TC015603	6.91577	5.22612	8.60542	1.64662	0.719505	0.397163	0.973275
1931	TCOGS2:TC015604	172.223	162.189	182.258	1.12374	0.168306	0.317915	0.90192
1932	TCOGS2:TC015098	7.99526	7.0818	8.90872	1.25797	0.331101	0.925216	1
1933	TCOGS2:TC015097	270.424	292.539	248.309	0.848807	-0.236492	0.123306	0.620882
1934	TCOGS2:TC015096	1981.72	1918.8	2044.64	1.06558	0.0916373	0.506755	1
1935	TCOGS2:TC015095	85.0951	85.9733	84.2169	0.97957	-0.0297791	0.78422	1
1936	TCOGS2:TC015605	813.912	829.71	798.114	0.96192	-0.0560119	0.943395	1
1937	TCOGS2:TC015606	336.338	331.785	340.891	1.02745	0.0390642	0.8483	1
1938	TCOGS2:TC015094	465.919	452.907	478.931	1.05746	0.0806033	0.607955	1
1939	TCOGS2:TC015607	288.122	283.082	293.161	1.0356	0.0504696	0.983353	1
1940	TCOGS2:TC015608	1240.88	1222.27	1259.48	1.03044	0.0432641	0.736687	1
1941	TCOGS2:TC015609	587.515	645.986	529.043	0.818969	-0.28812	0.0451462	0.363828
1942	TCOGS2:TC015610	3886.48	3898.23	3874.72	0.99397	-0.00872523	0.865702	1
1943	TCOGS2:TC015093	563.36	602.008	524.712	0.871604	-0.198256	0.123863	0.621005
1944	TCOGS2:TC015611	1.60008	1.354	1.84616	1.36349	0.447304	0.62854	1
1945	TCOGS2:TC015612	14.6648	4.18881	25.1408	6.0019	2.58542	2.70221e-06	0.000109644
1946	TCOGS2:TC015613	2200.84	1198.63	3203.05	2.67227	1.41806	7.25552e-13	6.7515e-11
1947	TCOGS2:TC015614	244.184	342.511	145.857	0.425846	-1.2316	0.00176969	0.0356441
1948	TCOGS2:TC015092	0.242935	0	0.48587	Inf	Inf	0.985773	1
1949	TCOGS2:TC015615	2.06428	0	4.12856	Inf	Inf	0.0287287	0.274655
1950	TCOGS2:TC015616	36.8388	9.18569	64.4919	7.0209	2.81166	6.66132e-17	8.15602e-15
1951	TCOGS2:TC015091	27.7768	26.8866	28.667	1.06622	0.092503	0.564781	1
1952	TCOGS2:TC015090	0	0	0	NA	NA	NA	NA
1953	TCOGS2:TC015089	0.887299	1.17262	0.601973	0.513356	-0.961969	0.742431	1
1954	TCOGS2:TC030177	0	0	0	NA	NA	NA	NA
1955	TCOGS2:TC030246	0	0	0	NA	NA	NA	NA
1956	TCOGS2:TC015617	0	0	0	NA	NA	NA	NA	P162
1957	TCOGS2:TC015618	0	0	0	NA	NA	NA	NA	P163
1958	TCOGS2:TC015087	0.0864426	0.172885	0	0	#NAME?	1	1
1959	TCOGS2:TC015619	0	0	0	NA	NA	NA	NA
1960	TCOGS2:TC015086	82.8997	67.5924	98.2071	1.45293	0.538967	0.020255	0.22194
1961	TCOGS2:TC015085	0.998781	0.826854	1.17071	1.41586	0.501679	0.783748	1
1962	TCOGS2:TC015084	2.69588	3.02649	2.36527	0.781521	-0.355643	0.7666	1
1963	TCOGS2:TC015620	0.439513	0.499869	0.379157	0.758513	-0.398755	1	1
1964	TCOGS2:TC015083	28.487	19.0896	37.8845	1.98456	0.988822	0.0270087	0.264693	P151
1965	TCOGS2:TC015621	0	0	0	NA	NA	NA	NA
1966	TCOGS2:TC015622	5109.8	4994.71	5224.9	1.04609	0.0650016	0.641642	1
1967	TCOGS2:TC015082	879.744	810.366	949.123	1.17123	0.22802	0.0927516	0.536372
1968	TCOGS2:TC015081	201.291	179.663	222.92	1.24076	0.311228	0.0359771	0.316426
1969	TCOGS2:TC015623	0.412395	0	0.824789	Inf	Inf	0.610197	1
1970	TCOGS2:TC015624	0	0	0	NA	NA	NA	NA
1971	TCOGS2:TC015625	0.449132	0	0.898265	Inf	Inf	0.706714	1
1972	TCOGS2:TC015080	357.761	371.85	343.671	0.924218	-0.113695	0.432089	0.998003
1973	TCOGS2:TC015626	2313.57	2366.94	2260.19	0.954899	-0.0665797	0.547966	1
1974	TCOGS2:TC015079	2890.49	2868.77	2912.22	1.01515	0.0216871	0.826853	1
1975	TCOGS2:TC030044	1.04676	1.33521	0.758315	0.567937	-0.816197	0.93885	1
1976	TCOGS2:TC015078	1042.68	963.805	1121.55	1.16367	0.218682	0.0809674	0.496766
1977	TCOGS2:TC015628	379.491	366.415	392.567	1.07137	0.0994605	0.397349	0.973481
1978	TCOGS2:TC015077	257.619	277.419	237.818	0.857253	-0.222208	0.382493	0.96456
1979	TCOGS2:TC015076	3623.28	3976.11	3270.46	0.822527	-0.281866	0.113217	0.596044
1980	TCOGS2:TC015075	41.9527	36.0632	47.8423	1.32662	0.40776	0.150235	0.678635
1981	TCOGS2:TC015074	191.979	180.256	203.701	1.13007	0.17641	0.369039	0.953801
1982	TCOGS2:TC015629	66.1153	71.6237	60.6068	0.846184	-0.240956	0.358644	0.943738
1983	TCOGS2:TC015073	134.33	136.962	131.697	0.961555	-0.0565582	0.602922	1
1984	TCOGS2:TC015630	0.543922	0	1.08784	Inf	Inf	0.507441	1
1985	TCOGS2:TC015631	43.7684	46.9678	40.569	0.863761	-0.211296	0.438109	1
1986	TCOGS2:TC015072	121.012	129.904	112.119	0.863091	-0.212416	0.260078	0.839733
1987	TCOGS2:TC015632	306	310.223	301.777	0.972776	-0.0398206	0.752583	1
1988	TCOGS2:TC015633	330.687	328.145	333.229	1.01549	0.022181	0.802723	1
1989	TCOGS2:TC015071	191.825	200.282	183.368	0.91555	-0.12729	0.399571	0.974847
1990	TCOGS2:TC015634	1048.11	1117.44	978.786	0.87592	-0.19113	0.0795	0.491885
1991	TCOGS2:TC015070	171.106	90.6785	251.534	2.77391	1.47192	1.9452e-14	2.0569e-12
1992	TCOGS2:TC015635	695.226	688.56	701.892	1.01936	0.0276664	0.386183	0.965901
1993	TCOGS2:TC015636	147.384	142.185	152.583	1.07314	0.101834	0.425199	0.992977
1994	TCOGS2:TC015637	1140.62	1034.52	1246.71	1.20511	0.269162	0.0250245	0.253203
1995	TCOGS2:TC015069	185.068	201.379	168.757	0.838009	-0.254963	0.338831	0.925595
1996	TCOGS2:TC015638	144.791	159.216	130.366	0.818797	-0.288421	0.0943262	0.540972
1997	TCOGS2:TC015639	2077.87	2049.21	2106.52	1.02796	0.0397883	0.710019	1
1998	TCOGS2:TC015068	354.866	375.764	333.969	0.888774	-0.170112	0.523676	1
1999	TCOGS2:TC015067	0.172885	0.34577	0	0	#NAME?	0.866481	1
[truncated: 14,542 more rows]
