# Supplementary material for: The extraembryonic serosa is a frontier epithelium providing the insect egg with a full-range innate immune response
Source: eLife. 2014 Dec 9;3:e04111. doi: 10.7554/eLife.04111 (PMC4358341; doi:10.7554/eLife.04111)
Supplement: Supplementary file 6. — DEseq output from control RNAi eggs, sterile injury compared to naive eggs. DOI: http://dx.doi.org/10.7554/eLife.04111.018 [file elife04111s006.xls]

## Sheet: Control_MP-vs-NP_DEseq_Output
	id	baseMean	baseMeanA	baseMeanB	foldChange	log2FoldChange	pval	padj	Immune Genes
1	TCOGS2:TC004684	717.071	763.308	670.834	0.878851	-0.186309	0.157251	0.75232
2	TCOGS2:TC004685	10.6935	11.7525	9.63458	0.819791	-0.286671	0.551247	1
3	TCOGS2:TC004683	630.619	609.721	651.517	1.06855	0.0956554	0.369387	1
4	TCOGS2:TC004686	12.3288	4.5962	20.0613	4.36476	2.1259	5.66016e-06	0.000282987
5	TCOGS2:TC004682	53.8321	60.048	47.6161	0.792968	-0.334665	0.339483	0.99496
6	TCOGS2:TC004687	0	0	0	NA	NA	NA	NA
7	TCOGS2:TC004681	0.327308	0.421494	0.233122	0.553085	-0.854428	1	1
8	TCOGS2:TC004688	77.368	82.7674	71.9687	0.86953	-0.201692	0.567742	1
9	TCOGS2:TC004680	8.88741	8.84251	8.93231	1.01016	0.0145786	0.708872	1
10	TCOGS2:TC004689	18.2716	21.4087	15.1344	0.706929	-0.500363	0.317055	0.975137
11	TCOGS2:TC004679	622.466	616.631	628.301	1.01893	0.027049	0.868944	1
12	TCOGS2:TC004678	74.5455	80.0429	69.0481	0.862638	-0.213173	0.39511	1
13	TCOGS2:TC004690	309.306	314.513	304.099	0.966887	-0.0485808	0.620877	1
14	TCOGS2:TC004677	129.069	126.246	131.893	1.04473	0.0631352	0.722994	1
15	TCOGS2:TC004676	2396.44	1276.16	3516.72	2.7557	1.46242	4.56796e-51	2.87553e-48
16	TCOGS2:TC004675	2318.64	2420.23	2217.04	0.916045	-0.126509	0.163224	0.7644
17	TCOGS2:TC004691	870.608	911.633	829.582	0.909996	-0.136068	0.225599	0.864115
18	TCOGS2:TC004674	82.3457	82.2168	82.4747	1.00314	0.00451806	0.909217	1
19	TCOGS2:TC004673	15.6281	14.2908	16.9655	1.18716	0.247517	0.724313	1
20	TCOGS2:TC004692	0.264042	0.160135	0.367948	2.29774	1.20021	1	1
21	TCOGS2:TC004672	337.05	323.159	350.94	1.08597	0.11898	0.499356	1
22	TCOGS2:TC004693	70.2212	76.2731	64.1693	0.84131	-0.249291	0.216122	0.856276
23	TCOGS2:TC004694	645.171	676.709	613.633	0.90679	-0.14116	0.160522	0.759534
24	TCOGS2:TC004671	368.973	448.051	289.894	0.64701	-0.62814	0.00934008	0.14449
25	TCOGS2:TC004695	442.101	453.4	430.801	0.950158	-0.0737605	0.310263	0.972728
26	TCOGS2:TC004696	379.669	394.158	365.181	0.926482	-0.110165	0.382864	1
27	TCOGS2:TC004670	15.1667	13.862	16.4714	1.18824	0.248823	0.65013	1
28	TCOGS2:TC004669	409.917	447.536	372.297	0.83188	-0.265552	0.0537353	0.448842
29	TCOGS2:TC004668	8.06834	6.86197	9.27472	1.35161	0.434679	0.521956	1
30	TCOGS2:TC004697	1150.71	1154.18	1147.25	0.993998	-0.0086853	0.831044	1
31	TCOGS2:TC004667	333.969	351.212	316.725	0.901804	-0.149114	0.329229	0.98477
32	TCOGS2:TC004698	5596.69	4883.36	6310.03	1.29215	0.369771	0.00766804	0.125823
33	TCOGS2:TC004666	0.849767	0.800676	0.898859	1.12263	0.166877	1	1
34	TCOGS2:TC004665	0.394721	0.421494	0.367948	0.872962	-0.196009	1	1
35	TCOGS2:TC004699	0.59275	0.32027	0.865231	2.70156	1.4338	1	1
36	TCOGS2:TC004700	81.7352	106.922	56.5487	0.52888	-0.918989	0.0150257	0.199321
37	TCOGS2:TC004701	12.6341	14.2264	11.0417	0.77614	-0.365612	0.755475	1
38	TCOGS2:TC004664	272.175	284.097	260.253	0.916073	-0.126465	0.543163	1
39	TCOGS2:TC004702	1177.48	1162.49	1192.47	1.02579	0.0367312	0.935266	1
40	TCOGS2:TC011531	0.855544	0.677403	1.03369	1.52595	0.609711	0.919396	1
41	TCOGS2:TC011532	8.46675	9.09663	7.83687	0.861513	-0.215055	0.822924	1
42	TCOGS2:TC011533	0.884342	1.40074	0.367948	0.262682	-1.92861	0.451027	1
43	TCOGS2:TC011534	1.77055	1.2406	2.30049	1.85434	0.890904	0.68101	1
44	TCOGS2:TC011535	202.534	197.35	207.717	1.05253	0.0738634	0.653372	1
45	TCOGS2:TC011530	127.595	130.608	124.583	0.95387	-0.068135	0.669677	1
46	TCOGS2:TC011536	1.01131	0.421494	1.60113	3.7987	1.9255	0.501832	1
47	TCOGS2:TC011529	62.9738	35.6645	90.283	2.53146	1.33997	9.38652e-11	8.78337e-09	βGRP2
48	TCOGS2:TC011537	47.6384	58.87	36.4069	0.618429	-0.693319	0.112994	0.653929
49	TCOGS2:TC011538	54.4135	36.7433	72.0838	1.96182	0.972193	0.00404665	0.078271
50	TCOGS2:TC011539	3.77084	3.2414	4.30029	1.32668	0.407819	0.560276	1
51	TCOGS2:TC011540	83.9856	79.6819	88.2894	1.10802	0.147989	0.591336	1
52	TCOGS2:TC011528	96.5942	135.545	57.6432	0.42527	-1.23355	1.33142e-05	0.000602577
53	TCOGS2:TC011541	274.388	273.229	275.548	1.00849	0.0121952	0.921978	1
54	TCOGS2:TC011527	296.267	315.762	276.771	0.876518	-0.190144	0.171286	0.77903
55	TCOGS2:TC011526	460.626	453.971	467.281	1.02932	0.0416905	0.580704	1
56	TCOGS2:TC011542	202.376	204.363	200.388	0.980547	-0.0283413	0.770167	1
57	TCOGS2:TC011525	13.9489	13.7608	14.137	1.02733	0.0389062	0.89766	1
58	TCOGS2:TC011524	165.037	169.36	160.714	0.94895	-0.075596	0.756251	1
59	TCOGS2:TC011523	118.467	122.625	114.31	0.932188	-0.101306	0.586753	1
60	TCOGS2:TC011543	129.009	139.692	118.326	0.84705	-0.239482	0.482601	1
61	TCOGS2:TC011522	336.174	243.516	428.831	1.76099	0.81639	0.00379564	0.0741407
62	TCOGS2:TC011521	6.58525	5.20171	7.96879	1.53196	0.615374	0.183116	0.800998
63	TCOGS2:TC011520	27.7811	32.8358	22.7265	0.692127	-0.530891	0.367785	1
64	TCOGS2:TC011544	0.210747	0.421494	0	0	#NAME?	1	1
65	TCOGS2:TC011545	79.4912	79.3087	79.6737	1.0046	0.0066242	0.715048	1
66	TCOGS2:TC011546	14.5035	13.1112	15.8959	1.21239	0.277852	0.494409	1
67	TCOGS2:TC011519	689.735	619.547	759.922	1.22658	0.294637	0.00460566	0.0863109
68	TCOGS2:TC011547	460.88	455.412	466.348	1.02401	0.0342348	0.90237	1
69	TCOGS2:TC011548	30.8024	33.4596	28.1452	0.841169	-0.249533	0.492789	1
70	TCOGS2:TC011518	153.029	163.208	142.85	0.875268	-0.192203	0.403493	1
71	TCOGS2:TC011517	27.684	25.4251	29.9429	1.17769	0.23596	0.824996	1
72	TCOGS2:TC030555	6.93625	5.43166	8.44084	1.55401	0.635994	0.505008	1
73	TCOGS2:TC011516	115.481	119.035	111.927	0.940286	-0.0888279	0.772159	1
74	TCOGS2:TC011549	371.404	346.168	396.64	1.1458	0.19636	0.246797	0.893672
75	TCOGS2:TC011515	200.37	174.052	226.688	1.30242	0.381192	0.00923356	0.143842
76	TCOGS2:TC011550	99.2548	98.9906	99.519	1.00534	0.00767994	0.949652	1
77	TCOGS2:TC011514	512.928	502.954	522.902	1.03966	0.056114	0.616198	1
78	TCOGS2:TC011551	1941.43	1919.04	1963.82	1.02333	0.0332735	0.747759	1
79	TCOGS2:TC011552	352.478	355.229	349.726	0.984508	-0.0225249	0.931184	1
80	TCOGS2:TC011513	685.022	682.832	687.213	1.00642	0.00922614	0.765263	1
81	TCOGS2:TC011512	3963.22	4035.74	3890.69	0.964061	-0.0528042	0.485692	1
82	TCOGS2:TC011511	0.169351	0.338701	0	0	#NAME?	1	1
83	TCOGS2:TC011553	252.83	317.704	187.956	0.591608	-0.757288	2.17989e-07	1.35378e-05
84	TCOGS2:TC011510	0.210747	0.421494	0	0	#NAME?	1	1
85	TCOGS2:TC011509	14.7645	18.1784	11.3505	0.624392	-0.679475	0.123282	0.67742
86	TCOGS2:TC011508	174.958	155.701	194.215	1.24735	0.318872	0.0383687	0.369519
87	TCOGS2:TC011507	133.066	138.645	127.487	0.919526	-0.121037	0.633212	1
88	TCOGS2:TC004703	484.957	526.169	443.744	0.84335	-0.245796	0.0184452	0.228078
89	TCOGS2:TC004663	187.612	197.994	177.229	0.895121	-0.159845	0.103941	0.627515
90	TCOGS2:TC004662	585.869	581.636	590.102	1.01456	0.0208476	0.910018	1
91	TCOGS2:TC004661	2.9524	1.54244	4.36237	2.82823	1.4999	0.487848	1	HPX8
92	TCOGS2:TC004660	0.116561	0	0.233122	Inf	Inf	0.926154	1
93	TCOGS2:TC004659	11.3264	10.7403	11.9124	1.10913	0.149435	0.840165	1
94	TCOGS2:TC004704	2.97634	4.8207	1.13198	0.234817	-2.09039	0.139584	0.714817
95	TCOGS2:TC004705	0.233122	0	0.466243	Inf	Inf	0.66278	1
96	TCOGS2:TC004658	137.706	151.226	124.186	0.821191	-0.28421	0.249929	0.897864
97	TCOGS2:TC004657	93.7793	99.6545	87.904	0.882088	-0.181006	0.470908	1
98	TCOGS2:TC004656	1.48556	1.33637	1.63475	1.22328	0.29075	0.997063	1
99	TCOGS2:TC004655	0.183974	0	0.367948	Inf	Inf	0.996792	1
100	TCOGS2:TC004706	32.5448	37.141	27.9486	0.752501	-0.410234	0.14132	0.717884
101	TCOGS2:TC004707	0	0	0	NA	NA	NA	NA
102	TCOGS2:TC004708	8.88843	12.3362	5.44067	0.441033	-1.18104	0.0467129	0.413228
103	TCOGS2:TC004709	784.491	854.968	714.014	0.835136	-0.259917	0.0266664	0.290707
104	TCOGS2:TC004710	1843.68	1824.92	1862.44	1.02056	0.0293597	0.921456	1
105	TCOGS2:TC004711	235.626	209.532	261.72	1.24907	0.320853	0.0323567	0.332177
106	TCOGS2:TC004654	151.202	166.352	136.053	0.817862	-0.29007	0.120668	0.672755	P54
107	TCOGS2:TC004653	0.285912	0.338701	0.233122	0.688281	-0.538931	1	1
108	TCOGS2:TC004652	0.300535	0	0.60107	Inf	Inf	0.707319	1
109	TCOGS2:TC004712	414.097	435.882	392.312	0.900043	-0.151934	0.0996987	0.613529
110	TCOGS2:TC004651	0.160135	0.32027	0	0	#NAME?	0.852697	1
111	TCOGS2:TC004713	1415.92	1342.28	1489.55	1.10972	0.150192	0.0920753	0.591717
112	TCOGS2:TC004650	3.48778	2.64134	4.33423	1.64092	0.714509	0.721044	1
113	TCOGS2:TC004649	0	0	0	NA	NA	NA	NA
114	TCOGS2:TC001617	169.413	157.115	181.711	1.15654	0.209821	0.115129	0.659392
115	TCOGS2:TC001618	6.2832	4.83913	7.72727	1.59683	0.675212	0.200962	0.833616
116	TCOGS2:TC001616	506.9	514.15	499.65	0.971798	-0.0412719	0.81422	1
117	TCOGS2:TC001619	0.522676	0.677403	0.367948	0.543175	-0.880512	1	1
118	TCOGS2:TC001620	232.385	254.581	210.19	0.825629	-0.276434	0.0564863	0.461033
119	TCOGS2:TC001621	3222.8	3269.25	3176.34	0.97158	-0.0415951	0.5531	1
120	TCOGS2:TC001622	515.204	528.09	502.318	0.951197	-0.0721836	0.752669	1
121	TCOGS2:TC001623	584.391	637.057	531.726	0.83466	-0.260739	0.0187934	0.230736
122	TCOGS2:TC001615	10.6351	10.6022	10.668	1.0062	0.00891888	0.900336	1
123	TCOGS2:TC001624	479.527	508.439	450.615	0.886271	-0.17418	0.180671	0.796853
124	TCOGS2:TC001614	0	0	0	NA	NA	NA	NA
125	TCOGS2:TC001613	25.381	19.4595	31.3025	1.6086	0.685803	0.0891535	0.583501
126	TCOGS2:TC001612	617.72	634.838	600.603	0.946073	-0.079977	0.319984	0.976194
127	TCOGS2:TC001611	313.736	315.58	311.893	0.988319	-0.0169511	0.726707	1
128	TCOGS2:TC001625	21.3029	16.4831	26.1228	1.58482	0.664319	0.347977	1
129	TCOGS2:TC001610	1.65202	1.73944	1.5646	0.899484	-0.152831	1	1
130	TCOGS2:TC001609	119.814	95.8211	143.807	1.50079	0.585722	0.011455	0.165769
131	TCOGS2:TC001626	0.216308	0	0.432615	Inf	Inf	0.996796	1
132	TCOGS2:TC001608	0.511282	0.421494	0.60107	1.42605	0.512022	0.937424	1
133	TCOGS2:TC001627	0	0	0	NA	NA	NA	NA
134	TCOGS2:TC001628	0.455262	0.677403	0.233122	0.34414	-1.53893	1	1
135	TCOGS2:TC001629	29.2225	31.3646	27.0805	0.863409	-0.211884	0.405452	1
136	TCOGS2:TC001630	29.9774	31.9024	28.0524	0.87932	-0.18554	0.380335	1
137	TCOGS2:TC001607	1975.54	1903.42	2047.66	1.07578	0.105387	0.286282	0.944206
138	TCOGS2:TC001606	523.469	259.599	787.338	3.0329	1.6007	1.70657e-17	2.59717e-15
139	TCOGS2:TC001605	0.367948	0	0.735896	Inf	Inf	0.479469	1
140	TCOGS2:TC001631	596.29	603.469	589.11	0.976206	-0.0347425	0.610904	1
141	TCOGS2:TC001604	1006.14	1052.87	959.407	0.911233	-0.134109	0.103743	0.62712
142	TCOGS2:TC001603	0	0	0	NA	NA	NA	NA
143	TCOGS2:TC001632	118.048	107.776	128.32	1.19061	0.251706	0.386857	1
144	TCOGS2:TC001633	34.277	39.0182	29.5359	0.756976	-0.401681	0.335412	0.989165
145	TCOGS2:TC001634	33.664	27.0467	40.2814	1.48933	0.574664	0.0311706	0.324086
146	TCOGS2:TC001635	867.2	886.452	847.948	0.956565	-0.0640658	0.39867	1
147	TCOGS2:TC001602	121.853	125.209	118.496	0.946382	-0.0795059	0.622703	1
148	TCOGS2:TC001636	20.7931	19.6822	21.904	1.11288	0.154302	0.868928	1
149	TCOGS2:TC001601	2479.16	2558.92	2399.41	0.937667	-0.0928531	0.211909	0.848924
150	TCOGS2:TC001637	1283.12	1248.11	1318.14	1.0561	0.0787524	0.416746	1
151	TCOGS2:TC001638	8.74633	6.82149	10.6712	1.56435	0.645559	0.377925	1
152	TCOGS2:TC001600	246.841	271.942	221.74	0.815393	-0.294433	0.0325585	0.333261
153	TCOGS2:TC001639	714.172	734.64	693.704	0.944277	-0.0827179	0.494914	1
154	TCOGS2:TC001640	932.798	915.906	949.69	1.03689	0.0522577	0.597046	1
155	TCOGS2:TC004133	3194.5	3129.15	3259.84	1.04177	0.0590306	0.732705	1
156	TCOGS2:TC004134	1414.42	1425.7	1403.15	0.984186	-0.0229976	0.491819	1
157	TCOGS2:TC004132	85.5737	81.2799	89.8676	1.10566	0.144903	0.481174	1
158	TCOGS2:TC004135	8.72798	7.78775	9.66821	1.24146	0.312042	0.644293	1
159	TCOGS2:TC004131	549.578	576.465	522.691	0.906718	-0.141275	0.27355	0.929238
160	TCOGS2:TC004130	167.745	192.043	143.446	0.746948	-0.42092	0.0357585	0.356529
161	TCOGS2:TC004129	549.814	531.742	567.887	1.06798	0.0948786	0.769694	1
162	TCOGS2:TC004128	217	229.491	204.509	0.891141	-0.166275	0.211725	0.848665
163	TCOGS2:TC004127	131.714	141.864	121.564	0.856905	-0.222792	0.115291	0.659392
164	TCOGS2:TC004140	1929.18	1992.58	1865.78	0.936368	-0.0948519	0.320017	0.976194
165	TCOGS2:TC004141	401.329	396.755	405.904	1.02306	0.0328907	0.814444	1
166	TCOGS2:TC004142	335.387	335.597	335.177	0.998748	-0.00180701	0.974501	1
167	TCOGS2:TC004126	165.492	188.377	142.607	0.757029	-0.401579	0.132939	0.700346
168	TCOGS2:TC004143	246.341	254.804	237.879	0.933574	-0.0991638	0.73871	1
169	TCOGS2:TC004125	22.542	24.3797	20.7044	0.84925	-0.235739	0.786208	1
170	TCOGS2:TC004124	8.09563	7.89106	8.30021	1.05185	0.0729279	0.9062	1
171	TCOGS2:TC004144	2881.47	2983.7	2779.25	0.931477	-0.102408	0.130804	0.693799
172	TCOGS2:TC004145	777.214	791.407	763.022	0.964134	-0.0526951	0.528845	1
173	TCOGS2:TC004146	103.185	95.2117	111.159	1.16749	0.223412	0.269126	0.923471
174	TCOGS2:TC004147	0	0	0	NA	NA	NA	NA
175	TCOGS2:TC004148	107.809	112.818	102.799	0.911199	-0.134162	0.305997	0.966201
176	TCOGS2:TC004149	1165.42	1179.17	1151.66	0.976671	-0.0340561	0.464985	1
177	TCOGS2:TC004150	337.212	341.35	333.073	0.975751	-0.0354146	0.814489	1
178	TCOGS2:TC004123	40.6184	40.0582	41.1786	1.02797	0.0397992	0.977486	1
179	TCOGS2:TC004151	505.058	504.411	505.705	1.00257	0.00369613	0.882348	1
180	TCOGS2:TC004122	233.619	244.044	223.193	0.914561	-0.128849	0.535246	1
181	TCOGS2:TC004152	3523.54	3601.77	3445.31	0.956558	-0.0640754	0.446405	1
182	TCOGS2:TC004121	702.798	661.985	743.611	1.1233	0.167749	0.0979274	0.608292
183	TCOGS2:TC004153	532.381	530.261	534.501	1.008	0.0114893	0.974051	1
184	TCOGS2:TC004120	2.81836	1.60318	4.03354	2.51596	1.33111	0.119733	0.668894
185	TCOGS2:TC004119	11.892	13.1885	10.5955	0.803388	-0.315831	0.590478	1
186	TCOGS2:TC004154	2.0197	0.741764	3.29765	4.44568	2.1524	0.106149	0.632284
187	TCOGS2:TC004155	2.57482	2.4812	2.66844	1.07546	0.104958	1	1
188	TCOGS2:TC004156	0	0	0	NA	NA	NA	NA
189	TCOGS2:TC004157	1.84155	1.31794	2.36516	1.79458	0.843649	0.796839	1
190	TCOGS2:TC004158	1.15952	0.819107	1.49993	1.83118	0.87277	0.833478	1
191	TCOGS2:TC004118	0	0	0	NA	NA	NA	NA
192	TCOGS2:TC004159	108.129	116.241	100.018	0.860433	-0.216866	0.251036	0.899974
193	TCOGS2:TC004117	289.828	247.062	332.595	1.3462	0.428893	0.007562	0.124823
194	TCOGS2:TC004160	497.327	357.718	636.937	1.78056	0.832329	1.24749e-10	1.12918e-08	P44
195	TCOGS2:TC004116	167.601	181.3	153.902	0.848882	-0.236364	0.162197	0.761962
196	TCOGS2:TC030076	865.799	423.627	1307.97	3.08756	1.62647	4.73747e-53	3.12425e-50
197	TCOGS2:TC030077	921.828	516.542	1327.11	2.56923	1.36133	6.16338e-38	2.30694e-35
198	TCOGS2:TC004115	46.5968	46.2775	46.9161	1.0138	0.0197742	1	1
199	TCOGS2:TC004114	1160.54	1089.23	1231.84	1.13093	0.177505	0.438774	1
200	TCOGS2:TC004113	10.3176	7.42517	13.21	1.77908	0.83113	0.166681	0.771103
201	TCOGS2:TC004112	4.91121	4.4545	5.36792	1.20506	0.2691	0.762331	1
202	TCOGS2:TC004162	0	0	0	NA	NA	NA	NA
203	TCOGS2:TC004163	0.804427	1.17624	0.432615	0.367795	-1.44303	0.648165	1
204	TCOGS2:TC004111	780.192	762.672	797.712	1.04594	0.0648056	0.611627	1
205	TCOGS2:TC016055	441.077	443.271	438.882	0.990099	-0.0143557	0.783476	1
206	TCOGS2:TC016056	327.48	332.431	322.529	0.970213	-0.0436268	0.89613	1
207	TCOGS2:TC030463	0.296375	0.160135	0.432615	2.70156	1.4338	1	1
208	TCOGS2:TC030464	653.798	682.438	625.158	0.916065	-0.126477	0.148508	0.733975
209	TCOGS2:TC016058	20.1012	20.0007	20.2017	1.01005	0.0144246	1	1
210	TCOGS2:TC016059	0	0	0	NA	NA	NA	NA
211	TCOGS2:TC016054	2.35725	2.57698	2.13753	0.829472	-0.269734	0.831836	1
212	TCOGS2:TC016053	0	0	0	NA	NA	NA	NA
213	TCOGS2:TC016060	1.04179	2.08359	0	0	#NAME?	0.146808	0.729317
214	TCOGS2:TC016052	0	0	0	NA	NA	NA	NA
215	TCOGS2:TC016061	8.55131	11.5999	5.50275	0.47438	-1.07589	0.0417996	0.387732
216	TCOGS2:TC016062	443.639	437.32	449.958	1.0289	0.0411008	0.625701	1
217	TCOGS2:TC016051	3158.26	3310.78	3005.73	0.90786	-0.139458	0.154073	0.743724
218	TCOGS2:TC013642	1.92387	2.17936	1.66838	0.765537	-0.385455	1	1
219	TCOGS2:TC014167	52.9614	62.4518	43.471	0.696073	-0.522689	0.0145419	0.195146
220	TCOGS2:TC013641	0	0	0	NA	NA	NA	NA
221	TCOGS2:TC014168	937.416	927.914	946.919	1.02048	0.0292495	0.727073	1
222	TCOGS2:TC013640	0	0	0	NA	NA	NA	NA
223	TCOGS2:TC013639	0.523936	0.581629	0.466243	0.801617	-0.319016	1	1
224	TCOGS2:TC014169	0	0	0	NA	NA	NA	NA
225	TCOGS2:TC014170	1.95386	1.90502	2.0027	1.05128	0.0721413	1	1
226	TCOGS2:TC014171	0	0	0	NA	NA	NA	NA
227	TCOGS2:TC013638	0	0	0	NA	NA	NA	NA
228	TCOGS2:TC013637	0	0	0	NA	NA	NA	NA
229	TCOGS2:TC014172	43.567	55.1517	31.9822	0.579894	-0.786139	0.00305632	0.0621541
230	TCOGS2:TC014173	543.88	552.291	535.47	0.969543	-0.0446237	0.834635	1
231	TCOGS2:TC013636	16.2728	18.4178	14.1279	0.767082	-0.382547	0.944487	1
232	TCOGS2:TC014174	281.374	277.351	285.396	1.02901	0.0412521	0.65503	1
233	TCOGS2:TC013635	407.073	414.575	399.571	0.963807	-0.0531836	0.605793	1
234	TCOGS2:TC014175	311.885	318.291	305.48	0.959752	-0.0592662	0.413073	1
235	TCOGS2:TC013633	443.807	533.481	354.134	0.663817	-0.591142	0.0153999	0.202648
236	TCOGS2:TC014176	0	0	0	NA	NA	NA	NA
237	TCOGS2:TC013632	3316.24	3236.2	3396.28	1.04947	0.0696543	0.759621	1	CTL12
238	TCOGS2:TC014177	460.487	445.963	475.011	1.06513	0.091035	0.476629	1
239	TCOGS2:TC013631	32.2096	31.8806	32.5386	1.02064	0.0294723	0.892619	1
240	TCOGS2:TC014178	26.4998	22.3383	30.6614	1.37259	0.456899	0.285777	0.942989
241	TCOGS2:TC014179	1592.32	1661.04	1523.61	0.917265	-0.12459	0.161459	0.760684
242	TCOGS2:TC014180	320.743	323.08	318.407	0.985535	-0.0210205	0.808063	1
243	TCOGS2:TC014181	501.851	523.401	480.302	0.917656	-0.123975	0.187551	0.808244
244	TCOGS2:TC014182	99.3804	103.59	95.1711	0.918732	-0.122285	0.431582	1
245	TCOGS2:TC014183	5755.8	5211.76	6299.84	1.20877	0.273545	0.00470633	0.0877227
246	TCOGS2:TC014184	374.658	433.26	316.056	0.729484	-0.455051	0.0369246	0.361647	CTL2
247	TCOGS2:TC014185	46.2185	46.3941	46.0428	0.992429	-0.0109637	1	1
248	TCOGS2:TC014186	0.338701	0.677403	0	0	#NAME?	0.696403	1
249	TCOGS2:TC013630	58.8426	56.9939	60.6913	1.06487	0.0906818	0.958787	1
250	TCOGS2:TC014187	10.1723	8.43766	11.9069	1.41117	0.496888	0.350573	1
251	TCOGS2:TC013629	3653.07	3552.72	3753.42	1.05649	0.0792788	0.626387	1
252	TCOGS2:TC013628	40.8278	44.4888	37.1667	0.835418	-0.25943	0.344027	0.997787
253	TCOGS2:TC013627	35.0626	40.5443	29.5808	0.729591	-0.45484	0.104583	0.629455
254	TCOGS2:TC013626	872.513	870.549	874.477	1.00451	0.00649409	0.806293	1
255	TCOGS2:TC013625	428.392	405.044	451.74	1.11529	0.157417	0.0664296	0.504654
256	TCOGS2:TC013624	1878.48	1906.24	1850.72	0.970875	-0.0426421	0.652106	1
257	TCOGS2:TC013623	4.31197	1.95848	6.66545	3.40337	1.76697	0.0853621	0.571654
258	TCOGS2:TC014188	0	0	0	NA	NA	NA	NA
259	TCOGS2:TC014189	345.882	358.329	333.435	0.930527	-0.10388	0.366127	1
260	TCOGS2:TC013622	668.027	671.604	664.451	0.989349	-0.0154484	0.651572	1
261	TCOGS2:TC014190	29.9971	29.9478	30.0464	1.00329	0.00474082	0.856636	1
262	TCOGS2:TC013621	0	0	0	NA	NA	NA	NA
263	TCOGS2:TC014191	164.947	193.519	136.375	0.704711	-0.504896	0.00158808	0.0371509
264	TCOGS2:TC013620	21.7014	0	43.4028	Inf	Inf	8.75855e-13	1.00246e-10	PGRP-SB
265	TCOGS2:TC014192	0.116561	0	0.233122	Inf	Inf	0.967533	1
266	TCOGS2:TC013619	0	0	0	NA	NA	NA	NA
267	TCOGS2:TC013618	0.0800676	0.160135	0	0	#NAME?	1	1
268	TCOGS2:TC014193	12.3021	11.692	12.9122	1.10436	0.143206	0.57554	1
269	TCOGS2:TC014194	0	0	0	NA	NA	NA	NA
270	TCOGS2:TC014195	0	0	0	NA	NA	NA	NA
271	TCOGS2:TC014196	48.0258	47.8589	48.1926	1.00697	0.0100242	0.794185	1
272	TCOGS2:TC013617	0.680632	0.760195	0.60107	0.790678	-0.338837	1	1
273	TCOGS2:TC014197	1.06973	1.2406	0.898859	0.724535	-0.464872	0.977492	1
274	TCOGS2:TC014198	74.2792	71.8485	76.71	1.06766	0.0944567	0.464834	1
275	TCOGS2:TC013616	0	0	0	NA	NA	NA	NA
276	TCOGS2:TC014199	0	0	0	NA	NA	NA	NA
277	TCOGS2:TC013615	10.4591	11.6881	9.2301	0.789699	-0.340624	0.599315	1
278	TCOGS2:TC014200	127.177	124.668	129.686	1.04025	0.0569356	0.645604	1
279	TCOGS2:TC013614	57.3284	60.1783	54.4785	0.905285	-0.143555	0.720143	1
280	TCOGS2:TC013613	4.34675	2.75554	5.93795	2.15491	1.10763	0.225611	0.864115	P144
281	TCOGS2:TC014202	283.187	292.003	274.372	0.939622	-0.0898483	0.488862	1
282	TCOGS2:TC014203	410.53	403.514	417.545	1.03477	0.0493137	0.926886	1
283	TCOGS2:TC030586	1.87739	1.82223	1.93254	1.06054	0.0847966	1	1
284	TCOGS2:TC013611	0	0	0	NA	NA	NA	NA
285	TCOGS2:TC013610	0.183974	0	0.367948	Inf	Inf	0.996792	1
286	TCOGS2:TC014204	93.3075	92.1939	94.421	1.02416	0.0344377	0.749516	1
287	TCOGS2:TC013609	754.403	785.882	722.925	0.91989	-0.120466	0.156601	0.7507
288	TCOGS2:TC014205	148.751	154.479	143.023	0.925839	-0.111167	0.735426	1
289	TCOGS2:TC013608	15.6587	21.4105	9.90682	0.462708	-1.11183	0.10571	0.631149
290	TCOGS2:TC013607	86.2809	74.6297	97.9321	1.31224	0.392032	0.124925	0.679026
291	TCOGS2:TC013606	1.79303	1.88114	1.70491	0.906319	-0.141909	0.788709	1
292	TCOGS2:TC013605	4.63299	2.56399	6.70198	2.61388	1.3862	0.0917805	0.590645
293	TCOGS2:TC014206	0	0	0	NA	NA	NA	NA
294	TCOGS2:TC014207	230.541	242.45	218.632	0.901763	-0.149181	0.317782	0.975314
295	TCOGS2:TC014208	449.719	417.682	481.756	1.1534	0.205898	0.119223	0.667306
296	TCOGS2:TC014209	12.4608	10.8911	14.0306	1.28827	0.36543	0.650471	1
297	TCOGS2:TC013604	432.053	400.539	463.566	1.15736	0.210834	0.0807456	0.555512
298	TCOGS2:TC014210	145.425	144.745	146.105	1.0094	0.0134925	0.958403	1
299	TCOGS2:TC013603	40.4842	39.1215	41.847	1.06967	0.0971611	0.934367	1
300	TCOGS2:TC013602	1.20461	2.04128	0.367948	0.180254	-2.4719	0.136317	0.708656
301	TCOGS2:TC014211	12.2351	13.2399	11.2302	0.848209	-0.237509	0.668367	1
302	TCOGS2:TC013601	644.721	665.746	623.695	0.936836	-0.0941309	0.455968	1
303	TCOGS2:TC013600	146.766	144.566	148.966	1.03044	0.0432583	0.981775	1
304	TCOGS2:TC014212	0	0	0	NA	NA	NA	NA
305	TCOGS2:TC013599	25.788	23.5073	28.0686	1.19404	0.255846	0.306982	0.966665
306	TCOGS2:TC013598	3476.5	3701.63	3251.38	0.878364	-0.187109	0.0283167	0.303528
307	TCOGS2:TC013597	932.307	867.542	997.071	1.14931	0.200763	0.0304749	0.31949
308	TCOGS2:TC013596	818.907	1000.41	637.404	0.637143	-0.650312	0.00133718	0.031964
309	TCOGS2:TC013595	260.774	255.545	266.003	1.04093	0.0578662	0.537676	1
310	TCOGS2:TC014213	576.175	549.959	602.391	1.09534	0.131375	0.310523	0.972728
311	TCOGS2:TC013594	369.389	345.135	393.642	1.14055	0.189723	0.126515	0.680768	basket3
312	TCOGS2:TC014214	726.974	700.554	753.395	1.07543	0.10491	0.226304	0.864455
313	TCOGS2:TC013593	1637.81	1610.88	1664.74	1.03344	0.0474481	0.867314	1
314	TCOGS2:TC014215	269.576	264.776	274.375	1.03626	0.0513801	0.815844	1
315	TCOGS2:TC013592	936.742	911.85	961.635	1.0546	0.0766934	0.351548	1
316	TCOGS2:TC013591	178.784	171.943	185.624	1.07957	0.110452	0.283558	0.940458
317	TCOGS2:TC013590	248.956	290.364	207.548	0.714785	-0.48442	0.0273918	0.294983
318	TCOGS2:TC014216	0.169351	0.338701	0	0	#NAME?	1	1
319	TCOGS2:TC013589	4037.07	4132.08	3942.05	0.95401	-0.0679231	0.310132	0.972728
320	TCOGS2:TC014217	1662.2	1646.02	1678.38	1.01966	0.0280932	1	1
321	TCOGS2:TC013588	77.7321	82.9054	72.5588	0.8752	-0.192316	0.423908	1
322	TCOGS2:TC013587	1589.6	1524.21	1654.99	1.08581	0.118766	0.291669	0.952347
323	TCOGS2:TC013586	2722.51	2779.89	2665.13	0.958717	-0.0608232	0.30399	0.964603
324	TCOGS2:TC013585	377.56	379.606	375.513	0.989219	-0.0156382	0.855012	1
325	TCOGS2:TC014218	80.1354	76.8109	83.4599	1.08656	0.119771	0.342168	0.996987
326	TCOGS2:TC014219	293.5	266.227	320.774	1.20489	0.268897	0.0575332	0.464864
327	TCOGS2:TC014220	145.35	149.981	140.718	0.938242	-0.0919684	0.745393	1
328	TCOGS2:TC014221	97.2976	103.16	91.4348	0.886336	-0.174075	0.376452	1
329	TCOGS2:TC013584	23.3095	25.4199	21.1991	0.833958	-0.261954	0.556787	1
330	TCOGS2:TC014222	91.3221	93.5388	89.1055	0.952605	-0.0700497	0.9822	1
331	TCOGS2:TC014223	22.6033	21.5779	23.6286	1.09504	0.130982	0.700003	1
332	TCOGS2:TC013583	0	0	0	NA	NA	NA	NA
333	TCOGS2:TC014224	979.95	1011.75	948.154	0.937146	-0.0936544	0.305352	0.96601
334	TCOGS2:TC013582	1.58759	2.74256	0.432615	0.157741	-2.66437	0.136835	0.709755
335	TCOGS2:TC014225	67.5135	59.0687	75.9583	1.28593	0.362813	0.144633	0.725419
336	TCOGS2:TC014226	1443.1	1422.39	1463.8	1.02911	0.0413982	0.578198	1
337	TCOGS2:TC013581	3.68579	3.86895	3.50263	0.905317	-0.143505	0.907922	1
338	TCOGS2:TC013580	32.3059	39.1321	25.4797	0.651119	-0.619008	0.0573392	0.463838
339	TCOGS2:TC013579	103.514	100.67	106.359	1.05651	0.0793091	0.81849	1
340	TCOGS2:TC014227	80.3333	94.8658	65.8008	0.69362	-0.527782	0.0256454	0.284358
341	TCOGS2:TC014228	111.116	116.059	106.173	0.914817	-0.128444	0.604351	1
342	TCOGS2:TC014229	29.3647	26.6548	32.0746	1.20334	0.267041	0.544902	1
343	TCOGS2:TC014230	1.76008	1.41917	2.101	1.48044	0.566031	0.689635	1
344	TCOGS2:TC014231	0.376443	0.32027	0.432615	1.35078	0.433795	1	1
345	TCOGS2:TC013578	1715.19	1652.75	1777.64	1.07556	0.105092	0.611083	1
346	TCOGS2:TC014232	0	0	0	NA	NA	NA	NA
347	TCOGS2:TC014233	4.17032	5.17783	3.16282	0.610839	-0.711137	0.722508	1
348	TCOGS2:TC013577	0.864816	1.49651	0.233122	0.155777	-2.68245	0.450547	1
349	TCOGS2:TC014234	45.3063	55.7059	34.9067	0.626624	-0.674328	0.106698	0.633375
350	TCOGS2:TC013576	56.0764	68.6909	43.462	0.632718	-0.660365	0.058726	0.470385
351	TCOGS2:TC013575	16.916	21.928	11.904	0.542868	-0.881326	0.0769281	0.543321
352	TCOGS2:TC014235	0.296375	0.160135	0.432615	2.70156	1.4338	1	1
353	TCOGS2:TC014236	821.466	823.57	819.363	0.994891	-0.0073895	0.567865	1
354	TCOGS2:TC013574	793.131	800.335	785.928	0.981998	-0.0262074	0.952513	1
355	TCOGS2:TC013573	555.321	567.044	543.598	0.958653	-0.0609194	0.648203	1
356	TCOGS2:TC014237	174.293	52.5288	296.058	5.6361	2.4947	3.11183e-54	2.15478e-51	serpin30
357	TCOGS2:TC013572	429.138	431.547	426.728	0.988834	-0.0162003	0.861001	1
358	TCOGS2:TC014238	160.747	170.778	150.715	0.882519	-0.1803	0.421553	1
359	TCOGS2:TC013571	205.083	213.513	196.652	0.92103	-0.118679	0.626741	1
360	TCOGS2:TC013570	4049.49	3972.15	4126.83	1.03894	0.0551157	0.603612	1
361	TCOGS2:TC013569	293.403	303.476	283.331	0.933622	-0.09909	0.696334	1
362	TCOGS2:TC014239	0.989662	1.08047	0.898859	0.831918	-0.265487	1	1
363	TCOGS2:TC013568	108.794	102.085	115.502	1.13142	0.178139	0.366305	1
364	TCOGS2:TC014240	272.982	278.454	267.511	0.960702	-0.057839	0.950551	1
365	TCOGS2:TC014241	1487.79	1524.5	1451.08	0.951835	-0.0712167	0.364311	1
366	TCOGS2:TC014242	78.6583	85.484	71.8325	0.840304	-0.251017	0.456041	1
367	TCOGS2:TC013567	236.799	186.475	287.122	1.53973	0.622679	0.0118124	0.169347
368	TCOGS2:TC014243	346.018	331.407	360.629	1.08818	0.121914	0.345654	0.999249
369	TCOGS2:TC013566	22.1103	27.1089	17.1116	0.631215	-0.663796	0.126458	0.680768
370	TCOGS2:TC014244	993.763	978.169	1009.36	1.03188	0.04528	0.667724	1
371	TCOGS2:TC013565	428.679	411.361	445.998	1.0842	0.116635	0.406642	1
372	TCOGS2:TC014245	372.173	365.953	378.393	1.03399	0.0482256	0.638729	1
373	TCOGS2:TC004732	218.528	227.171	209.886	0.92391	-0.114177	0.516381	1
374	TCOGS2:TC004632	0.409553	0.819107	0	0	#NAME?	0.514232	1
375	TCOGS2:TC004733	3.00345	4.60527	1.40163	0.304354	-1.71618	0.0857171	0.572097
376	TCOGS2:TC004734	9.84731	12.7595	6.9351	0.543524	-0.879585	0.22076	0.861075
377	TCOGS2:TC004631	1559.96	1568.39	1551.52	0.989246	-0.0155993	0.738766	1
378	TCOGS2:TC004630	31.9158	33.9304	29.9012	0.881251	-0.182376	0.481155	1
379	TCOGS2:TC004735	0	0	0	NA	NA	NA	NA
380	TCOGS2:TC004736	0	0	0	NA	NA	NA	NA
381	TCOGS2:TC004737	0	0	0	NA	NA	NA	NA
382	TCOGS2:TC004738	0	0	0	NA	NA	NA	NA
383	TCOGS2:TC004739	0	0	0	NA	NA	NA	NA
384	TCOGS2:TC004714	174.343	187.057	161.629	0.864065	-0.210789	0.169781	0.775749
385	TCOGS2:TC004715	230.789	270.772	190.807	0.70468	-0.50496	0.0078579	0.128028
386	TCOGS2:TC004648	0.353325	0.338701	0.367948	1.08635	0.119488	1	1
387	TCOGS2:TC004716	79.5556	64.6184	94.4929	1.46232	0.548259	0.00903028	0.141631
388	TCOGS2:TC004717	2969.64	2781.39	3157.89	1.13536	0.183154	0.0524132	0.442604
389	TCOGS2:TC004647	59.0918	63.6964	54.4872	0.855421	-0.225294	0.449504	1
390	TCOGS2:TC004718	742.232	795.977	688.487	0.864958	-0.209297	0.158572	0.755057
391	TCOGS2:TC004719	2144.15	2119.45	2168.85	1.02331	0.0332401	0.825915	1
392	TCOGS2:TC004720	196.429	224.861	167.996	0.747108	-0.420611	0.00315959	0.0639929
393	TCOGS2:TC004721	64.4619	95.585	33.3389	0.348788	-1.51958	0.00288752	0.0588944
394	TCOGS2:TC004646	235.476	24.5398	446.412	18.1913	4.18518	1.60493e-22	2.96356e-20
395	TCOGS2:TC004645	1313.22	1291.22	1335.23	1.03409	0.048362	0.823448	1
396	TCOGS2:TC004644	20.287	24.4256	16.1484	0.661125	-0.597005	0.141514	0.717884
397	TCOGS2:TC004643	1050.86	1185.57	916.148	0.772747	-0.371932	0.000778371	0.0201113
398	TCOGS2:TC004642	0	0	0	NA	NA	NA	NA
399	TCOGS2:TC004641	1641.04	1683.97	1598.12	0.949016	-0.0754958	0.528428	1
400	TCOGS2:TC004722	366.305	363.315	369.295	1.01646	0.0235512	0.665506	1
401	TCOGS2:TC004640	76.2853	90.0671	62.5035	0.693966	-0.527063	0.00620446	0.108629
402	TCOGS2:TC004639	269.66	251.089	288.232	1.14793	0.199034	0.17551	0.787891
403	TCOGS2:TC004638	49.7358	47.2516	52.22	1.10515	0.144241	0.815223	1
404	TCOGS2:TC004723	1406.9	1459.03	1354.76	0.928532	-0.106976	0.323399	0.979767
405	TCOGS2:TC004724	295.664	317.669	273.66	0.861462	-0.21514	0.159678	0.758178
406	TCOGS2:TC004637	456.514	450.58	462.449	1.02634	0.0375125	0.881417	1
407	TCOGS2:TC030644	518.999	498.723	539.276	1.08131	0.112785	0.397724	1
408	TCOGS2:TC004636	4.85505	4.87599	4.83411	0.99141	-0.0124468	0.824428	1
409	TCOGS2:TC004726	61.9304	63.374	60.4869	0.954444	-0.0672673	0.723901	1
410	TCOGS2:TC004635	966.605	930.686	1002.52	1.07719	0.107268	0.657047	1	P53
411	TCOGS2:TC004727	3.81073	5.45579	2.16567	0.396948	-1.33298	0.137193	0.709755
412	TCOGS2:TC004634	945.563	988.946	902.18	0.912264	-0.132477	0.255036	0.904713
413	TCOGS2:TC004728	1664.21	1706.92	1621.49	0.949952	-0.0740731	0.307235	0.967241
414	TCOGS2:TC004729	1.05342	0.64054	1.4663	2.28916	1.19482	1	1
415	TCOGS2:TC004730	450.683	475.117	426.248	0.897144	-0.156588	0.154438	0.744454
416	TCOGS2:TC004731	116.343	111.179	121.506	1.09289	0.128151	0.301735	0.961595
417	TCOGS2:TC004633	427.594	440.416	414.772	0.941773	-0.0865494	0.241654	0.88588
418	TCOGS2:TC005173	4.83772	4.74335	4.93209	1.03979	0.0562901	0.738618	1
419	TCOGS2:TC005174	146.038	156.596	135.48	0.865158	-0.208965	0.206984	0.84297
420	TCOGS2:TC005175	247.683	216.97	278.396	1.28311	0.359647	0.014356	0.19359
421	TCOGS2:TC005176	1249	1237.4	1260.6	1.01875	0.0268062	0.777954	1
422	TCOGS2:TC005177	0	0	0	NA	NA	NA	NA
423	TCOGS2:TC005172	3.9879	3.53779	4.43802	1.25446	0.32707	1	1
424	TCOGS2:TC005178	710.538	786.108	634.968	0.807736	-0.308044	0.070409	0.523963
425	TCOGS2:TC005179	671.056	655.097	687.014	1.04872	0.0686305	0.763048	1
426	TCOGS2:TC005180	37.6993	31.8214	43.5771	1.36943	0.453572	0.101901	0.620592
427	TCOGS2:TC005171	16.1576	18.554	13.7612	0.741686	-0.43112	0.251927	0.900437
428	TCOGS2:TC005181	208.104	218.079	198.129	0.90852	-0.138409	0.227008	0.86595
429	TCOGS2:TC005182	1454.4	1435.31	1473.49	1.0266	0.0378768	0.668958	1
430	TCOGS2:TC005170	597.361	624.681	570.04	0.91253	-0.132055	0.480181	1
431	TCOGS2:TC005169	1.92695	2.75554	1.09835	0.398598	-1.32699	0.393606	1
432	TCOGS2:TC030590	160.622	162.485	158.76	0.977081	-0.0334507	0.90195	1
433	TCOGS2:TC005168	86.9595	89.7248	84.1941	0.938359	-0.0917876	0.532062	1
434	TCOGS2:TC005184	5990.77	5945.71	6035.84	1.01516	0.0217041	0.857597	1
435	TCOGS2:TC005167	1537.1	1501.43	1572.78	1.04752	0.0669794	0.429485	1
436	TCOGS2:TC005185	16864.8	16246.8	17482.8	1.07607	0.105776	0.31267	0.974386
437	TCOGS2:TC005166	173.9	186.608	161.193	0.863808	-0.211217	0.105499	0.630913
438	TCOGS2:TC005165	9.9344	9.89731	9.97149	1.0075	0.0107736	0.987529	1
439	TCOGS2:TC005186	1871.68	2297.27	1446.09	0.629484	-0.667759	1.28116e-12	1.4425e-10
440	TCOGS2:TC005164	1363.95	1303.62	1424.27	1.09255	0.127702	0.224145	0.863473
441	TCOGS2:TC005187	97.1923	94.3098	100.075	1.06113	0.0855987	0.779117	1
442	TCOGS2:TC005163	503.183	508.361	498.005	0.979629	-0.0296931	0.964793	1
443	TCOGS2:TC005188	1013.56	1105.72	921.395	0.833302	-0.263089	0.00428678	0.0819995
444	TCOGS2:TC010828	0	0	0	NA	NA	NA	NA
445	TCOGS2:TC010829	3.68041	4.22064	3.14018	0.744005	-0.426616	0.698198	1
446	TCOGS2:TC010830	7082.42	6525.17	7639.67	1.1708	0.227494	0.0382649	0.369289
447	TCOGS2:TC010831	813.948	816.408	811.487	0.993972	-0.00872349	0.766429	1
448	TCOGS2:TC010827	85.0774	86.4783	83.6765	0.9676	-0.0475172	0.698709	1
449	TCOGS2:TC010826	0	0	0	NA	NA	NA	NA
450	TCOGS2:TC010825	405.734	397.116	414.351	1.0434	0.0612937	0.935978	1
451	TCOGS2:TC010824	1098.98	1089.57	1108.4	1.01728	0.0247228	1	1
452	TCOGS2:TC010832	1122.28	1080.2	1164.36	1.07791	0.10824	0.618668	1
453	TCOGS2:TC010823	0.709311	0.32027	1.09835	3.42946	1.77798	0.874909	1
454	TCOGS2:TC010822	0	0	0	NA	NA	NA	NA
455	TCOGS2:TC010821	0	0	0	NA	NA	NA	NA
456	TCOGS2:TC010833	221.542	221.26	221.824	1.00255	0.00366807	0.83931	1
457	TCOGS2:TC010820	870.722	890.825	850.618	0.954865	-0.0666307	0.497618	1
458	TCOGS2:TC010834	12.0303	10.3113	13.7493	1.33342	0.415133	0.384083	1
459	TCOGS2:TC010835	2.44233	2.65432	2.23033	0.840266	-0.251082	0.89859	1
460	TCOGS2:TC010819	0.385658	0.338701	0.432615	1.27728	0.35307	1	1
461	TCOGS2:TC010836	490.259	512.36	468.157	0.913727	-0.130164	0.225178	0.864115
462	TCOGS2:TC010837	70.0453	63.205	76.8856	1.21645	0.282673	0.298002	0.957593
463	TCOGS2:TC010818	153.568	149.938	157.197	1.04841	0.0682087	0.824403	1
464	TCOGS2:TC010817	108.148	112.493	103.802	0.922739	-0.116005	0.595223	1
465	TCOGS2:TC030217	0.831705	0.997673	0.665737	0.66729	-0.583615	0.927406	1
466	TCOGS2:TC010815	12.037	5.97851	18.0955	3.02676	1.59777	0.0163817	0.211633
467	TCOGS2:TC010814	2053.64	1967.24	2140.05	1.08784	0.121469	0.219264	0.859493
468	TCOGS2:TC010813	10.0571	10.0445	10.0698	1.00252	0.00363339	0.967396	1
469	TCOGS2:TC010838	421.096	422.871	419.321	0.991604	-0.0121636	0.88195	1
470	TCOGS2:TC010812	46.2468	52.0007	40.4928	0.778698	-0.360863	0.157576	0.752508
471	TCOGS2:TC010839	0.394721	0.421494	0.367948	0.872962	-0.196009	1	1
472	TCOGS2:TC010811	50.7402	57.3662	44.1141	0.768992	-0.378959	0.197941	0.828182
473	TCOGS2:TC010810	0.116561	0	0.233122	Inf	Inf	0.955096	1
474	TCOGS2:TC010809	0.210747	0.421494	0	0	#NAME?	1	1
475	TCOGS2:TC010808	0	0	0	NA	NA	NA	NA
476	TCOGS2:TC010807	3161.93	3169.85	3154	0.995	-0.00723199	0.880887	1
477	TCOGS2:TC010806	62.968	76.9635	48.9725	0.636308	-0.652202	0.00327974	0.0657325
478	TCOGS2:TC010805	2819.28	2572.62	3065.95	1.19176	0.253093	0.00916098	0.143033
479	TCOGS2:TC010804	566.531	588.408	544.653	0.925639	-0.111479	0.313033	0.974653
480	TCOGS2:TC010803	1.85139	1.89957	1.80321	0.949271	-0.0751076	1	1
481	TCOGS2:TC010840	3.40632	2.74256	4.07007	1.48404	0.569532	0.624801	1
482	TCOGS2:TC010841	2.76544	0	5.53088	Inf	Inf	0.000201444	0.00625514
483	TCOGS2:TC010842	1.36655	0	2.73311	Inf	Inf	0.0350375	0.352123
484	TCOGS2:TC010802	0	0	0	NA	NA	NA	NA
485	TCOGS2:TC010801	0.183974	0	0.367948	Inf	Inf	0.963338	1
486	TCOGS2:TC010843	0.448016	0.160135	0.735896	4.59547	2.20021	0.932347	1
487	TCOGS2:TC010800	59.5526	55.9249	63.1803	1.12973	0.175984	0.640932	1
488	TCOGS2:TC010844	1.60915	1.0161	2.2022	2.16729	1.11589	0.55435	1
489	TCOGS2:TC010845	5.3226	5.47967	5.16552	0.94267	-0.0851747	1	1
490	TCOGS2:TC010846	20.269	19.0528	21.4852	1.12767	0.17334	0.843894	1
491	TCOGS2:TC010847	384.726	417.949	351.503	0.841018	-0.249791	0.0268989	0.292405
492	TCOGS2:TC010799	1175.89	1198.36	1153.42	0.962493	-0.055152	0.49489	1
493	TCOGS2:TC010798	1276.23	1330.11	1222.36	0.918991	-0.121877	0.213058	0.85037
494	TCOGS2:TC010848	258.438	258.967	257.909	0.995914	-0.00590649	0.898463	1
495	TCOGS2:TC010797	0	0	0	NA	NA	NA	NA
496	TCOGS2:TC010796	636.511	634.669	638.352	1.0058	0.0083474	0.803055	1
497	TCOGS2:TC010795	80.172	89.4367	70.9072	0.79282	-0.334935	0.29097	0.95151
498	TCOGS2:TC010849	109.113	106.93	111.296	1.04083	0.0577335	0.509481	1
499	TCOGS2:TC010794	0.183974	0	0.367948	Inf	Inf	0.996792	1
500	TCOGS2:TC010793	4.12055	3.23595	5.00515	1.54673	0.629225	0.380666	1
501	TCOGS2:TC010792	0.417096	0	0.834191	Inf	Inf	0.503537	1
502	TCOGS2:TC010850	677.344	741.312	613.375	0.827418	-0.273312	0.0606557	0.478685
503	TCOGS2:TC010851	99.0619	71.1415	126.982	1.78493	0.835863	2.41823e-06	0.000131334	IMD
504	TCOGS2:TC010791	233.758	235.04	232.477	0.989094	-0.0158205	0.598551	1
505	TCOGS2:TC010852	476.762	461.005	492.519	1.06836	0.0953977	0.420638	1
506	TCOGS2:TC010790	0	0	0	NA	NA	NA	NA
507	TCOGS2:TC010853	997.392	942.316	1052.47	1.11689	0.159493	0.0520653	0.440919
508	TCOGS2:TC010854	3.5477	3.65744	3.43796	0.939992	-0.0892799	1	1
509	TCOGS2:TC010855	86.5651	97.4339	75.6964	0.776899	-0.3642	0.0828189	0.563063
510	TCOGS2:TC010856	189.714	188.224	191.203	1.01583	0.0226543	0.939304	1
511	TCOGS2:TC010857	4.0423	4.02002	4.06458	1.01108	0.0159031	0.952611	1
512	TCOGS2:TC010858	1.77985	2.32651	1.23318	0.530054	-0.915789	0.562661	1
513	TCOGS2:TC010789	22.5344	25.7967	19.2721	0.747074	-0.420678	0.436782	1
514	TCOGS2:TC010788	0.549448	1.0989	0	0	#NAME?	0.533443	1
515	TCOGS2:TC010859	0	0	0	NA	NA	NA	NA
516	TCOGS2:TC010787	0.233122	0	0.466243	Inf	Inf	0.735431	1
517	TCOGS2:TC010860	81.2499	98.4514	64.0484	0.650559	-0.620248	0.00837436	0.133922
518	TCOGS2:TC010861	10.7305	11.6295	9.83149	0.845395	-0.242303	0.441736	1
519	TCOGS2:TC010786	13.3879	15.2057	11.57	0.760901	-0.394219	0.542061	1
520	TCOGS2:TC010785	0	0	0	NA	NA	NA	NA
521	TCOGS2:TC010862	1.14298	1.918	0.367948	0.191839	-2.38203	0.362462	1
522	TCOGS2:TC010863	195.433	189.173	201.694	1.06619	0.0924661	0.376175	1
523	TCOGS2:TC010864	190.058	216.929	163.187	0.752259	-0.410699	0.0122473	0.173075
524	TCOGS2:TC010784	2172.79	2143.2	2202.38	1.02761	0.0392959	0.809503	1
525	TCOGS2:TC010865	18.7722	17.5766	19.9679	1.13605	0.18403	0.665191	1
526	TCOGS2:TC010783	503.599	500.277	506.921	1.01328	0.0190314	1	1
527	TCOGS2:TC010866	299.603	304.211	294.995	0.969704	-0.0443837	0.673744	1
528	TCOGS2:TC010782	5.83447	4.33484	7.33409	1.69189	0.758638	0.324386	0.980022
529	TCOGS2:TC010867	1.02812	0.421494	1.63475	3.87848	1.95549	0.320867	0.977056
530	TCOGS2:TC010781	7.76063	5.3839	10.1374	1.8829	0.912959	0.207319	0.84297	P100
531	TCOGS2:TC010780	267.763	294.294	241.232	0.819698	-0.286836	0.041854	0.387976
532	TCOGS2:TC010779	68.9976	67.9133	70.0818	1.03193	0.0453437	0.730922	1
533	TCOGS2:TC010778	998.927	1051.98	945.878	0.899144	-0.153375	0.157483	0.752321
534	TCOGS2:TC010868	0.116561	0	0.233122	Inf	Inf	0.935709	1
535	TCOGS2:TC010777	0	0	0	NA	NA	NA	NA
536	TCOGS2:TC010776	0	0	0	NA	NA	NA	NA
537	TCOGS2:TC010775	1.86129	1.52039	2.2022	1.44844	0.534502	0.689795	1
538	TCOGS2:TC010869	627.52	578.486	676.554	1.16952	0.225921	0.0456756	0.40969
539	TCOGS2:TC010870	1629.37	1673.57	1585.17	0.94718	-0.0782897	0.3164	0.974934
540	TCOGS2:TC010871	477.283	450.24	504.326	1.12013	0.163662	0.251945	0.900437
541	TCOGS2:TC010872	100.547	106.688	94.4065	0.884882	-0.176444	0.177754	0.793414
542	TCOGS2:TC010774	262.617	281.555	243.679	0.865474	-0.208438	0.112643	0.652706
543	TCOGS2:TC010873	1068.03	1049.46	1086.6	1.03539	0.0501712	0.568804	1
544	TCOGS2:TC010874	17.3778	23.5143	11.2412	0.478058	-1.06474	0.0119874	0.17088
545	TCOGS2:TC010875	147.886	153.765	142.007	0.923533	-0.114765	0.581345	1
546	TCOGS2:TC010876	1053.48	1107.94	999.025	0.901698	-0.149284	0.0971719	0.606733
547	TCOGS2:TC010877	172.065	169.551	174.58	1.02966	0.0421679	0.509398	1
548	TCOGS2:TC010878	1203.58	1222.59	1184.56	0.968894	-0.0455888	0.865893	1
549	TCOGS2:TC010879	9.66305	8.35487	10.9712	1.31316	0.393037	0.268973	0.923471
550	TCOGS2:TC010773	977.854	1027.52	928.187	0.903327	-0.14668	0.171874	0.780163
551	TCOGS2:TC010772	694.758	730.211	659.305	0.902897	-0.147367	0.17795	0.793821
552	TCOGS2:TC010771	25.5679	24.2491	26.8868	1.10878	0.148969	0.77145	1
553	TCOGS2:TC010770	101.072	100.851	101.292	1.00437	0.00628891	0.919443	1
554	TCOGS2:TC010769	506.977	414.332	599.621	1.4472	0.533263	0.0014634	0.0346438
555	TCOGS2:TC010880	0.929779	0.160135	1.69942	10.6124	3.40768	0.369641	1
556	TCOGS2:TC010881	298.03	304.277	291.783	0.958938	-0.0604903	0.58547	1
557	TCOGS2:TC010768	147.097	160.651	133.542	0.831257	-0.266634	0.103021	0.624666
558	TCOGS2:TC010882	129.771	108.544	150.997	1.39112	0.476245	0.00244229	0.0522771
559	TCOGS2:TC010883	205.605	219.887	191.323	0.870097	-0.200752	0.14314	0.72164
560	TCOGS2:TC010884	506.273	492.94	519.605	1.05409	0.0760047	0.476992	1
561	TCOGS2:TC010885	229.771	228.732	230.809	1.00908	0.0130359	0.763595	1
562	TCOGS2:TC010886	485.743	492.125	479.361	0.974062	-0.0379142	1	1
563	TCOGS2:TC010767	238.273	264.564	211.982	0.80125	-0.319676	0.236814	0.882333
564	TCOGS2:TC010887	9.40246	10.3279	8.47706	0.820794	-0.284907	0.543996	1
565	TCOGS2:TC010766	253.85	228.441	279.259	1.22245	0.28978	0.104943	0.629635	Puckered
566	TCOGS2:TC010765	547.204	544.847	549.561	1.00865	0.0124296	0.961308	1
567	TCOGS2:TC010764	155.792	154.956	156.627	1.01078	0.0154758	0.776203	1
568	TCOGS2:TC010888	13.0411	10.8101	15.2722	1.41277	0.498523	0.438706	1
569	TCOGS2:TC010763	149.817	137.034	162.599	1.18656	0.24679	0.144901	0.725419
570	TCOGS2:TC010762	1.19266	1.58475	0.800563	0.505167	-0.985169	0.71578	1
571	TCOGS2:TC010889	0	0	0	NA	NA	NA	NA
572	TCOGS2:TC010890	0	0	0	NA	NA	NA	NA
573	TCOGS2:TC010761	34.6422	38.3081	30.9763	0.808609	-0.306486	0.493078	1
574	TCOGS2:TC010760	0	0	0	NA	NA	NA	NA
575	TCOGS2:TC010759	1326.12	1274.8	1377.43	1.0805	0.111704	0.246205	0.893487
576	TCOGS2:TC010758	449.702	454.773	444.631	0.9777	-0.0325364	0.975172	1
577	TCOGS2:TC010757	34.6125	36.1137	33.1112	0.916861	-0.125226	0.835359	1
578	TCOGS2:TC010756	0	0	0	NA	NA	NA	NA
579	TCOGS2:TC004629	0.516899	0.800676	0.233122	0.291156	-1.78013	0.658535	1
580	TCOGS2:TC004628	38.9196	45.7074	32.1319	0.702991	-0.508423	0.31716	0.975212
581	TCOGS2:TC004627	213.677	216.138	211.217	0.977229	-0.0332316	0.887414	1
582	TCOGS2:TC030571	117.732	115.021	120.442	1.04713	0.0664357	0.586913	1
583	TCOGS2:TC004740	63.5643	58.213	68.9155	1.18385	0.243485	0.249029	0.897081
584	TCOGS2:TC004741	393.315	421.846	364.784	0.864732	-0.209675	0.206039	0.841345
585	TCOGS2:TC004742	936.467	942.594	930.341	0.987001	-0.0188759	0.835758	1
586	TCOGS2:TC004626	239.616	239.29	239.941	1.00272	0.00392248	0.959333	1
587	TCOGS2:TC004743	128.299	131.726	124.872	0.947964	-0.0770953	0.657737	1
588	TCOGS2:TC004744	122.373	125.503	119.243	0.950121	-0.0738171	0.740964	1
589	TCOGS2:TC004745	2231.55	2205.8	2257.29	1.02334	0.033287	0.853143	1
590	TCOGS2:TC004625	257.586	155.789	359.384	2.30687	1.20593	1.04228e-10	9.68759e-09
591	TCOGS2:TC004746	1427.17	1491.04	1363.3	0.914327	-0.129218	0.209099	0.845741
592	TCOGS2:TC004747	54.0656	41.435	66.6962	1.60966	0.686754	0.1992	0.830843
593	TCOGS2:TC004748	0.210747	0.421494	0	0	#NAME?	1	1
594	TCOGS2:TC004624	132.845	134.289	131.401	0.978492	-0.0313676	0.77284	1	P52
595	TCOGS2:TC004749	350.408	382.512	318.303	0.832139	-0.265104	0.0653725	0.499914
596	TCOGS2:TC004750	20.9892	21.3978	20.5806	0.961809	-0.0561781	1	1
597	TCOGS2:TC004751	637.497	620.755	654.24	1.05394	0.0757967	0.541295	1
598	TCOGS2:TC004623	1.42593	1.52039	1.33147	0.875745	-0.191417	1	1
599	TCOGS2:TC004752	785.37	776.839	793.901	1.02196	0.0313444	0.759996	1
600	TCOGS2:TC004622	196.456	236.609	156.302	0.66059	-0.598173	0.00113083	0.0276695	H51
601	TCOGS2:TC004621	53.2104	55.3176	51.1032	0.923815	-0.114325	0.727775	1
602	TCOGS2:TC004753	0	0	0	NA	NA	NA	NA
603	TCOGS2:TC004754	0	0	0	NA	NA	NA	NA
604	TCOGS2:TC004620	0	0	0	NA	NA	NA	NA
605	TCOGS2:TC004755	86.4711	87.7355	85.2068	0.971179	-0.0421915	0.988181	1
606	TCOGS2:TC004619	405.78	436.354	375.206	0.859867	-0.217814	0.0424308	0.390708
607	TCOGS2:TC004756	378.425	391.989	364.86	0.930791	-0.103471	0.632996	1
608	TCOGS2:TC004757	818.888	813.749	824.028	1.01263	0.0181107	0.780042	1
609	TCOGS2:TC004618	24.303	27.4993	21.1066	0.767533	-0.3817	0.350436	1
610	TCOGS2:TC004617	7.52069	9.14256	5.89883	0.645206	-0.632169	0.319953	0.976194
611	TCOGS2:TC004758	573.423	628.04	518.806	0.826072	-0.27566	0.0486723	0.423025
612	TCOGS2:TC004616	463.963	451.39	476.536	1.05571	0.0782106	0.489702	1
613	TCOGS2:TC004759	545.514	584.04	506.989	0.868073	-0.204112	0.313982	0.974653
614	TCOGS2:TC004615	4256.24	4281.99	4230.49	0.987973	-0.0174565	0.787862	1
615	TCOGS2:TC004760	0.116561	0	0.233122	Inf	Inf	0.941304	1
616	TCOGS2:TC004614	0	0	0	NA	NA	NA	NA
617	TCOGS2:TC004761	32.835	32.5538	33.1161	1.01727	0.0247054	0.798414	1
618	TCOGS2:TC004762	0.169351	0.338701	0	0	#NAME?	1	1
619	TCOGS2:TC004613	85.8645	77.3369	94.392	1.22053	0.287507	0.112593	0.652706
620	TCOGS2:TC004763	46.5332	46.9812	46.0852	0.980928	-0.0277806	0.812014	1
621	TCOGS2:TC004764	3072.16	3030.68	3113.64	1.02737	0.0389616	0.727825	1
622	TCOGS2:TC004612	120.218	106.999	133.437	1.24709	0.31856	0.066711	0.505959
623	TCOGS2:TC004765	41.5135	48.9578	34.0693	0.69589	-0.523068	0.0580714	0.467432
624	TCOGS2:TC004611	689.337	659.498	719.177	1.09049	0.124979	0.255489	0.905623
625	TCOGS2:TC004610	421.059	425.569	416.55	0.978807	-0.0309034	0.804137	1
626	TCOGS2:TC004766	277.091	237.188	316.994	1.33647	0.418425	0.00514768	0.0939264
627	TCOGS2:TC004609	2620.56	2626.34	2614.78	0.995598	-0.00636479	0.970439	1
628	TCOGS2:TC004767	573.981	568.494	579.468	1.01931	0.0275858	0.685636	1
629	TCOGS2:TC004768	904.776	888.541	921.011	1.03654	0.0517788	0.617388	1
630	TCOGS2:TC004608	34.7727	22.1339	47.4115	2.14203	1.09898	2.60945e-05	0.00108167
631	TCOGS2:TC004607	468.305	449.957	486.653	1.08155	0.113105	0.260041	0.911087
632	TCOGS2:TC004769	873.967	845.238	902.695	1.06798	0.0948805	0.636285	1
633	TCOGS2:TC004606	570.672	566.914	574.43	1.01326	0.0190007	0.88174	1
634	TCOGS2:TC004605	120.43	110.62	130.24	1.17736	0.235557	0.170504	0.777931
635	TCOGS2:TC004604	175.499	176.461	174.538	0.989107	-0.0158014	0.897957	1
636	TCOGS2:TC004603	173.719	175.38	172.057	0.981057	-0.0275917	0.853943	1
637	TCOGS2:TC004770	4.83695	4.6403	5.0336	1.08476	0.117372	0.700836	1	P55
638	TCOGS2:TC004602	755.598	813.994	697.202	0.85652	-0.22344	0.302034	0.961722
639	TCOGS2:TC004771	8.98295	9.7556	8.21031	0.841599	-0.248795	0.73045	1
640	TCOGS2:TC004772	363.556	358.179	368.933	1.03002	0.0426777	0.633084	1
641	TCOGS2:TC004773	212.332	177.39	247.273	1.39395	0.479177	0.00685223	0.116581
642	TCOGS2:TC004601	30.8266	26.9545	34.6988	1.28731	0.364359	0.467634	1
643	TCOGS2:TC004774	3.90157	4.20221	3.60093	0.856913	-0.222779	0.859114	1
644	TCOGS2:TC004775	29.1954	27.0705	31.3203	1.15699	0.210376	0.581252	1
645	TCOGS2:TC004600	1765.11	1666.17	1864.04	1.11876	0.1619	0.0842456	0.567469
646	TCOGS2:TC004776	194.598	191.584	197.613	1.03147	0.0447034	0.549259	1
647	TCOGS2:TC004599	10.5687	12.174	8.96335	0.736272	-0.44169	0.418293	1
648	TCOGS2:TC004598	288.123	294.954	281.293	0.953685	-0.0684146	0.506084	1
649	TCOGS2:TC004777	1180.19	1157.46	1202.92	1.03928	0.055582	0.629238	1
650	TCOGS2:TC004597	603.022	632.654	573.39	0.906325	-0.1419	0.179546	0.796457
651	TCOGS2:TC004596	301.636	303.746	299.525	0.986103	-0.0201902	0.832659	1
652	TCOGS2:TC004778	493.544	518.825	468.262	0.902544	-0.147931	0.15999	0.758281
653	TCOGS2:TC004779	94.1903	98.5341	89.8466	0.911832	-0.13316	0.392542	1
654	TCOGS2:TC004780	18.3982	20.0191	16.7773	0.838062	-0.25487	0.63343	1
655	TCOGS2:TC004595	0.116561	0	0.233122	Inf	Inf	0.996784	1
656	TCOGS2:TC004781	963.769	961.91	965.629	1.00387	0.00556695	0.877724	1
657	TCOGS2:TC004782	365.07	373.917	356.223	0.952679	-0.0699377	0.324556	0.980323
658	TCOGS2:TC004594	719.591	765.024	674.157	0.881223	-0.182421	0.0755851	0.540412
659	TCOGS2:TC004783	0.183974	0	0.367948	Inf	Inf	0.94554	1
660	TCOGS2:TC004593	24.2032	5.23674	43.1697	8.24361	3.04328	2.54857e-11	2.5032e-09
661	TCOGS2:TC004592	58.1147	17.6905	98.539	5.57016	2.47772	2.19505e-12	2.41264e-10	HPX11
662	TCOGS2:TC004784	0.0800676	0.160135	0	0	#NAME?	1	1
663	TCOGS2:TC004591	2024.73	2011.94	2037.52	1.01271	0.0182249	0.976271	1
664	TCOGS2:TC004590	2104.06	2141.6	2066.52	0.964939	-0.0514902	0.920413	1
665	TCOGS2:TC004785	74.1039	77.4015	70.8064	0.914792	-0.128484	0.511852	1
666	TCOGS2:TC004589	1195.3	1208.43	1182.16	0.978265	-0.0317028	0.450057	1
667	TCOGS2:TC004588	46.4234	50.5277	42.319	0.83754	-0.25577	0.182929	0.800998
668	TCOGS2:TC004587	1.60843	1.31794	1.89892	1.44082	0.526887	1	1
669	TCOGS2:TC004586	199.479	201.801	197.156	0.976987	-0.0335894	0.400436	1
670	TCOGS2:TC004786	2.42441	1.5793	3.26951	2.07022	1.04979	0.444544	1
671	TCOGS2:TC004787	15.5795	13.7348	17.4242	1.26862	0.343256	0.842265	1
672	TCOGS2:TC030689	45.8403	44.9637	46.717	1.03899	0.0551857	0.938737	1
673	TCOGS2:TC030645	86.7761	83.3474	90.2049	1.08228	0.114069	0.785266	1
674	TCOGS2:TC030686	365.941	367.67	364.211	0.990592	-0.0136373	0.843111	1
675	TCOGS2:TC004585	540.331	558.923	521.739	0.933473	-0.0993203	0.489768	1
676	TCOGS2:TC004584	268.77	279.863	257.677	0.920725	-0.119158	0.323972	0.979956
677	TCOGS2:TC004583	2033.95	2022.86	2045.03	1.01096	0.0157195	1	1
678	TCOGS2:TC004789	1102.44	1098.28	1106.6	1.00758	0.0108884	0.899694	1
679	TCOGS2:TC004790	9.1455	8.82229	9.46872	1.07327	0.102016	0.767493	1
680	TCOGS2:TC004791	243.079	259.209	226.948	0.875541	-0.191753	0.138992	0.713453
681	TCOGS2:TC004792	852.151	810.96	893.343	1.10159	0.139582	0.257979	0.908636
682	TCOGS2:TC004793	788.249	799.137	777.361	0.972751	-0.0398578	0.608729	1
683	TCOGS2:TC004794	974.418	979.411	969.425	0.989804	-0.0147847	1	1
684	TCOGS2:TC004582	559.938	575.574	544.302	0.945669	-0.0805933	0.204294	0.838966
685	TCOGS2:TC004795	2.95567	3.74568	2.16567	0.578177	-0.790418	0.649371	1
686	TCOGS2:TC004796	149.219	155.495	142.943	0.919276	-0.121429	0.620473	1
687	TCOGS2:TC004797	30.241	31.0703	29.4117	0.946618	-0.0791462	0.794277	1
688	TCOGS2:TC004581	1251.63	1254.08	1249.17	0.99609	-0.00565196	0.891627	1
689	TCOGS2:TC004798	876.274	944.377	808.172	0.855773	-0.2247	0.0251699	0.280659
690	TCOGS2:TC004580	225.655	234.93	216.379	0.921038	-0.118667	0.487214	1
691	TCOGS2:TC004799	88.0834	94.3669	81.7999	0.866828	-0.206183	0.389228	1
692	TCOGS2:TC004579	57.1599	53.1585	61.1614	1.15055	0.202322	0.426457	1	HPX4
693	TCOGS2:TC004800	330.736	334.343	327.13	0.978426	-0.0314648	0.901014	1
694	TCOGS2:TC004578	219.903	235.474	204.331	0.867744	-0.204658	0.0913305	0.589118
695	TCOGS2:TC004801	357.757	351.518	363.995	1.03549	0.0503182	0.918383	1
696	TCOGS2:TC004802	16.6251	13.9448	19.3054	1.38441	0.469273	0.236541	0.882028
697	TCOGS2:TC004803	293.116	301.608	284.624	0.943689	-0.0836164	0.616804	1
698	TCOGS2:TC004804	0	0	0	NA	NA	NA	NA
699	TCOGS2:TC004577	0	0	0	NA	NA	NA	NA
700	TCOGS2:TC004805	0.210747	0.421494	0	0	#NAME?	1	1
701	TCOGS2:TC004806	3.52708	3.28188	3.77228	1.14943	0.200918	0.989721	1
702	TCOGS2:TC001728	33.4131	31.6226	35.2035	1.11324	0.154764	0.600177	1
703	TCOGS2:TC001729	0	0	0	NA	NA	NA	NA
704	TCOGS2:TC001730	0.216308	0	0.432615	Inf	Inf	0.969278	1
705	TCOGS2:TC001727	0	0	0	NA	NA	NA	NA
706	TCOGS2:TC001731	75.2642	61.6291	88.8992	1.44249	0.52856	0.0271353	0.29382
707	TCOGS2:TC001726	7.05828	8.40624	5.71032	0.679295	-0.55789	0.459192	1
708	TCOGS2:TC001732	0.116561	0	0.233122	Inf	Inf	0.955096	1
709	TCOGS2:TC001725	1623.6	1550.72	1696.48	1.09399	0.129601	0.162711	0.763343
710	TCOGS2:TC001733	398.83	384.706	412.955	1.07343	0.102228	0.182787	0.800998
711	TCOGS2:TC001724	214.57	226.815	202.325	0.892024	-0.164845	0.323856	0.979956
712	TCOGS2:TC001734	6.15354	6.54017	5.76691	0.881767	-0.18153	0.821795	1
713	TCOGS2:TC001735	4.61331	2.07814	7.14848	3.43985	1.78235	0.358106	1
714	TCOGS2:TC001736	843.188	867.186	819.191	0.944654	-0.0821422	0.778206	1
715	TCOGS2:TC001737	260.984	276.485	245.483	0.88787	-0.17158	0.246826	0.893672
716	TCOGS2:TC001723	26.2472	25.3828	27.1115	1.06811	0.0950558	0.630756	1
717	TCOGS2:TC001722	130.919	133.843	127.996	0.95631	-0.0644497	0.477279	1
718	TCOGS2:TC001721	0	0	0	NA	NA	NA	NA
719	TCOGS2:TC001738	651.777	652.755	650.799	0.997003	-0.0043299	0.929571	1
720	TCOGS2:TC001720	186.391	200.595	172.187	0.858382	-0.220309	0.099356	0.613183
721	TCOGS2:TC001739	0.0800676	0.160135	0	0	#NAME?	1	1
722	TCOGS2:TC001719	15.041	16.636	13.446	0.808246	-0.307133	0.541602	1
723	TCOGS2:TC001740	10.8139	11.6845	9.94336	0.850987	-0.232792	0.877796	1
724	TCOGS2:TC001718	2.47504	2.38543	2.56465	1.07513	0.104516	0.971346	1
725	TCOGS2:TC001717	0.183974	0	0.367948	Inf	Inf	0.965865	1
726	TCOGS2:TC001741	339.845	322.351	357.339	1.10854	0.14866	0.403812	1
727	TCOGS2:TC001716	0	0	0	NA	NA	NA	NA
728	TCOGS2:TC001742	88.8356	95.241	82.4301	0.865489	-0.208413	0.308618	0.969391
729	TCOGS2:TC001715	213.44	209.976	216.904	1.033	0.0468352	0.592206	1
730	TCOGS2:TC001743	1981.91	1816.46	2147.36	1.18217	0.241436	0.00683361	0.11642
731	TCOGS2:TC001744	152.708	171.388	134.028	0.782014	-0.354733	0.0275919	0.296677
732	TCOGS2:TC001714	596.039	593.887	598.191	1.00725	0.0104172	0.725372	1
733	TCOGS2:TC001745	351.635	340.621	362.648	1.06467	0.0904025	0.214472	0.853307
734	TCOGS2:TC001713	229.659	227.962	231.355	1.01488	0.0213142	0.891278	1
735	TCOGS2:TC001746	396.702	368.341	425.062	1.15399	0.206632	0.118679	0.666649
736	TCOGS2:TC001747	762.905	749.754	776.057	1.03508	0.0497446	0.582725	1
737	TCOGS2:TC001748	4.48246	5.06363	3.9013	0.770457	-0.376214	1	1
738	TCOGS2:TC001749	2333.22	2256.94	2409.51	1.0676	0.0943742	0.447646	1
739	TCOGS2:TC001750	474.759	480.843	468.674	0.974692	-0.0369814	0.85561	1
740	TCOGS2:TC001751	227.266	117.971	336.56	2.8529	1.51243	6.26082e-06	0.000308562
741	TCOGS2:TC001752	804.385	850.336	758.433	0.891922	-0.165011	0.119401	0.667659
742	TCOGS2:TC001753	230.626	238.748	222.503	0.931958	-0.101664	0.570732	1
743	TCOGS2:TC001754	523.4	521.396	525.405	1.00769	0.0110491	0.791348	1
744	TCOGS2:TC001712	8.70685	10.4421	6.97163	0.667649	-0.582839	0.32262	0.978958
745	TCOGS2:TC001755	506.265	537.701	474.829	0.883073	-0.179395	0.0766339	0.542842
746	TCOGS2:TC001711	1563.49	1583.87	1543.11	0.974266	-0.0376122	0.605639	1
747	TCOGS2:TC001710	65.9421	70.142	61.7421	0.880244	-0.184024	0.609689	1
748	TCOGS2:TC001756	393.008	400.752	385.263	0.961351	-0.0568652	0.53444	1
749	TCOGS2:TC001709	350.388	344.733	356.042	1.0328	0.0465675	0.542413	1
750	TCOGS2:TC001757	214.847	215.637	214.057	0.992676	-0.0106055	0.958145	1
751	TCOGS2:TC001708	11.111	11.7893	10.4326	0.884914	-0.176391	0.600015	1
752	TCOGS2:TC001707	31.0896	34.3208	27.8584	0.811707	-0.300969	0.219223	0.859493
753	TCOGS2:TC001706	36.282	48.1937	24.3703	0.505674	-0.98372	0.0109162	0.160316
754	TCOGS2:TC001758	13.5307	19.0305	8.03087	0.421999	-1.24469	0.077333	0.543884
755	TCOGS2:TC001759	748.656	723.661	773.65	1.06908	0.0963679	0.418491	1
756	TCOGS2:TC001705	1.489	1.47808	1.49993	1.01478	0.0211708	1	1
757	TCOGS2:TC001760	18.6017	18.9625	18.241	0.961949	-0.0559682	0.954133	1
758	TCOGS2:TC001761	92.1254	84.6303	99.6205	1.17713	0.235268	0.268368	0.923347
759	TCOGS2:TC001704	159.915	170.163	149.668	0.879556	-0.185152	0.265006	0.918434
760	TCOGS2:TC001762	507.602	543.951	471.253	0.866351	-0.206976	0.0785588	0.547282
761	TCOGS2:TC001763	613.095	615.64	610.549	0.991731	-0.0119795	0.723428	1
762	TCOGS2:TC001765	1763.13	1839.12	1687.14	0.917363	-0.124435	0.0849537	0.569469
763	TCOGS2:TC001703	95.6877	86.0308	105.345	1.2245	0.292194	0.238887	0.882696
764	TCOGS2:TC001702	161.592	137.486	185.698	1.35067	0.433675	0.00855175	0.1357
765	TCOGS2:TC001766	203.099	216.409	189.788	0.876986	-0.189374	0.0662397	0.504456
766	TCOGS2:TC001701	254.247	249.846	258.648	1.03523	0.0499504	0.675164	1
767	TCOGS2:TC001767	12.0825	11.4911	12.6739	1.10293	0.141338	0.977285	1
768	TCOGS2:TC001768	0.731958	0.997673	0.466243	0.467331	-1.09748	0.938301	1
769	TCOGS2:TC001769	1305.96	1369.07	1242.86	0.907812	-0.139535	0.185613	0.804557
770	TCOGS2:TC001700	2.86219	3.35922	2.36516	0.70408	-0.506189	0.468474	1	TPX2
771	TCOGS2:TC001770	110.695	150.059	71.3308	0.475351	-1.07294	0.0312726	0.324902
772	TCOGS2:TC001771	454.455	499.378	409.532	0.820085	-0.286154	0.0154082	0.202648
773	TCOGS2:TC001772	89.8113	78.5666	101.056	1.28625	0.363168	0.251607	0.900437
774	TCOGS2:TC001699	324.038	358.757	289.319	0.806449	-0.310346	0.00940638	0.144743
775	TCOGS2:TC001773	200.665	216.725	184.605	0.85179	-0.23143	0.144307	0.725147
776	TCOGS2:TC001698	336.337	391.714	280.96	0.717259	-0.479434	0.000165319	0.00536184
777	TCOGS2:TC001697	558.899	549.178	568.62	1.0354	0.0501902	0.861318	1
778	TCOGS2:TC001696	2.11392	3.85989	0.367948	0.0953261	-3.39098	0.0768778	0.543321
779	TCOGS2:TC001774	1004.48	1009.9	999.055	0.989265	-0.0155715	0.671953	1
780	TCOGS2:TC001695	4.55734	6.38157	2.73311	0.428281	-1.22337	0.140781	0.717318
781	TCOGS2:TC001775	46.6471	55.8177	37.4765	0.671409	-0.574737	0.103591	0.62712
782	TCOGS2:TC001694	321.953	284.744	359.162	1.26135	0.33497	0.00392619	0.0762606
783	TCOGS2:TC001693	631.229	643.987	618.472	0.96038	-0.0583233	0.617759	1
784	TCOGS2:TC001776	0	0	0	NA	NA	NA	NA
785	TCOGS2:TC001777	0	0	0	NA	NA	NA	NA
786	TCOGS2:TC001778	0	0	0	NA	NA	NA	NA
787	TCOGS2:TC001779	0	0	0	NA	NA	NA	NA
788	TCOGS2:TC001780	0	0	0	NA	NA	NA	NA
789	TCOGS2:TC001692	0	0	0	NA	NA	NA	NA
790	TCOGS2:TC001691	6.22776	4.75089	7.70463	1.62172	0.697528	0.29213	0.95246
791	TCOGS2:TC001690	0.196628	0.160135	0.233122	1.45578	0.541793	1	1
792	TCOGS2:TC001781	0.443868	0.421494	0.466243	1.10617	0.145572	0.931978	1
793	TCOGS2:TC001689	1.90054	1.89957	1.9015	1.00102	0.00146688	1	1
794	TCOGS2:TC001688	6.84893	5.02131	8.67655	1.72794	0.789057	0.429196	1
795	TCOGS2:TC001687	0	0	0	NA	NA	NA	NA
796	TCOGS2:TC001686	1.48192	0.997673	1.96617	1.97076	0.97875	0.510405	1
797	TCOGS2:TC001685	2.63441	1.59773	3.67109	2.29768	1.20018	0.202844	0.836566
798	TCOGS2:TC001684	14.6746	13.01	16.3392	1.25589	0.328715	0.342547	0.997083
799	TCOGS2:TC012950	2.74019	0.480405	4.99997	10.4078	3.3796	0.00569624	0.10179
800	TCOGS2:TC012949	88.0841	70.6118	105.557	1.49489	0.580035	0.00267063	0.0556414
801	TCOGS2:TC012948	0.625861	0.819107	0.432615	0.528155	-0.920967	0.730245	1
802	TCOGS2:TC012951	0	0	0	NA	NA	NA	NA
803	TCOGS2:TC012947	0	0	0	NA	NA	NA	NA
804	TCOGS2:TC012952	0	0	0	NA	NA	NA	NA
805	TCOGS2:TC012946	45.2471	40.8201	49.6742	1.2169	0.283216	0.717606	1
806	TCOGS2:TC012953	0	0	0	NA	NA	NA	NA
807	TCOGS2:TC012954	0	0	0	NA	NA	NA	NA
808	TCOGS2:TC012945	193.488	200.658	186.318	0.928537	-0.106969	0.42608	1
809	TCOGS2:TC012955	1.50701	0.480405	2.53361	5.27391	2.39887	0.263324	0.915191
810	TCOGS2:TC012944	4.23517	4.06595	4.40439	1.08324	0.11535	1	1
811	TCOGS2:TC011240	132.416	130.779	134.054	1.02504	0.0356779	0.772859	1
812	TCOGS2:TC011241	7298.6	6552.67	8044.53	1.22767	0.295927	0.00236231	0.0507219
813	TCOGS2:TC011242	309.989	296.031	323.947	1.0943	0.130007	0.48388	1
814	TCOGS2:TC011239	35.4486	33.1206	37.7766	1.14057	0.189761	0.685892	1
815	TCOGS2:TC011243	0	0	0	NA	NA	NA	NA
816	TCOGS2:TC011238	9.71064	8.53705	10.8842	1.27494	0.350431	0.830585	1
817	TCOGS2:TC011244	42.3834	53.69	31.0769	0.578821	-0.788812	0.0119843	0.17088
818	TCOGS2:TC030369	0.394721	0.421494	0.367948	0.872962	-0.196009	1	1	spz3
819	TCOGS2:TC011245	1.78494	2.60086	0.969018	0.372577	-1.42439	0.544903	1
820	TCOGS2:TC030370	0	0	0	NA	NA	NA	NA
821	TCOGS2:TC011246	0	0	0	NA	NA	NA	NA
822	TCOGS2:TC011237	1.56345	1.25903	1.86788	1.48358	0.569084	0.657428	1
823	TCOGS2:TC011236	4.58249	3.62603	5.53896	1.52756	0.611226	0.568515	1
824	TCOGS2:TC011247	0.407375	0.581629	0.233122	0.400808	-1.31902	1	1
825	TCOGS2:TC011248	1.78347	2.49963	1.06731	0.426988	-1.22773	0.652969	1
826	TCOGS2:TC011235	1.40777	2.58242	0.233122	0.0902724	-3.46957	0.189139	0.811927
827	TCOGS2:TC011234	259.5	266.101	252.9	0.950391	-0.0734062	0.591158	1
828	TCOGS2:TC011249	742.984	659.759	826.209	1.25229	0.324568	0.00415103	0.079955
829	TCOGS2:TC011233	114.28	129.894	98.6673	0.759602	-0.396685	0.0258376	0.285203
830	TCOGS2:TC011250	239.055	233.198	244.911	1.05023	0.0706999	0.849732	1
831	TCOGS2:TC011251	107.313	99.2375	115.389	1.16275	0.217544	0.218727	0.858848
832	TCOGS2:TC011252	2233.62	2333.41	2133.84	0.914475	-0.128985	0.0642096	0.494459
833	TCOGS2:TC011253	0.719304	0.837538	0.60107	0.717663	-0.478622	1	1
834	TCOGS2:TC011254	128	130.81	125.19	0.957035	-0.0633566	0.949953	1
835	TCOGS2:TC011255	23.2312	25.3516	21.1109	0.832722	-0.264092	0.865606	1
836	TCOGS2:TC011256	528.023	481.298	574.747	1.19416	0.255996	0.0240485	0.272543
837	TCOGS2:TC011232	0.691096	0.581629	0.800563	1.37642	0.460917	1	1
838	TCOGS2:TC011231	1193.25	1273.71	1112.79	0.873665	-0.194849	0.0199548	0.241146
839	TCOGS2:TC011230	30.9233	34.735	27.1115	0.780524	-0.357485	0.266497	0.921029
840	TCOGS2:TC011229	0.216308	0	0.432615	Inf	Inf	0.969278	1
841	TCOGS2:TC011228	20.5548	20.0687	21.041	1.04845	0.0682609	0.911141	1
842	TCOGS2:TC011257	3.255	4.64213	1.86788	0.402375	-1.31339	0.273771	0.929238
843	TCOGS2:TC011227	1.1547	1.64366	0.665737	0.405033	-1.30389	0.522472	1
844	TCOGS2:TC011226	149.106	183.021	115.191	0.629386	-0.667983	0.0403959	0.380056
845	TCOGS2:TC011258	1.30093	2.0008	0.60107	0.300415	-1.73497	0.528562	1
846	TCOGS2:TC011225	409.492	414.708	404.277	0.974847	-0.0367529	0.995988	1
847	TCOGS2:TC011259	1.58467	2.10202	1.06731	0.507756	-0.977792	0.994906	1
848	TCOGS2:TC011260	0	0	0	NA	NA	NA	NA
849	TCOGS2:TC011224	27.1129	26.0529	28.173	1.08138	0.112873	1	1
850	TCOGS2:TC011261	134.243	125.544	142.941	1.13858	0.18723	0.164474	0.766112
851	TCOGS2:TC011262	28.6795	29.1705	28.1886	0.966339	-0.0493992	0.791571	1
852	TCOGS2:TC011223	33.0062	34.3984	31.6139	0.919051	-0.121783	0.772587	1
853	TCOGS2:TC011222	23.1069	25.7399	20.4739	0.795416	-0.330219	0.320443	0.976554	HPX3
854	TCOGS2:TC011263	345.667	334.522	356.813	1.06663	0.0930654	0.406157	1
855	TCOGS2:TC011221	0.0800676	0.160135	0	0	#NAME?	1	1
856	TCOGS2:TC011264	0	0	0	NA	NA	NA	NA
857	TCOGS2:TC016087	376.387	388.986	363.789	0.935226	-0.096613	0.332835	0.98715
858	TCOGS2:TC016086	0	0	0	NA	NA	NA	NA
859	TCOGS2:TC016085	546.549	559.74	533.357	0.952865	-0.0696568	0.241117	0.88588
860	TCOGS2:TC016084	0.560417	0.32027	0.800563	2.49965	1.32173	1	1
861	TCOGS2:TC016088	1.40603	0.842987	1.96907	2.33583	1.22394	0.490694	1
862	TCOGS2:TC016083	231.279	236.615	225.942	0.954895	-0.0665866	0.695127	1
863	TCOGS2:TC016082	162.491	174.137	150.845	0.866242	-0.207159	0.157384	0.75232
864	TCOGS2:TC016081	8.36523	7.80074	8.92973	1.14473	0.195006	0.942354	1
865	TCOGS2:TC016089	6.95663	5.78151	8.13175	1.40651	0.49212	0.556068	1
866	TCOGS2:TC016090	8.23993	6.58402	9.89584	1.50301	0.587854	0.237438	0.882459
867	TCOGS2:TC016080	3.53108	4.3992	2.66295	0.605325	-0.724218	0.453556	1
868	TCOGS2:TC016091	0	0	0	NA	NA	NA	NA
869	TCOGS2:TC016092	2.41908	3.00392	1.83425	0.610619	-0.711656	0.664731	1
870	TCOGS2:TC016079	398.303	409.081	387.525	0.947306	-0.0780976	0.405421	1
871	TCOGS2:TC016093	98.6894	102.834	94.5446	0.919389	-0.121253	0.389011	1
872	TCOGS2:TC016078	29.1481	23.8457	34.4505	1.44472	0.530792	0.0956776	0.602564
873	TCOGS2:TC016077	0.972161	1.47808	0.466243	0.315439	-1.66457	0.541057	1
874	TCOGS2:TC016076	1.13421	0.498837	1.76958	3.54742	1.82677	0.454844	1
875	TCOGS2:TC016075	12.8397	7.70496	17.9745	2.33285	1.2221	0.0578005	0.466208
876	TCOGS2:TC016094	0	0	0	NA	NA	NA	NA
877	TCOGS2:TC016074	0	0	0	NA	NA	NA	NA
878	TCOGS2:TC016073	0	0	0	NA	NA	NA	NA
879	TCOGS2:TC016072	74.5207	94.4918	54.5496	0.577294	-0.792621	0.0310569	0.323146
880	TCOGS2:TC016095	0	0	0	NA	NA	NA	NA
881	TCOGS2:TC016071	0	0	0	NA	NA	NA	NA
882	TCOGS2:TC016070	0.45651	0.480405	0.432615	0.900522	-0.151167	0.863654	1
883	TCOGS2:TC011220	5.56834	2.40386	8.73282	3.63284	1.8611	0.017268	0.217602
884	TCOGS2:TC011265	55.1704	51.5901	58.7507	1.1388	0.187511	0.38764	1
885	TCOGS2:TC011266	0	0	0	NA	NA	NA	NA
886	TCOGS2:TC011267	0.169351	0.338701	0	0	#NAME?	1	1
887	TCOGS2:TC011219	0	0	0	NA	NA	NA	NA
888	TCOGS2:TC011268	0	0	0	NA	NA	NA	NA
889	TCOGS2:TC011269	0.285912	0.338701	0.233122	0.688281	-0.538931	1	1
890	TCOGS2:TC011270	0	0	0	NA	NA	NA	NA
891	TCOGS2:TC011271	0.344109	0.32027	0.367948	1.14887	0.200213	1	1
892	TCOGS2:TC011218	0	0	0	NA	NA	NA	NA
893	TCOGS2:TC011272	5.63258	3.79914	7.46601	1.96518	0.974664	0.215223	0.85478
894	TCOGS2:TC011273	0	0	0	NA	NA	NA	NA
895	TCOGS2:TC011217	0.240203	0.480405	0	0	#NAME?	0.504328	1
896	TCOGS2:TC011274	0.233122	0	0.466243	Inf	Inf	0.735431	1
897	TCOGS2:TC011275	0	0	0	NA	NA	NA	NA
898	TCOGS2:TC011276	0.349682	0	0.699365	Inf	Inf	0.551072	1
899	TCOGS2:TC011277	0.0800676	0.160135	0	0	#NAME?	1	1
900	TCOGS2:TC011278	3.48528	2.93411	4.03645	1.3757	0.460163	0.771846	1
901	TCOGS2:TC011279	0	0	0	NA	NA	NA	NA
902	TCOGS2:TC011280	0.676978	0.32027	1.03369	3.22754	1.69044	0.881971	1
903	TCOGS2:TC011281	0	0	0	NA	NA	NA	NA
904	TCOGS2:TC011216	0	0	0	NA	NA	NA	NA
905	TCOGS2:TC011215	0	0	0	NA	NA	NA	NA
906	TCOGS2:TC011282	0	0	0	NA	NA	NA	NA
907	TCOGS2:TC011214	0.183974	0	0.367948	Inf	Inf	0.962321	1
908	TCOGS2:TC011283	2.29008	0.979242	3.60093	3.67726	1.87863	0.223284	0.862392
909	TCOGS2:TC011284	0.233122	0	0.466243	Inf	Inf	0.66278	1
910	TCOGS2:TC011213	0	0	0	NA	NA	NA	NA
911	TCOGS2:TC011212	0	0	0	NA	NA	NA	NA
912	TCOGS2:TC011211	17.381	21.5211	13.241	0.615258	-0.700737	0.133131	0.701038
913	TCOGS2:TC011285	0	0	0	NA	NA	NA	NA
914	TCOGS2:TC011286	15.8005	19.2644	12.3367	0.640387	-0.642984	0.163508	0.764618
915	TCOGS2:TC011210	412.013	408.056	415.971	1.0194	0.0277167	0.687106	1
916	TCOGS2:TC011287	0	0	0	NA	NA	NA	NA
917	TCOGS2:TC030421	0.977008	0.92033	1.03369	1.12317	0.167573	1	1
918	TCOGS2:TC030232	0.296375	0.160135	0.432615	2.70156	1.4338	1	1
919	TCOGS2:TC030231	0.327308	0.421494	0.233122	0.553085	-0.854428	1	1
920	TCOGS2:TC030230	0.332868	0	0.665737	Inf	Inf	0.696066	1
921	TCOGS2:TC011288	80.6297	99.896	61.3634	0.614273	-0.703047	0.0537274	0.448842
922	TCOGS2:TC011208	53.4472	53.8485	53.0458	0.985093	-0.0216677	0.551442	1
923	TCOGS2:TC011289	786.511	710.618	862.404	1.2136	0.27929	0.0119267	0.170595
924	TCOGS2:TC011207	83.0989	87.4037	78.7942	0.901497	-0.149605	0.448219	1
925	TCOGS2:TC011290	544.302	522.583	566.02	1.08312	0.115193	0.417434	1
926	TCOGS2:TC011291	0.160135	0.32027	0	0	#NAME?	0.75829	1
927	TCOGS2:TC011206	890.169	889.498	890.84	1.00151	0.0021738	0.910677	1
928	TCOGS2:TC011205	289.295	287.014	291.575	1.01589	0.0227455	0.933953	1
929	TCOGS2:TC011204	4312.05	3931.5	4692.61	1.19359	0.25531	0.0197388	0.238953
930	TCOGS2:TC011292	756.818	748.084	765.553	1.02335	0.0333022	0.838269	1
931	TCOGS2:TC011203	0	0	0	NA	NA	NA	NA
932	TCOGS2:TC011293	0	0	0	NA	NA	NA	NA
933	TCOGS2:TC011202	0	0	0	NA	NA	NA	NA
934	TCOGS2:TC011201	27.7853	33.2624	22.3081	0.670672	-0.576322	0.141419	0.717884
935	TCOGS2:TC011200	1362.37	1287.89	1436.84	1.11565	0.157889	0.373019	1
936	TCOGS2:TC011199	2.76024	2.58787	2.9326	1.13321	0.180414	0.969698	1
937	TCOGS2:TC030423	0	0	0	NA	NA	NA	NA
938	TCOGS2:TC011294	173.034	184.425	161.643	0.87647	-0.190223	0.118129	0.665121
939	TCOGS2:TC011295	359.035	361.641	356.429	0.98559	-0.02094	0.8158	1
940	TCOGS2:TC011296	28.5566	33.4762	23.637	0.706084	-0.502089	0.0831143	0.56362
941	TCOGS2:TC011198	3.5829	3.49731	3.6685	1.04895	0.0689454	1	1
942	TCOGS2:TC011197	3009.9	3153.23	2866.58	0.909094	-0.137498	0.0559937	0.458334
943	TCOGS2:TC011196	54.6158	73.9357	35.296	0.477388	-1.06677	2.11271e-05	0.00088933
944	TCOGS2:TC011297	0	0	0	NA	NA	NA	NA
945	TCOGS2:TC011298	596.142	625.89	566.394	0.904941	-0.144104	0.36876	1
946	TCOGS2:TC011195	178.413	178.992	177.834	0.993531	-0.00936239	0.869979	1
947	TCOGS2:TC011299	1.06832	1.40074	0.735896	0.525364	-0.92861	0.587987	1
948	TCOGS2:TC011300	827.859	905.738	749.979	0.82803	-0.272244	0.0132739	0.183206
949	TCOGS2:TC011301	1140.01	1111.94	1168.08	1.05049	0.0710665	0.750543	1
950	TCOGS2:TC011194	393.632	355.189	432.076	1.21647	0.282699	0.0112419	0.163883
951	TCOGS2:TC011193	648.088	675.72	620.456	0.918215	-0.123097	0.293174	0.952866
952	TCOGS2:TC011302	335.198	314.197	356.2	1.13368	0.181019	0.266036	0.920321
953	TCOGS2:TC011303	119.806	125.74	113.873	0.905623	-0.143018	0.240823	0.88588
954	TCOGS2:TC011192	253.986	264.174	243.798	0.922869	-0.115802	0.292784	0.952663
955	TCOGS2:TC011191	1130.27	1095.21	1165.33	1.06402	0.0895291	0.6113	1	Rel
956	TCOGS2:TC011190	652.317	642.498	662.136	1.03057	0.0434357	0.500268	1
957	TCOGS2:TC011189	137.901	133.802	142	1.06127	0.0857909	0.585339	1
958	TCOGS2:TC011304	273.74	266.863	280.616	1.05154	0.0725	0.590261	1
959	TCOGS2:TC011188	191.205	195.543	186.867	0.955634	-0.0654697	0.42578	1
960	TCOGS2:TC011305	685.288	688.111	682.465	0.991796	-0.0118847	0.771364	1
961	TCOGS2:TC011306	0.385658	0.338701	0.432615	1.27728	0.35307	1	1
962	TCOGS2:TC011307	0.688384	0.677403	0.699365	1.03242	0.0460312	0.887396	1
963	TCOGS2:TC011308	0	0	0	NA	NA	NA	NA
964	TCOGS2:TC011187	141.649	159.76	123.537	0.773269	-0.370958	0.056958	0.462646
965	TCOGS2:TC011186	82.9514	82.4252	83.4776	1.01277	0.0183035	0.9671	1
966	TCOGS2:TC011185	349.055	351.994	346.115	0.983297	-0.0243008	0.962393	1
967	TCOGS2:TC011184	371.602	368.175	375.029	1.01862	0.0266109	0.844743	1
968	TCOGS2:TC011183	116.827	124.406	109.248	0.878157	-0.187449	0.397288	1
969	TCOGS2:TC011309	465.178	463.186	467.17	1.0086	0.0123562	1	1
970	TCOGS2:TC011182	7627.35	6831.09	8423.61	1.23313	0.302322	0.00308748	0.0626958
971	TCOGS2:TC011181	268.346	271.559	265.133	0.976337	-0.0345491	0.827161	1
972	TCOGS2:TC011310	321.756	325.357	318.156	0.977866	-0.0322918	0.505517	1
973	TCOGS2:TC011311	1156.14	1155.06	1157.22	1.00188	0.00270288	0.806	1
974	TCOGS2:TC011312	711.68	732.441	690.918	0.943308	-0.0841993	0.383467	1
975	TCOGS2:TC011180	4.94666	4.55934	5.33398	1.1699	0.226387	0.738928	1
976	TCOGS2:TC011179	7.54998	8.83319	6.26678	0.709458	-0.49521	0.575431	1
977	TCOGS2:TC011313	108.538	113.118	103.958	0.919022	-0.121828	0.370211	1
978	TCOGS2:TC030673	491.6	471.803	511.396	1.08392	0.116256	0.631349	1
979	TCOGS2:TC030708	2395.4	2342.73	2448.07	1.04496	0.0634533	0.694624	1
980	TCOGS2:TC011314	6.09888	6.76258	5.43518	0.803713	-0.315248	0.922054	1
981	TCOGS2:TC011177	125.095	119.757	130.433	1.08915	0.123203	0.760445	1
982	TCOGS2:TC011315	643.62	639.414	647.826	1.01316	0.0188565	1	1
983	TCOGS2:TC011316	19.8198	23.6599	15.9796	0.675386	-0.566215	0.215733	0.855824
984	TCOGS2:TC011176	184.064	176.352	191.776	1.08746	0.120967	0.338105	0.99309
985	TCOGS2:TC011317	391.28	384.228	398.332	1.03671	0.052007	0.439764	1
986	TCOGS2:TC011318	18.9789	16.9838	20.9741	1.23495	0.30445	0.622723	1
987	TCOGS2:TC011174	0	0	0	NA	NA	NA	NA
988	TCOGS2:TC011173	15.3991	17.8914	12.9067	0.721389	-0.47115	0.576216	1
989	TCOGS2:TC011320	0.327308	0.421494	0.233122	0.553085	-0.854428	1	1
990	TCOGS2:TC011171	2.78001	3.32419	2.23582	0.672593	-0.572195	0.77177	1
991	TCOGS2:TC011170	426.705	385.279	468.13	1.21504	0.281006	0.0168902	0.215334
992	TCOGS2:TC011169	2.4548	2.34495	2.56465	1.09369	0.129209	0.951549	1
993	TCOGS2:TC011168	0.367948	0	0.735896	Inf	Inf	0.638162	1
994	TCOGS2:TC011167	3.79738	2.72413	4.87064	1.78796	0.838316	0.538912	1
995	TCOGS2:TC011166	2.38396	2.63589	2.13204	0.80885	-0.306056	0.611156	1
996	TCOGS2:TC011321	1308.71	1303.41	1314.01	1.00813	0.0116871	0.82651	1
997	TCOGS2:TC011322	0	0	0	NA	NA	NA	NA
998	TCOGS2:TC011165	45.8275	31.4713	60.1836	1.91234	0.935335	0.000647279	0.0172388
999	TCOGS2:TC011323	1210.15	1272.28	1148.02	0.90233	-0.148273	0.0901233	0.586246
1000	TCOGS2:TC011163	123.501	125.338	121.664	0.970681	-0.0429314	0.987212	1
1001	TCOGS2:TC011162	92.4607	105.208	79.713	0.757668	-0.400363	0.111113	0.647875
1002	TCOGS2:TC011324	3.44434	3.58555	3.30314	0.921237	-0.118356	0.957387	1	WAP
1003	TCOGS2:TC011325	142.379	150.706	134.053	0.8895	-0.168933	0.687758	1
1004	TCOGS2:TC011326	1286.91	1351.34	1222.48	0.904642	-0.144582	0.1187	0.666649
1005	TCOGS2:TC011161	51.8718	49.5968	54.1468	1.09174	0.126628	0.521338	1
1006	TCOGS2:TC011160	65.8575	65.498	66.217	1.01098	0.0157494	1	1
1007	TCOGS2:TC011327	42.2134	32.7493	51.6775	1.57797	0.658073	0.00849189	0.135022
1008	TCOGS2:TC011159	184.573	193.214	175.932	0.910552	-0.135187	0.410042	1
1009	TCOGS2:TC011156	23.9015	23.5678	24.2352	1.02832	0.0402871	0.93106	1
1010	TCOGS2:TC030368	0	0	0	NA	NA	NA	NA
1011	TCOGS2:TC011155	5.32621	7.64967	3.00276	0.392535	-1.34911	0.0433835	0.396057
1012	TCOGS2:TC011331	0	0	0	NA	NA	NA	NA
1013	TCOGS2:TC011154	0	0	0	NA	NA	NA	NA
1014	TCOGS2:TC011332	0.0800676	0.160135	0	0	#NAME?	1	1
1015	TCOGS2:TC011153	0.0800676	0.160135	0	0	#NAME?	1	1
1016	TCOGS2:TC011333	38.7861	40.4558	37.1163	0.917454	-0.124292	0.726557	1
1017	TCOGS2:TC011152	0	0	0	NA	NA	NA	NA
1018	TCOGS2:TC011334	0	0	0	NA	NA	NA	NA
1019	TCOGS2:TC011335	748.552	809.336	687.768	0.849793	-0.234817	0.0115867	0.16715
1020	TCOGS2:TC011151	13.2613	14.1159	12.4068	0.878927	-0.186185	0.806383	1
1021	TCOGS2:TC030320	0	0	0	NA	NA	NA	NA
1022	TCOGS2:TC011150	163.935	162.245	165.626	1.02084	0.0297521	0.617576	1
1023	TCOGS2:TC011336	9.37005	10.339	8.40109	0.812562	-0.299451	0.703549	1
1024	TCOGS2:TC011149	0	0	0	NA	NA	NA	NA
1025	TCOGS2:TC011337	0	0	0	NA	NA	NA	NA
1026	TCOGS2:TC011148	0	0	0	NA	NA	NA	NA
1027	TCOGS2:TC011338	0	0	0	NA	NA	NA	NA
1028	TCOGS2:TC011147	0.183974	0	0.367948	Inf	Inf	0.996792	1
1029	TCOGS2:TC011339	0	0	0	NA	NA	NA	NA
1030	TCOGS2:TC011146	0	0	0	NA	NA	NA	NA
1031	TCOGS2:TC030348	0	0	0	NA	NA	NA	NA
1032	TCOGS2:TC011340	2.31416	1.66209	2.96623	1.78463	0.835628	0.556723	1
1033	TCOGS2:TC011341	7.80273	10.3022	5.30325	0.514769	-0.958003	0.23077	0.870115
1034	TCOGS2:TC011342	0	0	0	NA	NA	NA	NA
1035	TCOGS2:TC011343	349.777	376.071	323.482	0.860162	-0.21732	0.0719375	0.53027
1036	TCOGS2:TC011145	1074.9	1067.92	1081.89	1.01308	0.0187474	0.929716	1
1037	TCOGS2:TC011344	260.991	266.697	255.286	0.957214	-0.0630873	0.644437	1
1038	TCOGS2:TC011144	366.377	398.59	334.164	0.838365	-0.254349	0.0753498	0.539286
1039	TCOGS2:TC011345	0.183974	0	0.367948	Inf	Inf	0.996792	1
1040	TCOGS2:TC011142	43.9014	36.3218	51.4809	1.41736	0.503201	0.124456	0.679026
1041	TCOGS2:TC011141	53.3248	38.6245	68.0251	1.76119	0.81655	0.000489854	0.0136774
1042	TCOGS2:TC011140	877.138	745.505	1008.77	1.35314	0.43631	0.123385	0.67742
1043	TCOGS2:TC011139	537.663	425.738	649.589	1.5258	0.609561	0.00212122	0.0465559
1044	TCOGS2:TC011346	191.046	191.707	190.386	0.993109	-0.00997617	0.778288	1
1045	TCOGS2:TC011138	0.582287	0.498837	0.665737	1.33458	0.416385	1	1
1046	TCOGS2:TC011137	1.53793	0.64054	2.43532	3.80197	1.92675	0.584717	1
1047	TCOGS2:TC011136	0.264042	0.160135	0.367948	2.29774	1.20021	1	1
1048	TCOGS2:TC011347	14.9032	15.4081	14.3982	0.934458	-0.0977982	0.820795	1
1049	TCOGS2:TC011135	2.02942	2.76099	1.29785	0.470065	-1.08907	0.412271	1
1050	TCOGS2:TC011134	12.4852	15.4009	9.5696	0.621368	-0.68648	0.386268	1
1051	TCOGS2:TC011133	30.7191	39.3717	22.0666	0.56047	-0.835292	0.00486285	0.0895553
1052	TCOGS2:TC011132	1.34085	1.88114	0.800563	0.425573	-1.23252	0.36031	1
1053	TCOGS2:TC011131	6.44578	5.95646	6.9351	1.1643	0.219463	0.548054	1
1054	TCOGS2:TC011348	0	0	0	NA	NA	NA	NA
1055	TCOGS2:TC011130	724.294	629.279	819.31	1.30198	0.38071	0.000808882	0.0207448
1056	TCOGS2:TC011129	1.99516	0.819107	3.17121	3.87155	1.95291	0.325887	0.982537
1057	TCOGS2:TC011349	3.76463	2.89725	4.63202	1.59877	0.676961	0.741517	1
1058	TCOGS2:TC011128	753.062	758.273	747.851	0.986256	-0.019966	0.930708	1
1059	TCOGS2:TC011350	173.948	165.321	182.575	1.10437	0.143222	0.591953	1
1060	TCOGS2:TC011127	827.745	792.621	862.869	1.08863	0.122511	0.349654	1
1061	TCOGS2:TC011351	0.300535	0	0.60107	Inf	Inf	0.620445	1
1062	TCOGS2:TC030021	1.37532	1.41917	1.33147	0.938208	-0.09202	1	1
1063	TCOGS2:TC011126	163.517	178.145	148.89	0.835781	-0.258804	0.14208	0.719437
1064	TCOGS2:TC011352	130.458	142.139	118.777	0.835636	-0.259053	0.111492	0.648672
1065	TCOGS2:TC011353	63.607	65.1466	62.0674	0.952734	-0.0698553	0.759132	1
1066	TCOGS2:TC011125	683.188	717.243	649.133	0.90504	-0.143946	0.254569	0.904213
1067	TCOGS2:TC011354	406.099	429.373	382.825	0.891589	-0.165549	0.177507	0.793
1068	TCOGS2:TC011355	275.74	275.484	275.995	1.00186	0.00267602	0.933082	1
1069	TCOGS2:TC011124	1411.95	1333.85	1490.06	1.11711	0.159776	0.069551	0.520257
1070	TCOGS2:TC011356	2.89918	2.05971	3.73866	1.81514	0.860081	0.797432	1
1071	TCOGS2:TC011123	1167.41	1089.53	1245.3	1.14296	0.192779	0.256056	0.90633
1072	TCOGS2:TC011357	700.222	723.167	677.277	0.936543	-0.0945822	0.244487	0.89079
1073	TCOGS2:TC011122	36.8779	51.8517	21.904	0.422435	-1.2432	0.000101331	0.00357992
1074	TCOGS2:TC011121	13.212	15.3879	11.0362	0.717202	-0.479548	0.375008	1
1075	TCOGS2:TC011358	0.169351	0.338701	0	0	#NAME?	1	1
1076	TCOGS2:TC011120	779.856	796.685	763.026	0.957751	-0.062277	0.825429	1
1077	TCOGS2:TC011359	190.58	197.147	184.013	0.933376	-0.0994692	0.314396	0.974653
1078	TCOGS2:TC011119	135.464	144.271	126.658	0.877918	-0.187841	0.329519	0.985066
1079	TCOGS2:TC011118	92.4441	84.7294	100.159	1.1821	0.241355	0.35551	1
1080	TCOGS2:TC011117	4.15769	2.58242	5.73296	2.21999	1.15056	0.156834	0.751417
1081	TCOGS2:TC011116	788.329	786.991	789.668	1.0034	0.0048986	0.892758	1
1082	TCOGS2:TC011360	10.4293	10.1623	10.6964	1.05256	0.0739015	1	1
1083	TCOGS2:TC011115	1.07829	1.92345	0.233122	0.1212	-3.04454	0.387541	1
1084	TCOGS2:TC011361	1.29242	1.68597	0.898859	0.533139	-0.907417	1	1
1085	TCOGS2:TC011362	530.163	489.497	570.83	1.16616	0.221761	0.0690666	0.51843
1086	TCOGS2:TC011114	1180.67	1226.48	1134.85	0.925292	-0.112019	0.161354	0.760582
1087	TCOGS2:TC011363	0	0	0	NA	NA	NA	NA
1088	TCOGS2:TC011113	0	0	0	NA	NA	NA	NA
1089	TCOGS2:TC011112	3.26585	2.70025	3.83146	1.41893	0.504802	1	1
1090	TCOGS2:TC011364	0	0	0	NA	NA	NA	NA
1091	TCOGS2:TC011111	0	0	0	NA	NA	NA	NA
1092	TCOGS2:TC011365	0	0	0	NA	NA	NA	NA
1093	TCOGS2:TC011110	0	0	0	NA	NA	NA	NA
1094	TCOGS2:TC011109	0	0	0	NA	NA	NA	NA
1095	TCOGS2:TC011366	0.169351	0.338701	0	0	#NAME?	1	1
1096	TCOGS2:TC011108	0.80134	0.498837	1.10384	2.21284	1.1459	0.912583	1
1097	TCOGS2:TC011367	0	0	0	NA	NA	NA	NA
1098	TCOGS2:TC011368	0.285912	0.338701	0.233122	0.688281	-0.538931	1	1
1099	TCOGS2:TC011369	0	0	0	NA	NA	NA	NA
1100	TCOGS2:TC011370	0.327308	0.421494	0.233122	0.553085	-0.854428	1	1
1101	TCOGS2:TC011107	9.94266	9.81813	10.0672	1.02537	0.0361419	0.820113	1
1102	TCOGS2:TC011106	291.858	299.004	284.711	0.952196	-0.0706688	0.693902	1
1103	TCOGS2:TC011371	435.875	413.393	458.358	1.10877	0.148963	0.245932	0.893237
1104	TCOGS2:TC011372	150.138	155.92	144.356	0.92583	-0.11118	0.3653	1
1105	TCOGS2:TC011105	186.923	189.363	184.484	0.974233	-0.0376618	0.639987	1
1106	TCOGS2:TC011373	0.432615	0	0.865231	Inf	Inf	0.744326	1
1107	TCOGS2:TC011104	0.719304	0.837538	0.60107	0.717663	-0.478622	1	1
1108	TCOGS2:TC030239	0.290814	0.581629	0	0	#NAME?	0.771428	1
1109	TCOGS2:TC030238	0.249418	0.498837	0	0	#NAME?	0.792752	1
1110	TCOGS2:TC030237	0	0	0	NA	NA	NA	NA
1111	TCOGS2:TC030236	0.421494	0.842987	0	0	#NAME?	0.758369	1
1112	TCOGS2:TC030235	0.300535	0	0.60107	Inf	Inf	0.707319	1
1113	TCOGS2:TC030234	0	0	0	NA	NA	NA	NA
1114	TCOGS2:TC030233	0	0	0	NA	NA	NA	NA
1115	TCOGS2:TC011374	1284.96	1285.15	1284.77	0.999704	-0.000427222	0.793168	1
1116	TCOGS2:TC011101	37.2729	39.578	34.9678	0.883516	-0.178672	0.507913	1
1117	TCOGS2:TC011375	1.18073	1.66209	0.699365	0.420773	-1.24888	0.847414	1
1118	TCOGS2:TC011100	385.786	378.84	392.732	1.03667	0.0519587	0.623328	1
1119	TCOGS2:TC011376	7.42659	8.94918	5.90401	0.659726	-0.600061	0.568203	1
1120	TCOGS2:TC011377	53.4367	57.0661	49.8074	0.872801	-0.196275	0.336448	0.990692
1121	TCOGS2:TC011099	381.536	250.937	512.135	2.04089	1.0292	4.66519e-08	3.16707e-06
1122	TCOGS2:TC011378	0.780435	1.56087	0	0	#NAME?	0.226251	0.864455
1123	TCOGS2:TC011379	395.758	405.199	386.317	0.9534	-0.0688466	0.703443	1
1124	TCOGS2:TC011098	18.165	18.6459	17.6842	0.948425	-0.0763951	1	1
1125	TCOGS2:TC011097	0.210747	0.421494	0	0	#NAME?	1	1
1126	TCOGS2:TC011096	0.296375	0.160135	0.432615	2.70156	1.4338	1	1
1127	TCOGS2:TC011380	233.582	219.66	247.505	1.12676	0.172184	0.481898	1
1128	TCOGS2:TC011095	746.997	744.313	749.681	1.00721	0.0103669	0.764113	1
1129	TCOGS2:TC011381	161.663	164.71	158.617	0.963005	-0.0543853	0.974134	1
1130	TCOGS2:TC011094	32.969	31.4788	34.4592	1.09468	0.130507	0.847511	1
1131	TCOGS2:TC011093	250.323	256.532	244.114	0.951595	-0.0715801	0.649312	1
1132	TCOGS2:TC011382	683.244	721.295	645.194	0.894494	-0.160857	0.216279	0.856276
1133	TCOGS2:TC011383	191.861	208.612	175.11	0.839407	-0.252558	0.0885028	0.58181
1134	TCOGS2:TC011092	1.57247	1.08047	2.06447	1.91072	0.934117	0.397886	1
1135	TCOGS2:TC011384	0.285912	0.338701	0.233122	0.688281	-0.538931	1	1
1136	TCOGS2:TC011091	0	0	0	NA	NA	NA	NA
1137	TCOGS2:TC011385	5.26248	6.2583	4.26666	0.681761	-0.552662	0.72371	1	catalase1
1138	TCOGS2:TC011090	63.6975	82.9698	44.4252	0.535438	-0.901208	9.17592e-05	0.00328365	catalase2
1139	TCOGS2:TC011089	427.456	408.612	446.3	1.09224	0.127284	0.299215	0.958774
1140	TCOGS2:TC011088	39.3108	41.7299	36.8916	0.884057	-0.177788	0.895793	1
1141	TCOGS2:TC011087	1354.52	1350.1	1358.94	1.00655	0.00941366	0.551273	1
1142	TCOGS2:TC011387	0	0	0	NA	NA	NA	NA
1143	TCOGS2:TC011086	59.7955	64.8687	54.7223	0.843585	-0.245394	0.59353	1
1144	TCOGS2:TC011388	309.086	326.97	291.203	0.890609	-0.167136	0.219078	0.859493
1145	TCOGS2:TC011085	2940.53	2842.07	3038.99	1.06929	0.0966475	0.706159	1
1146	TCOGS2:TC011389	5465.4	5410.81	5519.99	1.02018	0.0288198	0.893069	1
1147	TCOGS2:TC011390	1646.01	1843.18	1448.84	0.786057	-0.347294	0.0722658	0.531073
1148	TCOGS2:TC011084	3.80326	4.6403	2.96623	0.639232	-0.645588	0.412174	1
1149	TCOGS2:TC011083	0	0	0	NA	NA	NA	NA
1150	TCOGS2:TC011391	0	0	0	NA	NA	NA	NA
1151	TCOGS2:TC011392	116.329	131.858	100.8	0.764461	-0.387485	0.0755384	0.540357
1152	TCOGS2:TC011393	57.2317	57.2405	57.2229	0.999692	-0.000444355	0.901608	1
1153	TCOGS2:TC011394	263.458	271.194	255.721	0.942946	-0.0847536	0.702145	1
1154	TCOGS2:TC011082	2927.09	2802.91	3051.28	1.08861	0.122492	0.308199	0.968757
1155	TCOGS2:TC011395	24.5763	26.8811	22.2716	0.828524	-0.271385	0.494357	1
1156	TCOGS2:TC011396	1.60369	2.6063	0.60107	0.230621	-2.1164	0.446949	1
1157	TCOGS2:TC011081	2500.22	2494.71	2505.72	1.00441	0.00635441	0.992307	1
1158	TCOGS2:TC011397	2300.37	2313.97	2286.77	0.988245	-0.0170598	0.562263	1
1159	TCOGS2:TC011080	12.9417	10.6759	15.2075	1.42446	0.51042	0.324223	0.979956
1160	TCOGS2:TC011398	396.097	395.981	396.213	1.00059	0.000845977	0.924656	1
1161	TCOGS2:TC011399	2796.1	2947.55	2644.65	0.897237	-0.156438	0.0897648	0.585288
1162	TCOGS2:TC011079	78.4943	76.9858	80.0028	1.03919	0.0554578	0.964729	1
1163	TCOGS2:TC011078	27.6258	10.8213	44.4304	4.10585	2.03768	6.81688e-08	4.53879e-06	P126
1164	TCOGS2:TC011077	0	0	0	NA	NA	NA	NA
1165	TCOGS2:TC011400	1.41889	1.73944	1.09835	0.631441	-0.66328	0.698905	1
1166	TCOGS2:TC011401	23.5389	32.5778	14.5	0.44509	-1.16783	0.0525911	0.443025
1167	TCOGS2:TC011402	0	0	0	NA	NA	NA	NA
1168	TCOGS2:TC011403	1.02692	1.31794	0.735896	0.558367	-0.840714	0.678368	1
1169	TCOGS2:TC011404	296.195	308.567	283.823	0.919811	-0.12059	0.582352	1
1170	TCOGS2:TC011076	35.8946	40.616	31.1732	0.767511	-0.381741	0.3784	1
1171	TCOGS2:TC011405	86.2344	91.5876	80.8813	0.883104	-0.179345	0.794278	1
1172	TCOGS2:TC011075	10.9559	11.8392	10.0727	0.850792	-0.233121	0.770807	1
1173	TCOGS2:TC011074	0	0	0	NA	NA	NA	NA
1174	TCOGS2:TC011406	33.9033	38.2598	29.5468	0.772268	-0.372827	0.183067	0.800998
1175	TCOGS2:TC011073	3878.95	3903.45	3854.46	0.98745	-0.0182209	0.724166	1
1176	TCOGS2:TC011408	216.31	212.6	220.02	1.0349	0.0494935	0.853305	1
1177	TCOGS2:TC011071	1.42862	1.15781	1.69942	1.46779	0.553648	0.994645	1
1178	TCOGS2:TC011070	11.8324	5.61231	18.0525	3.21659	1.68553	0.0185152	0.22859
1179	TCOGS2:TC011069	10.0599	13.9853	6.13454	0.438642	-1.18888	0.0504242	0.432132
1180	TCOGS2:TC011409	0	0	0	NA	NA	NA	NA
1181	TCOGS2:TC011410	0.0800676	0.160135	0	0	#NAME?	1	1
1182	TCOGS2:TC011411	44.8098	22.7692	66.8504	2.93599	1.55385	1.10006e-05	0.000512955
1183	TCOGS2:TC011412	0	0	0	NA	NA	NA	NA
1184	TCOGS2:TC030448	80.6195	63.4812	97.7578	1.53995	0.622883	0.0014773	0.0349132
1185	TCOGS2:TC011068	66.6036	89.9838	43.2234	0.480346	-1.05785	0.000641203	0.0171482
1186	TCOGS2:TC011413	4.93276	2.16638	7.69914	3.55392	1.82941	0.00474919	0.0882839
1187	TCOGS2:TC011414	0	0	0	NA	NA	NA	NA
1188	TCOGS2:TC011067	32.8728	18.8815	46.8641	2.48201	1.31151	0.000217268	0.00670706	H125
1189	TCOGS2:TC011066	9.84455	11.99	7.69914	0.642132	-0.639058	0.282866	0.939871
1190	TCOGS2:TC011415	0.216308	0	0.432615	Inf	Inf	0.956498	1
1191	TCOGS2:TC011065	3.13444	4.73791	1.53097	0.323132	-1.62981	0.124814	0.679026
1192	TCOGS2:TC011064	847.953	803.719	892.187	1.11007	0.150655	0.443989	1
1193	TCOGS2:TC011063	3.96673	3.06283	4.87064	1.59024	0.669245	0.627647	1
1194	TCOGS2:TC011416	1.54714	0.658972	2.43532	3.69563	1.88582	0.475522	1
1195	TCOGS2:TC011062	230.816	192.067	269.565	1.40349	0.48902	0.000165808	0.00536513
1196	TCOGS2:TC011061	25.8588	21.615	30.1027	1.39267	0.477858	0.168839	0.77451
1197	TCOGS2:TC011417	1978.47	2014.18	1942.76	0.964539	-0.0520887	0.467438	1
1198	TCOGS2:TC011060	1.33933	0.979242	1.69942	1.73545	0.795307	0.984139	1
1199	TCOGS2:TC011059	247.296	244.645	249.948	1.02168	0.0309392	0.945604	1
1200	TCOGS2:TC011418	191.122	208.34	173.904	0.834714	-0.260647	0.124581	0.679026
1201	TCOGS2:TC011058	1309.7	1286.23	1333.16	1.03649	0.0517032	0.587667	1
1202	TCOGS2:TC011419	475.896	431.483	520.309	1.20586	0.270064	0.025196	0.280724
1203	TCOGS2:TC011057	9.51418	6.897	12.1314	1.75893	0.814698	0.37752	1
1204	TCOGS2:TC011056	522.574	516.011	529.138	1.02544	0.0362414	0.836558	1
1205	TCOGS2:TC011420	0.365979	0.498837	0.233122	0.467331	-1.09748	1	1
1206	TCOGS2:TC011421	0	0	0	NA	NA	NA	NA
1207	TCOGS2:TC011422	0.210747	0.421494	0	0	#NAME?	1	1
1208	TCOGS2:TC011423	0	0	0	NA	NA	NA	NA
1209	TCOGS2:TC011055	2.98818	3.67587	2.30049	0.625836	-0.676144	0.67103	1
1210	TCOGS2:TC011424	0	0	0	NA	NA	NA	NA
1211	TCOGS2:TC011425	0	0	0	NA	NA	NA	NA
1212	TCOGS2:TC011054	0	0	0	NA	NA	NA	NA
1213	TCOGS2:TC011053	2.19929	2.60086	1.79772	0.691202	-0.53282	1	1
1214	TCOGS2:TC011426	0.593527	0.819107	0.367948	0.449207	-1.15455	0.709862	1
1215	TCOGS2:TC011427	66.8416	90.4207	43.2625	0.478458	-1.06354	6.78704e-05	0.00254037	NimA
1216	TCOGS2:TC011428	51.5248	46.7068	56.3428	1.20631	0.270601	0.492842	1	NimB
1217	TCOGS2:TC011052	251.378	311.043	191.713	0.616354	-0.698169	0.00757443	0.124879
1218	TCOGS2:TC011429	0.6497	0.498837	0.800563	1.60486	0.682448	1	1
1219	TCOGS2:TC011430	305.328	306.701	303.956	0.991052	-0.012967	0.950037	1
1220	TCOGS2:TC011431	0	0	0	NA	NA	NA	NA
1221	TCOGS2:TC030430	0	0	0	NA	NA	NA	NA
1222	TCOGS2:TC011432	0	0	0	NA	NA	NA	NA
1223	TCOGS2:TC011051	1317.11	1297.14	1337.07	1.03078	0.043743	0.558182	1
1224	TCOGS2:TC011050	390.375	385.121	395.629	1.02728	0.0388363	0.740968	1
1225	TCOGS2:TC011433	960.413	916.781	1004.05	1.09519	0.131176	0.232934	0.874466
1226	TCOGS2:TC011434	1.52989	2.16093	0.898859	0.415959	-1.26549	0.579399	1
1227	TCOGS2:TC011049	212.628	229.855	195.402	0.850112	-0.234276	0.0823789	0.56144
1228	TCOGS2:TC030188	0.664323	0.160135	1.16851	7.29704	2.86731	0.718117	1
1229	TCOGS2:TC011048	113.786	116.199	111.372	0.958458	-0.0612134	0.721556	1
1230	TCOGS2:TC011435	108.27	110.075	106.465	0.967204	-0.0481084	0.943132	1
1231	TCOGS2:TC011436	8.42924	12.2184	4.6401	0.379765	-1.39682	0.0399421	0.379434
1232	TCOGS2:TC011047	48.1873	45.194	51.1805	1.13246	0.179464	0.316859	0.974934
1233	TCOGS2:TC011437	888.679	843.334	934.024	1.10754	0.147356	0.4913	1
1234	TCOGS2:TC011438	190.75	218.636	162.864	0.74491	-0.424861	0.00700987	0.118561
1235	TCOGS2:TC011046	311.76	309.73	313.79	1.01311	0.018788	0.767712	1
1236	TCOGS2:TC011439	1614.73	1580.42	1649.05	1.04342	0.0613219	0.650188	1
1237	TCOGS2:TC011440	47.6736	50.9586	44.3887	0.871073	-0.199135	0.467266	1
1238	TCOGS2:TC011441	91.8347	95.0797	88.5898	0.931743	-0.101996	0.651896	1
1239	TCOGS2:TC011442	99.8551	97.0031	102.707	1.0588	0.0824315	0.627659	1
1240	TCOGS2:TC011443	60.4881	55.1149	65.8613	1.19498	0.25699	0.491062	1
1241	TCOGS2:TC011444	3.98405	2.46277	5.50533	2.23542	1.16055	0.337583	0.992228
1242	TCOGS2:TC011445	20.4179	17.696	23.1397	1.30763	0.386953	0.306906	0.966665
1243	TCOGS2:TC011446	94.3448	93.2625	95.427	1.02321	0.0330991	0.942445	1
1244	TCOGS2:TC011045	172.036	181.627	162.445	0.89439	-0.161025	0.65282	1
1245	TCOGS2:TC016214	0.169351	0.338701	0	0	#NAME?	1	1
1246	TCOGS2:TC016215	1495.65	1487.73	1503.57	1.01064	0.0152715	0.816482	1
1247	TCOGS2:TC016216	92.6419	99.3997	85.8842	0.864029	-0.210848	0.258117	0.908777
1248	TCOGS2:TC016213	2.60377	3.14017	2.06737	0.658362	-0.603047	0.559631	1
1249	TCOGS2:TC016217	0	0	0	NA	NA	NA	NA
1250	TCOGS2:TC016218	17.3975	13.3318	21.4633	1.60993	0.687001	0.218206	0.858848
1251	TCOGS2:TC016212	7.5814	8.89601	6.26678	0.704448	-0.505435	0.63206	1
1252	TCOGS2:TC016211	8.54352	7.05897	10.0281	1.42061	0.506515	0.632569	1
1253	TCOGS2:TC016219	166.463	160.123	172.803	1.07919	0.109951	0.539308	1
1254	TCOGS2:TC016220	260.631	282.485	238.777	0.845275	-0.242507	0.0596406	0.473874
1255	TCOGS2:TC016210	27.4472	27.5527	27.3417	0.992342	-0.0110905	0.697417	1
1256	TCOGS2:TC016209	29.9701	28.2616	31.6786	1.12091	0.164666	0.868894	1
1257	TCOGS2:TC016208	786.909	833.048	740.77	0.889228	-0.169374	0.0846568	0.568856
1258	TCOGS2:TC016221	37.074	36.7083	37.4397	1.01992	0.0284603	0.711609	1
1259	TCOGS2:TC030425	3.43536	4.57024	2.30049	0.503364	-0.990327	0.426173	1
1260	TCOGS2:TC016207	39.7874	13.9965	65.5784	4.68536	2.22816	1.88427e-06	0.000104381
1261	TCOGS2:TC016206	0	0	0	NA	NA	NA	NA
1262	TCOGS2:TC016205	73.0033	69.5032	76.5034	1.10072	0.138445	0.881913	1
1263	TCOGS2:TC016222	0.928377	0.421494	1.43526	3.40518	1.76773	0.408685	1
1264	TCOGS2:TC016204	47.6524	45.6611	49.6438	1.08722	0.120646	0.506477	1
1265	TCOGS2:TC016223	13.4185	15.0513	11.7857	0.783037	-0.352848	0.590116	1
1266	TCOGS2:TC016224	114.014	120.743	107.286	0.888545	-0.170484	0.356374	1
1267	TCOGS2:TC016203	77.8621	78.318	77.4062	0.988358	-0.0168943	0.902874	1
1268	TCOGS2:TC016225	306.259	292.433	320.085	1.09456	0.130351	0.578038	1
1269	TCOGS2:TC016202	101.273	105.201	97.3449	0.925324	-0.11197	0.523707	1
1270	TCOGS2:TC016201	131.892	131.241	132.542	1.00991	0.0142268	0.768341	1
1271	TCOGS2:TC016226	188.323	201.184	175.463	0.87215	-0.197353	0.180366	0.796775
1272	TCOGS2:TC016200	109.454	120.435	98.4737	0.817653	-0.290439	0.0996243	0.613529
1273	TCOGS2:TC016227	150.058	160.394	139.722	0.871117	-0.199062	0.48179	1
1274	TCOGS2:TC016199	5.63958	3.27643	8.00273	2.44252	1.28837	0.359392	1
1275	TCOGS2:TC016228	1408.8	1460.8	1356.79	0.928795	-0.106568	0.205154	0.84051
1276	TCOGS2:TC016229	5.02333	5.27722	4.76944	0.903778	-0.14596	0.774291	1
1277	TCOGS2:TC016198	81.0081	83.2126	78.8036	0.947015	-0.0785413	0.514514	1
1278	TCOGS2:TC016197	477.963	481.59	474.336	0.984939	-0.021894	0.944211	1
1279	TCOGS2:TC016230	146.409	129.753	163.066	1.25674	0.329688	0.472088	1
1280	TCOGS2:TC016231	108.583	119.85	97.3164	0.811986	-0.300474	0.160993	0.760174
1281	TCOGS2:TC016232	0.862365	0.160135	1.5646	9.77047	3.28843	0.370384	1
1282	TCOGS2:TC016196	135.208	141.254	129.163	0.914401	-0.129101	0.528636	1
1283	TCOGS2:TC016233	0.216308	0	0.432615	Inf	Inf	0.996796	1
1284	TCOGS2:TC016195	4.99095	4.57777	5.40414	1.18052	0.239419	0.688078	1
1285	TCOGS2:TC016194	36.2263	31.2377	41.2149	1.31939	0.399875	0.161216	0.760189
1286	TCOGS2:TC016234	3.93041	3.25983	4.60098	1.41142	0.497147	0.502626	1
1287	TCOGS2:TC016193	0	0	0	NA	NA	NA	NA
1288	TCOGS2:TC016192	9.99895	11.4361	8.56178	0.748661	-0.417616	0.599684	1
1289	TCOGS2:TC016235	6.60276	5.40778	7.79775	1.44195	0.528022	0.528061	1
1290	TCOGS2:TC016191	0.370882	0.741764	0	0	#NAME?	0.516739	1
1291	TCOGS2:TC011044	78.6448	86.4722	70.8173	0.818961	-0.288134	0.177405	0.792796
1292	TCOGS2:TC011447	22.3225	24.8084	19.8366	0.799593	-0.322663	0.330247	0.985066
1293	TCOGS2:TC011043	994.356	987.787	1000.93	1.0133	0.0190623	0.690977	1
1294	TCOGS2:TC011042	290.064	309.552	270.576	0.874089	-0.194147	0.187241	0.807983
1295	TCOGS2:TC011448	23.7064	26.7116	20.7012	0.77499	-0.36775	0.379895	1
1296	TCOGS2:TC011041	0.300535	0	0.60107	Inf	Inf	0.649757	1
1297	TCOGS2:TC011449	0.300535	0	0.60107	Inf	Inf	0.568684	1
1298	TCOGS2:TC011040	365.834	370.807	360.861	0.973179	-0.0392233	0.416964	1
1299	TCOGS2:TC011450	149.398	146.979	151.817	1.03292	0.0467251	0.88435	1
1300	TCOGS2:TC011039	788.042	850.536	725.548	0.853048	-0.229301	0.0443223	0.401452
1301	TCOGS2:TC011038	472.794	474.501	471.087	0.992804	-0.0104191	0.9748	1
1302	TCOGS2:TC011451	442.254	441.771	442.736	1.00219	0.00314937	0.992905	1
1303	TCOGS2:TC011037	1458.15	1532.79	1383.5	0.9026	-0.147841	0.0482387	0.421032
1304	TCOGS2:TC011036	6.82835	1.65664	12.0001	7.24359	2.8567	0.000641401	0.0171482
1305	TCOGS2:TC011035	2379.27	2191.19	2567.35	1.17167	0.228567	0.00665266	0.114606
1306	TCOGS2:TC011034	742.515	729.09	755.94	1.03683	0.0521765	0.763229	1
1307	TCOGS2:TC011452	22.5686	27.9577	17.1795	0.614481	-0.702559	0.206068	0.841345
1308	TCOGS2:TC011033	638.539	662.362	614.715	0.928065	-0.107702	0.210154	0.846399
1309	TCOGS2:TC011453	2.51646	2.46277	2.57014	1.0436	0.061568	0.871376	1
1310	TCOGS2:TC011454	35.6487	35.6496	35.6478	0.999948	-7.51287e-05	0.769566	1
1311	TCOGS2:TC011032	8.85462	8.81863	8.89061	1.00816	0.0117278	0.602032	1
1312	TCOGS2:TC011031	1055.4	1075	1035.8	0.963537	-0.0535881	0.865789	1
1313	TCOGS2:TC011030	111.347	128.842	93.852	0.728427	-0.457143	0.0806678	0.555253
1314	TCOGS2:TC011455	1899.27	1931.88	1866.67	0.966245	-0.049539	0.368858	1
1315	TCOGS2:TC011029	326.609	345.773	307.445	0.889155	-0.169494	0.184532	0.802383
1316	TCOGS2:TC011456	134.122	139.563	128.68	0.922022	-0.117127	0.687687	1
1317	TCOGS2:TC011028	3050.41	3043.77	3057.06	1.00437	0.00628506	0.851932	1
1318	TCOGS2:TC011457	423.917	413.126	434.707	1.05224	0.0734617	0.455299	1
1319	TCOGS2:TC011027	57.5515	54.012	61.0909	1.13106	0.177678	0.83328	1
1320	TCOGS2:TC011026	399.199	403.126	395.271	0.980515	-0.0283885	0.774805	1
1321	TCOGS2:TC011025	473.729	482.228	465.23	0.96475	-0.0517726	0.353487	1
1322	TCOGS2:TC011024	626.152	603.541	648.762	1.07493	0.104238	0.493234	1
1323	TCOGS2:TC011458	97.2467	83.2393	111.254	1.33656	0.418523	0.327281	0.983426
1324	TCOGS2:TC011460	526.87	447.407	606.333	1.35522	0.438523	0.0569006	0.462515
1325	TCOGS2:TC011023	670.555	694.854	646.256	0.930061	-0.104603	0.448813	1
1326	TCOGS2:TC011022	875.854	922.193	829.514	0.899501	-0.152803	0.225573	0.864115
1327	TCOGS2:TC011021	720.538	715.625	725.451	1.01373	0.0196745	0.954994	1
1328	TCOGS2:TC011020	55.7074	61.6527	49.7621	0.807135	-0.309118	0.318274	0.975882
1329	TCOGS2:TC011019	2139.17	2081.14	2197.19	1.05577	0.0782893	0.48256	1
1330	TCOGS2:TC011461	24.4577	32.5868	16.3285	0.501076	-0.996898	0.0815099	0.558656
1331	TCOGS2:TC011462	111.548	137.685	85.4121	0.620345	-0.688857	0.0230225	0.263721
1332	TCOGS2:TC011463	0	0	0	NA	NA	NA	NA
1333	TCOGS2:TC011464	0	0	0	NA	NA	NA	NA
1334	TCOGS2:TC011465	0	0	0	NA	NA	NA	NA
1335	TCOGS2:TC011018	0	0	0	NA	NA	NA	NA
1336	TCOGS2:TC011017	0.169351	0.338701	0	0	#NAME?	1	1
1337	TCOGS2:TC030362	0.210747	0.421494	0	0	#NAME?	1	1
1338	TCOGS2:TC030363	0.455262	0.677403	0.233122	0.34414	-1.53893	1	1
1339	TCOGS2:TC011016	0	0	0	NA	NA	NA	NA
1340	TCOGS2:TC030364	0	0	0	NA	NA	NA	NA
1341	TCOGS2:TC011015	0.0800676	0.160135	0	0	#NAME?	1	1
1342	TCOGS2:TC030365	0.707405	1.18169	0.233122	0.197278	-2.3417	0.840492	1
1343	TCOGS2:TC011014	0	0	0	NA	NA	NA	NA	P124
1344	TCOGS2:TC030578	71.0113	55.6615	86.3611	1.55154	0.633702	0.000863421	0.0217805
1345	TCOGS2:TC030585	1085.47	1052.49	1118.45	1.06268	0.0877019	0.400197	1
1346	TCOGS2:TC011467	194.174	187.787	200.56	1.06802	0.0949349	0.712574	1
1347	TCOGS2:TC011013	92.0721	96.8079	87.3362	0.90216	-0.148544	0.466396	1
1348	TCOGS2:TC011468	367.848	387.115	348.58	0.900457	-0.15127	0.158608	0.755057
1349	TCOGS2:TC011012	860.529	854.935	866.122	1.01309	0.0187557	0.66297	1
1350	TCOGS2:TC011011	126.83	123.52	130.141	1.0536	0.075333	0.799297	1
1351	TCOGS2:TC030174	5.07847	3.02235	7.1346	2.36061	1.23916	0.0505182	0.432402
1352	TCOGS2:TC011469	2.84889	3.96473	1.73305	0.437117	-1.19391	0.399041	1
1353	TCOGS2:TC011470	0.665737	0	1.33147	Inf	Inf	0.207265	0.84297
1354	TCOGS2:TC011010	212.235	216.505	207.964	0.960553	-0.0580628	0.571829	1
1355	TCOGS2:TC011009	72.5239	71.8207	73.2271	1.01958	0.0279772	0.456292	1
1356	TCOGS2:TC011471	4.38116	3.7937	4.96862	1.3097	0.389241	0.726523	1
1357	TCOGS2:TC011472	412.387	358.871	465.903	1.29825	0.376564	0.00175457	0.0400974
1358	TCOGS2:TC030737	304.496	303.569	305.423	1.00611	0.00878253	0.833484	1
1359	TCOGS2:TC030579	350.218	366.176	334.26	0.912839	-0.131568	0.344631	0.998512
1360	TCOGS2:TC011008	93.2606	86.0749	100.446	1.16696	0.222761	0.439704	1
1361	TCOGS2:TC011474	0.296375	0.160135	0.432615	2.70156	1.4338	1	1
1362	TCOGS2:TC011475	173.922	162.112	185.731	1.14569	0.196221	0.417688	1
1363	TCOGS2:TC011007	749.012	721.703	776.321	1.07568	0.105247	0.444058	1
1364	TCOGS2:TC011476	808.165	874.518	741.812	0.848252	-0.237435	0.0230493	0.26381
1365	TCOGS2:TC011006	0.393257	0.32027	0.466243	1.45578	0.541793	1	1
1366	TCOGS2:TC011477	61.8297	75.664	47.9954	0.634323	-0.65671	0.0254627	0.282785
1367	TCOGS2:TC011005	112.598	118.441	106.754	0.901324	-0.149882	0.495278	1
1368	TCOGS2:TC011004	87.1714	80.5015	93.8413	1.16571	0.221208	0.37398	1
1369	TCOGS2:TC011478	0.0800676	0.160135	0	0	#NAME?	1	1
1370	TCOGS2:TC011479	0	0	0	NA	NA	NA	NA
1371	TCOGS2:TC011480	0	0	0	NA	NA	NA	NA
1372	TCOGS2:TC011481	0.160135	0.32027	0	0	#NAME?	0.77738	1
1373	TCOGS2:TC011003	2252.25	2103.35	2401.15	1.14158	0.191035	0.0936424	0.59639
1374	TCOGS2:TC011482	0	0	0	NA	NA	NA	NA
1375	TCOGS2:TC011002	1.34855	0.997673	1.69942	1.70339	0.768405	0.864038	1
1376	TCOGS2:TC011001	0	0	0	NA	NA	NA	NA
1377	TCOGS2:TC011000	0.183974	0	0.367948	Inf	Inf	0.996792	1
1378	TCOGS2:TC010999	4.71752	4.80044	4.63461	0.965457	-0.0507168	0.739746	1
1379	TCOGS2:TC004377	15.5861	18.6697	12.5025	0.669667	-0.578484	0.176004	0.788895
1380	TCOGS2:TC004376	247.044	257.774	236.314	0.916749	-0.125402	0.274823	0.929659
1381	TCOGS2:TC004378	357.303	390.764	323.842	0.828741	-0.271006	0.0285873	0.305719
1382	TCOGS2:TC004375	528.946	557.035	500.856	0.899145	-0.153374	0.21827	0.858848
1383	TCOGS2:TC004374	290.453	256.963	323.944	1.26066	0.334182	0.074913	0.538107
1384	TCOGS2:TC004379	242.68	228.361	256.999	1.12541	0.170446	0.22141	0.861075
1385	TCOGS2:TC004380	570.046	604.486	535.606	0.886052	-0.174536	0.198119	0.828482
1386	TCOGS2:TC004373	1222.7	1275.23	1170.17	0.917616	-0.124038	0.305723	0.966201
1387	TCOGS2:TC004381	983.275	986.179	980.371	0.994111	-0.00852085	0.966961	1
1388	TCOGS2:TC004382	663.862	646.09	681.634	1.05501	0.077261	0.456702	1
1389	TCOGS2:TC004372	0.0800676	0.160135	0	0	#NAME?	1	1
1390	TCOGS2:TC004383	12.8022	17.5288	8.07548	0.460697	-1.11811	0.0869137	0.576064
1391	TCOGS2:TC004371	0.964353	0.760195	1.16851	1.53712	0.62023	0.88309	1
1392	TCOGS2:TC004370	101.662	87.2049	116.12	1.33157	0.413131	0.060898	0.479191
1393	TCOGS2:TC004369	360.256	388.219	332.292	0.855942	-0.224415	0.0706008	0.524544
1394	TCOGS2:TC004384	160.118	183.733	136.503	0.742942	-0.428678	0.022431	0.259089
1395	TCOGS2:TC004368	720.113	711.73	728.495	1.02356	0.0335888	0.890092	1
1396	TCOGS2:TC004385	200.218	205.278	195.158	0.9507	-0.0729386	0.860069	1
1397	TCOGS2:TC004367	813.021	794.815	831.227	1.04581	0.0646232	0.61958	1
1398	TCOGS2:TC004366	4787.28	4983.9	4590.65	0.921096	-0.118577	0.217419	0.858828
1399	TCOGS2:TC004386	21.296	17.9077	24.6843	1.37842	0.463011	0.3946	1
1400	TCOGS2:TC004365	536.426	553.299	519.553	0.939009	-0.0907886	0.470683	1
1401	TCOGS2:TC004387	195.188	207.086	183.29	0.885093	-0.176099	0.466867	1
1402	TCOGS2:TC004364	816.676	854.636	778.715	0.911166	-0.134214	0.232301	0.873274
1403	TCOGS2:TC004388	270.981	282.718	259.245	0.916973	-0.125049	0.341178	0.9962
1404	TCOGS2:TC004389	20.0123	18.8649	21.1597	1.12164	0.165613	0.857269	1
1405	TCOGS2:TC004363	82.7459	92.933	72.5588	0.780764	-0.357041	0.171795	0.780084
1406	TCOGS2:TC004362	55.0517	56.4788	53.6246	0.949464	-0.0748143	0.646279	1
1407	TCOGS2:TC004361	1294.7	1283.54	1305.86	1.01739	0.0248692	1	1
1408	TCOGS2:TC004360	130.099	130.097	130.102	1.00004	6.15373e-05	0.876316	1
1409	TCOGS2:TC004390	322.614	319.025	326.203	1.0225	0.0320977	0.853082	1
1410	TCOGS2:TC004391	1027.6	1043.17	1012.03	0.97015	-0.043721	0.561655	1
1411	TCOGS2:TC004392	1.9159	1.96393	1.86788	0.95109	-0.0723466	0.963338	1
1412	TCOGS2:TC004393	6271.38	6368.6	6174.17	0.969471	-0.0447311	0.33626	0.990692
1413	TCOGS2:TC004359	498.373	498.179	498.568	1.00078	0.00112517	1	1
1414	TCOGS2:TC004394	191.446	190.454	192.439	1.01043	0.014963	0.802692	1
1415	TCOGS2:TC004395	631.762	644.075	619.449	0.961766	-0.0562428	0.679797	1
1416	TCOGS2:TC004358	198.116	197.876	198.355	1.00242	0.00349058	0.807734	1
1417	TCOGS2:TC004396	848.445	859	837.889	0.975423	-0.0358998	0.996192	1
1418	TCOGS2:TC004397	556.774	557.637	555.912	0.996907	-0.00446934	0.854753	1
1419	TCOGS2:TC004357	732.329	705.334	759.323	1.07654	0.106407	0.221937	0.861075
1420	TCOGS2:TC004398	1155.28	1082.45	1228.11	1.13456	0.182138	0.15553	0.747208
1421	TCOGS2:TC004399	756.678	737.033	776.323	1.05331	0.0749262	0.43417	1
1422	TCOGS2:TC004356	764.663	735.108	794.217	1.08041	0.111578	0.241232	0.88588
1423	TCOGS2:TC004400	2712.55	2600.36	2824.74	1.08629	0.119405	0.390804	1
1424	TCOGS2:TC004401	73.7691	65.3322	82.2059	1.25828	0.331448	0.35881	1
1425	TCOGS2:TC004402	31.8686	30.2406	33.4967	1.10767	0.14753	0.734869	1
1426	TCOGS2:TC004355	65.0442	88.354	41.7344	0.472355	-1.08206	0.00435567	0.0828594
1427	TCOGS2:TC015365	125.365	121.506	129.225	1.06353	0.0888571	0.441596	1	pelle
1428	TCOGS2:TC030747	29.8692	32.4584	27.28	0.840461	-0.250747	0.491046	1
1429	TCOGS2:TC030646	151.868	161.4	142.335	0.881875	-0.181355	0.389981	1
1430	TCOGS2:TC015364	289.937	279.564	300.31	1.07421	0.103272	0.18339	0.800998
1431	TCOGS2:TC015367	207.901	203.493	212.31	1.04333	0.0611941	0.637886	1
1432	TCOGS2:TC015368	4.69952	5.36001	4.03903	0.753549	-0.408227	0.620906	1
1433	TCOGS2:TC015363	2.24626	2.2567	2.23582	0.990747	-0.0134107	1	1
1434	TCOGS2:TC015362	208.44	201.846	215.033	1.06533	0.0912997	0.381831	1
1435	TCOGS2:TC030137	1.21596	1.59773	0.834191	0.522109	-0.937576	0.961271	1
1436	TCOGS2:TC015361	417.503	413.17	421.837	1.02098	0.0299494	0.873249	1
1437	TCOGS2:TC015369	152.916	155.7	150.133	0.964246	-0.0525275	0.639635	1
1438	TCOGS2:TC015360	228.557	191.343	265.771	1.38898	0.474024	0.00035138	0.0101805
1439	TCOGS2:TC015359	311.829	297.201	326.458	1.09844	0.135458	0.233735	0.875816
1440	TCOGS2:TC015358	8.13216	5.56791	10.6964	1.92108	0.941918	0.100036	0.615142
1441	TCOGS2:TC015370	229.24	115.913	342.566	2.95536	1.56333	2.39955e-25	4.81614e-23
1442	TCOGS2:TC015371	27.0795	23.9101	30.2488	1.2651	0.339257	0.450715	1
1443	TCOGS2:TC015372	552.472	533.192	571.752	1.07232	0.100735	0.550189	1
1444	TCOGS2:TC015373	59741.5	55892	63591.1	1.13775	0.186181	0.0107836	0.159213
1445	TCOGS2:TC015374	324.582	293.316	355.848	1.21319	0.278808	0.0253085	0.281524
1446	TCOGS2:TC030144	0.904692	0.677403	1.13198	1.67106	0.740763	0.727042	1
1447	TCOGS2:TC030143	0.833674	0.498837	1.16851	2.34247	1.22803	0.904609	1
1448	TCOGS2:TC030142	1.13224	0.997673	1.26681	1.26976	0.344557	1	1
1449	TCOGS2:TC030141	0.7697	0.64054	0.898859	1.40328	0.488805	1	1
1450	TCOGS2:TC030140	1.67417	0.480405	2.86793	5.96982	2.57769	0.31471	0.974653
1451	TCOGS2:TC030139	0	0	0	NA	NA	NA	NA
1452	TCOGS2:TC030138	0.300535	0	0.60107	Inf	Inf	0.620445	1
1453	TCOGS2:TC015356	1.38656	1.73944	1.03369	0.594264	-0.750824	0.689963	1
1454	TCOGS2:TC030268	0.116561	0	0.233122	Inf	Inf	0.967533	1
1455	TCOGS2:TC030760	1393.34	1391.47	1395.21	1.00269	0.00386893	0.932811	1
1456	TCOGS2:TC030613	655.803	651.065	660.54	1.01455	0.0208441	1	1
1457	TCOGS2:TC015355	32.8645	35.317	30.4121	0.861118	-0.215717	0.699489	1
1458	TCOGS2:TC015376	779.528	762.398	796.657	1.04494	0.0634149	0.626196	1
1459	TCOGS2:TC015354	289.954	294.436	285.471	0.96955	-0.0446122	0.634505	1
1460	TCOGS2:TC015377	309.484	286.81	332.158	1.15811	0.211774	0.10817	0.639098
1461	TCOGS2:TC015353	489.366	491.185	487.547	0.992593	-0.0107264	0.972327	1
1462	TCOGS2:TC015352	18.3837	12.8293	23.938	1.86588	0.899859	0.0986019	0.609887
1463	TCOGS2:TC015378	8.71099	5.82382	11.5982	1.9915	0.993859	0.0881342	0.580119
1464	TCOGS2:TC015379	37.5201	12.8293	62.2109	4.84912	2.27772	5.15339e-16	7.13693e-14
1465	TCOGS2:TC015380	518.882	286.017	751.747	2.62833	1.39415	4.68846e-30	1.18055e-27
1466	TCOGS2:TC015351	117.222	83.7463	150.697	1.79945	0.847553	9.32146e-07	5.29069e-05
1467	TCOGS2:TC015350	187.474	180.982	193.966	1.07174	0.0999562	0.566223	1
1468	TCOGS2:TC015381	16.8234	2.1425	31.5043	14.7045	3.87818	3.75182e-15	5.09401e-13
1469	TCOGS2:TC015349	0.578695	0.421494	0.735896	1.74592	0.803991	0.93381	1
1470	TCOGS2:TC015382	1.61827	1.89957	1.33697	0.703825	-0.506712	0.767684	1
1471	TCOGS2:TC015383	3.26565	4.93307	1.59822	0.323981	-1.62602	0.237331	0.882459
1472	TCOGS2:TC015348	1079.3	1010.87	1147.73	1.13539	0.183189	0.058372	0.468567
1473	TCOGS2:TC015347	1000.17	960.773	1039.57	1.08202	0.113725	0.184339	0.802324
1474	TCOGS2:TC015384	116.901	122.553	111.248	0.907756	-0.139624	0.529763	1
1475	TCOGS2:TC015385	681.449	611.719	751.178	1.22798	0.296287	0.00441263	0.0835985
1476	TCOGS2:TC015386	142.374	146.172	138.576	0.948032	-0.0769923	0.569538	1
1477	TCOGS2:TC030145	65.5062	58.3046	72.7078	1.24703	0.318499	0.137096	0.709755
1478	TCOGS2:TC030146	48.6855	46.7437	50.6273	1.08308	0.115144	0.852833	1
1479	TCOGS2:TC030147	0	0	0	NA	NA	NA	NA
1480	TCOGS2:TC015346	8.23375	8.7008	7.76671	0.892642	-0.163846	0.459283	1
1481	TCOGS2:TC030149	0	0	0	NA	NA	NA	NA
1482	TCOGS2:TC015344	0	0	0	NA	NA	NA	NA	H158
1483	TCOGS2:TC015343	0.296375	0.160135	0.432615	2.70156	1.4338	1	1
1484	TCOGS2:TC015389	0.210747	0.421494	0	0	#NAME?	1	1
1485	TCOGS2:TC030148	0	0	0	NA	NA	NA	NA
1486	TCOGS2:TC015390	0.210747	0.421494	0	0	#NAME?	1	1	H159
1487	TCOGS2:TC015391	2.02216	2.07814	1.96617	0.946122	-0.0799025	1	1
1488	TCOGS2:TC015342	25.9231	25.9239	25.9223	0.99994	-8.68253e-05	0.863181	1
1489	TCOGS2:TC015341	7.70925	9.88794	5.53057	0.559324	-0.838243	0.2826	0.939871
1490	TCOGS2:TC015392	276.336	288.88	263.793	0.913159	-0.131062	0.399669	1
1491	TCOGS2:TC015340	0.562608	0.658972	0.466243	0.707532	-0.499133	1	1
1492	TCOGS2:TC015339	0.353325	0.338701	0.367948	1.08635	0.119488	1	1
1493	TCOGS2:TC015338	0	0	0	NA	NA	NA	NA
1494	TCOGS2:TC015337	1.09357	0.92033	1.26681	1.37647	0.460973	0.892029	1
1495	TCOGS2:TC015393	7.95609	6.09816	9.81402	1.60934	0.68647	0.203455	0.83769
1496	TCOGS2:TC015394	5.86581	7.56326	4.16837	0.551134	-0.859525	0.32101	0.977071
1497	TCOGS2:TC015395	0.210747	0.421494	0	0	#NAME?	1	1
1498	TCOGS2:TC030329	0	0	0	NA	NA	NA	NA
1499	TCOGS2:TC030330	0.0800676	0.160135	0	0	#NAME?	1	1
1500	TCOGS2:TC030331	0.216308	0	0.432615	Inf	Inf	0.996796	1
1501	TCOGS2:TC015336	0	0	0	NA	NA	NA	NA
1502	TCOGS2:TC015335	574.616	413.691	735.54	1.77799	0.830248	1.96271e-05	0.000836357
1503	TCOGS2:TC030150	1.27389	0.480405	2.06737	4.30339	2.10547	0.533974	1
1504	TCOGS2:TC015334	249.278	247.969	250.587	1.01056	0.0151561	0.914286	1
1505	TCOGS2:TC015397	79.4361	85.8945	72.9778	0.849622	-0.235107	0.141161	0.717884
1506	TCOGS2:TC015333	1495.39	1465.46	1525.33	1.04085	0.0577672	0.594959	1
1507	TCOGS2:TC015332	353.858	346.412	361.304	1.04299	0.0607273	0.474647	1
1508	TCOGS2:TC015398	0	0	0	NA	NA	NA	NA
1509	TCOGS2:TC030132	0	0	0	NA	NA	NA	NA
1510	TCOGS2:TC030131	0	0	0	NA	NA	NA	NA
1511	TCOGS2:TC015399	24.8108	38.2928	11.3288	0.295847	-1.75708	0.0149359	0.19851
1512	TCOGS2:TC015400	634.607	862.134	407.081	0.472179	-1.08259	0.00603189	0.106551
1513	TCOGS2:TC015330	84.0209	97.0657	70.9761	0.731217	-0.451629	0.0514674	0.43799
1514	TCOGS2:TC015401	0	0	0	NA	NA	NA	NA
1515	TCOGS2:TC015329	1.77486	1.0161	2.53361	2.49346	1.31815	0.276265	0.931922
1516	TCOGS2:TC015402	1496.7	1501.66	1491.74	0.993393	-0.00956418	0.933413	1
1517	TCOGS2:TC015328	431.542	449.459	413.625	0.920271	-0.119869	0.181859	0.799129
1518	TCOGS2:TC015403	19.3914	23.5162	15.2667	0.649199	-0.623268	0.186628	0.80694
1519	TCOGS2:TC015327	187.746	183.348	192.143	1.04797	0.0675925	0.880289	1
1520	TCOGS2:TC015326	1.30212	1.00312	1.60113	1.59614	0.67459	0.897293	1
1521	TCOGS2:TC015404	0.0800676	0.160135	0	0	#NAME?	1	1
1522	TCOGS2:TC015325	57.0428	59.0684	55.0172	0.931414	-0.102505	0.676421	1
1523	TCOGS2:TC015405	0.84567	1.32339	0.367948	0.278034	-1.84667	0.571715	1
1524	TCOGS2:TC015406	49.5054	61.5372	37.4736	0.608959	-0.715584	0.00316522	0.0639929
1525	TCOGS2:TC015324	362.497	388.199	336.796	0.867584	-0.204924	0.0844931	0.568583
1526	TCOGS2:TC015407	171.026	180.429	161.623	0.895771	-0.158799	0.352179	1
1527	TCOGS2:TC015408	293.203	233.304	353.103	1.51349	0.597879	4.43366e-05	0.00173943
1528	TCOGS2:TC015323	123.403	144.293	102.514	0.710459	-0.493177	0.0422703	0.390268
1529	TCOGS2:TC015409	3.32166	4.13785	2.50548	0.605503	-0.723794	0.360029	1
1530	TCOGS2:TC015322	5242.39	5338.64	5146.14	0.963943	-0.0529802	0.555571	1
1531	TCOGS2:TC015321	2434.57	2359.55	2509.59	1.06359	0.0889431	0.452106	1
1532	TCOGS2:TC015410	1137.16	1126.87	1147.45	1.01827	0.02612	0.972408	1
1533	TCOGS2:TC015320	748.823	757.988	739.658	0.975818	-0.0353163	0.898122	1
1534	TCOGS2:TC015411	162.484	168.514	156.455	0.92844	-0.10712	0.900542	1
1535	TCOGS2:TC030125	0	0	0	NA	NA	NA	NA
1536	TCOGS2:TC030124	0.216308	0	0.432615	Inf	Inf	0.969278	1
1537	TCOGS2:TC015414	0	0	0	NA	NA	NA	NA
1538	TCOGS2:TC015415	65.6994	68.8866	62.5123	0.907466	-0.140084	0.47555	1
1539	TCOGS2:TC015318	271.266	275.781	266.751	0.967257	-0.0480294	0.494702	1
1540	TCOGS2:TC015416	161.655	167.78	155.53	0.926987	-0.109379	0.545426	1
1541	TCOGS2:TC015317	482.95	481.508	484.392	1.00599	0.00861732	0.770777	1
1542	TCOGS2:TC015316	924.539	903.912	945.167	1.04564	0.064387	0.446307	1
1543	TCOGS2:TC015417	1425.85	1397.54	1454.15	1.04051	0.0572888	0.806331	1
1544	TCOGS2:TC015315	242.809	253.234	232.384	0.917664	-0.123963	0.376921	1
1545	TCOGS2:TC015314	2.17405	3.18248	1.16561	0.366257	-1.44907	0.694952	1
1546	TCOGS2:TC015418	177.391	170.469	184.313	1.08121	0.112646	0.483318	1
1547	TCOGS2:TC015313	61.8806	55.1849	68.5763	1.24266	0.313436	0.228513	0.867985
1548	TCOGS2:TC015312	26.1453	21.7217	30.5689	1.4073	0.49293	0.124322	0.679026
1549	TCOGS2:TC015419	558.277	604.376	512.178	0.84745	-0.2388	0.0676661	0.510896
1550	TCOGS2:TC015311	98.2611	94.0841	102.438	1.08879	0.122728	0.646425	1
1551	TCOGS2:TC015420	912.958	940.911	885.005	0.940584	-0.0883712	0.454673	1
1552	TCOGS2:TC015310	2192.11	2245.23	2138.99	0.952682	-0.0699326	0.419929	1
1553	TCOGS2:TC015309	178.238	171.251	185.226	1.08161	0.113177	0.514448	1
1554	TCOGS2:TC015421	364.521	363.052	365.991	1.00809	0.0116297	0.928324	1
1555	TCOGS2:TC015422	280.065	281.342	278.789	0.990923	-0.0131545	0.887955	1
1556	TCOGS2:TC015308	502.936	498.825	507.046	1.01648	0.0235854	1	1
1557	TCOGS2:TC015307	832.297	794.336	870.259	1.09558	0.131696	0.173584	0.782794
1558	TCOGS2:TC015306	148.07	171.345	124.796	0.728331	-0.457334	0.190224	0.813894
1559	TCOGS2:TC015423	152.463	135.049	169.876	1.25788	0.330995	0.0722085	0.531073
1560	TCOGS2:TC015305	392.399	399.79	385.008	0.963026	-0.054353	0.808746	1
1561	TCOGS2:TC015304	11.3749	5.14097	17.6089	3.4252	1.77619	0.000749733	0.0196277
1562	TCOGS2:TC030726	1682.8	1679.14	1686.45	1.00435	0.00626554	0.943107	1
1563	TCOGS2:TC030628	98.1373	101.759	94.5158	0.928822	-0.106526	0.472079	1
1564	TCOGS2:TC015424	216.107	236.949	195.264	0.824075	-0.279152	0.0973498	0.607311
1565	TCOGS2:TC015302	121.029	123.124	118.934	0.965966	-0.049955	0.940744	1
1566	TCOGS2:TC015425	271.448	281.301	261.596	0.929949	-0.104777	0.416509	1
1567	TCOGS2:TC030166	3.61221	3.18248	4.04194	1.27006	0.344893	0.746114	1
1568	TCOGS2:TC030167	2.32393	1.34182	3.30604	2.46384	1.30091	0.301761	0.961595
1569	TCOGS2:TC015301	445.524	460.044	431.005	0.936879	-0.0940657	0.688457	1
1570	TCOGS2:TC015300	518.199	550.597	485.802	0.882319	-0.180628	0.116334	0.661376
1571	TCOGS2:TC015299	585.753	509.512	661.994	1.29927	0.377704	0.000586003	0.016007
1572	TCOGS2:TC015428	235.286	251.827	218.745	0.868632	-0.203184	0.147838	0.733075
1573	TCOGS2:TC015429	358.716	375.904	341.528	0.908551	-0.13836	0.305424	0.96601
1574	TCOGS2:TC015430	399.747	400.636	398.858	0.995562	-0.00641752	0.937744	1
1575	TCOGS2:TC015298	19.9084	20.6799	19.1369	0.925387	-0.111871	1	1
1576	TCOGS2:TC015431	55.3997	56.3775	54.4219	0.965312	-0.0509327	0.855257	1
1577	TCOGS2:TC015297	287.479	315.595	259.362	0.821819	-0.283107	0.0760033	0.541167	P157
1578	TCOGS2:TC015296	0	0	0	NA	NA	NA	NA
1579	TCOGS2:TC015295	18.5413	10.7439	26.3388	2.45151	1.29367	0.000142355	0.00477354	P156
1580	TCOGS2:TC015432	40.2259	41.0963	39.3554	0.957637	-0.0624491	0.640386	1
1581	TCOGS2:TC015433	12.0822	17.8304	6.33403	0.355238	-1.49314	0.00537419	0.0970367
1582	TCOGS2:TC015434	1187.19	1236.71	1137.67	0.919917	-0.120424	0.182627	0.800998
1583	TCOGS2:TC015435	24.258	24.0726	24.4434	1.0154	0.0220513	0.880522	1
1584	TCOGS2:TC015436	2.15914	2.32107	1.99721	0.860471	-0.216801	0.94294	1
1585	TCOGS2:TC015294	0.432615	0	0.865231	Inf	Inf	0.744326	1
1586	TCOGS2:TC015293	56.6596	19.6529	93.6664	4.76603	2.25279	2.91974e-16	4.12607e-14
1587	TCOGS2:TC015292	742.315	865.406	619.224	0.715529	-0.482917	0.00459013	0.0862534
1588	TCOGS2:TC015291	0.296375	0.160135	0.432615	2.70156	1.4338	1	1
1589	TCOGS2:TC015290	0.522676	0.677403	0.367948	0.543175	-0.880512	1	1
1590	TCOGS2:TC015289	22.219	20.9189	23.519	1.12429	0.169021	0.626621	1
1591	TCOGS2:TC015288	0	0	0	NA	NA	NA	NA
1592	TCOGS2:TC015287	0.433392	0.498837	0.367948	0.737613	-0.439065	1	1
1593	TCOGS2:TC015286	0.264042	0.160135	0.367948	2.29774	1.20021	1	1
1594	TCOGS2:TC015285	0.929274	0.760195	1.09835	1.44483	0.530899	0.8975	1
1595	TCOGS2:TC015284	0	0	0	NA	NA	NA	NA
1596	TCOGS2:TC015283	0	0	0	NA	NA	NA	NA
1597	TCOGS2:TC015282	2.8318	2.86583	2.79777	0.976252	-0.0346744	0.790407	1
1598	TCOGS2:TC015281	0.679168	0.658972	0.699365	1.0613	0.0858291	1	1
1599	TCOGS2:TC015280	0.116561	0	0.233122	Inf	Inf	0.996784	1
1600	TCOGS2:TC015437	53.6663	53.8743	53.4584	0.99228	-0.0111805	0.977304	1
1601	TCOGS2:TC015279	384.081	414.272	353.89	0.854246	-0.227277	0.0662943	0.504456
1602	TCOGS2:TC015278	27.9732	30.566	25.3804	0.830348	-0.268212	0.619714	1
1603	TCOGS2:TC015438	0	0	0	NA	NA	NA	NA
1604	TCOGS2:TC015277	216.449	230.201	202.697	0.880524	-0.183565	0.168258	0.773639
1605	TCOGS2:TC015276	116.856	116.737	116.976	1.00205	0.00294919	0.69561	1
1606	TCOGS2:TC015275	1178.96	1448.73	909.198	0.627583	-0.672122	0.00198438	0.0441829
1607	TCOGS2:TC015439	34.0955	33.0179	35.1731	1.06527	0.0912252	1	1
1608	TCOGS2:TC015440	254.56	236.299	272.821	1.15456	0.207343	0.12796	0.684216
1609	TCOGS2:TC015441	317.548	318.089	317.007	0.9966	-0.00491301	0.976465	1
1610	TCOGS2:TC015274	1.57616	2.21984	0.932487	0.420069	-1.2513	0.606495	1
1611	TCOGS2:TC015442	0	0	0	NA	NA	NA	NA
1612	TCOGS2:TC015273	0	0	0	NA	NA	NA	NA
1613	TCOGS2:TC015443	0	0	0	NA	NA	NA	NA
1614	TCOGS2:TC015444	0	0	0	NA	NA	NA	NA
1615	TCOGS2:TC015445	0	0	0	NA	NA	NA	NA
1616	TCOGS2:TC015272	0.564576	0.160135	0.969018	6.05125	2.59723	0.725966	1
1617	TCOGS2:TC030163	0	0	0	NA	NA	NA	NA
1618	TCOGS2:TC015446	0.744391	0.32027	1.16851	3.64852	1.86731	0.897718	1
1619	TCOGS2:TC015270	0	0	0	NA	NA	NA	NA
1620	TCOGS2:TC015269	0.216308	0	0.432615	Inf	Inf	0.996796	1
1621	TCOGS2:TC015447	8.2877	9.542	7.0334	0.737099	-0.44007	0.886625	1
1622	TCOGS2:TC015448	1.7399	2.17936	1.30043	0.596704	-0.744912	1	1
1623	TCOGS2:TC015449	3.68353	3.67042	3.69663	1.00714	0.0102657	1	1
1624	TCOGS2:TC015450	9.23496	6.50122	11.9687	1.84099	0.880484	0.0964673	0.60453
1625	TCOGS2:TC015451	62.2429	61.042	63.4438	1.03935	0.055678	0.863345	1
1626	TCOGS2:TC015268	852.125	890.065	814.185	0.914748	-0.128554	0.218501	0.858848
1627	TCOGS2:TC015452	430.685	441.991	419.378	0.948838	-0.0757658	0.755802	1
1628	TCOGS2:TC015453	2513.4	2552.44	2474.36	0.969408	-0.0448238	0.616142	1
1629	TCOGS2:TC015454	204.541	205.602	203.48	0.989679	-0.0149668	0.636303	1
1630	TCOGS2:TC015267	0.417096	0	0.834191	Inf	Inf	0.318713	0.975882
1631	TCOGS2:TC015266	5.13317	2.49963	7.76671	3.10714	1.63559	0.0567496	0.462052
1632	TCOGS2:TC015265	215.389	283.631	147.146	0.518796	-0.94676	3.97295e-05	0.00158563
1633	TCOGS2:TC015455	111.001	156.311	65.6909	0.420258	-1.25065	3.30955e-10	2.84683e-08
1634	TCOGS2:TC015456	1.73821	1.2406	2.23582	1.80221	0.849769	0.623427	1
1635	TCOGS2:TC015457	4.94108	4.54819	5.33398	1.17277	0.229919	0.418624	1
1636	TCOGS2:TC015264	196.879	194.19	199.568	1.0277	0.0394149	1	1
1637	TCOGS2:TC015263	8.74045	9.9082	7.5727	0.764286	-0.387815	0.664925	1
1638	TCOGS2:TC015458	31.8428	35.9113	27.7744	0.773416	-0.370683	0.290618	0.95151
1639	TCOGS2:TC015262	13.3647	14.0222	12.7072	0.906221	-0.142065	0.91097	1
1640	TCOGS2:TC015459	82.1436	79.8664	84.4208	1.05702	0.0800089	0.585652	1
1641	TCOGS2:TC015261	489.459	460.404	518.513	1.12621	0.171479	0.205196	0.84051
1642	TCOGS2:TC015460	0	0	0	NA	NA	NA	NA
1643	TCOGS2:TC015461	9.05759	8.28659	9.82858	1.18608	0.246205	0.842159	1
1644	TCOGS2:TC015462	862.609	818.151	907.066	1.10868	0.14884	0.303509	0.964093
1645	TCOGS2:TC015260	140.347	145.173	135.52	0.933512	-0.0992589	0.731671	1
1646	TCOGS2:TC015463	0	0	0	NA	NA	NA	NA
1647	TCOGS2:TC015464	2.62358	2.08176	3.16541	1.52055	0.60459	0.867115	1
1648	TCOGS2:TC015259	0	0	0	NA	NA	NA	NA
1649	TCOGS2:TC015258	0.169351	0.338701	0	0	#NAME?	1	1	NimCl2
1650	TCOGS2:TC015465	414.018	583.621	244.416	0.418792	-1.25569	1.41376e-25	2.8793e-23
1651	TCOGS2:TC015257	0.183974	0	0.367948	Inf	Inf	0.996792	1
1652	TCOGS2:TC015466	0.736861	1.2406	0.233122	0.18791	-2.41188	0.56799	1
1653	TCOGS2:TC015467	0.210747	0.421494	0	0	#NAME?	1	1
1654	TCOGS2:TC015256	159.997	156.222	163.771	1.04832	0.0680858	0.508679	1
1655	TCOGS2:TC015468	4.20898	5.15395	3.26402	0.633304	-0.65903	0.479645	1
1656	TCOGS2:TC015255	40.1507	44.154	36.1473	0.818664	-0.288656	0.442852	1
1657	TCOGS2:TC015254	221.913	194.412	249.414	1.28292	0.359429	0.0066797	0.114916
1658	TCOGS2:TC015253	723.228	680.712	765.743	1.12492	0.169817	0.121514	0.675694
1659	TCOGS2:TC015469	1.54179	1.81678	1.26681	0.697281	-0.520187	0.759973	1
1660	TCOGS2:TC015470	150.894	139.207	162.581	1.16791	0.223924	0.0945443	0.600088
1661	TCOGS2:TC015252	321.892	328.272	315.511	0.961127	-0.0572004	0.912547	1
1662	TCOGS2:TC015251	61.8607	56.4791	67.2423	1.19057	0.251653	0.213676	0.851569
1663	TCOGS2:TC015250	20.681	18.9976	22.3644	1.17723	0.235391	0.529788	1
1664	TCOGS2:TC015471	121.38	128.815	113.946	0.884571	-0.176949	0.274497	0.929238
1665	TCOGS2:TC015249	1.55277	1.13938	1.96617	1.72566	0.787144	0.778512	1
1666	TCOGS2:TC015472	513.653	535.777	491.529	0.917413	-0.124356	0.148201	0.733797
1667	TCOGS2:TC015473	90.6049	86.9064	94.3034	1.08511	0.117846	0.584807	1
1668	TCOGS2:TC015248	31.8129	31.5543	32.0714	1.01639	0.0234508	0.940285	1
1669	TCOGS2:TC015474	753.287	733.944	772.631	1.05271	0.0741088	0.219258	0.859493
1670	TCOGS2:TC015247	0	0	0	NA	NA	NA	NA
1671	TCOGS2:TC015475	0.183974	0	0.367948	Inf	Inf	0.965865	1
1672	TCOGS2:TC015246	0.938336	0.842987	1.03369	1.22622	0.294214	0.923566	1
1673	TCOGS2:TC015476	3.10413	5.03974	1.16851	0.231859	-2.10868	0.0495108	0.428012
1674	TCOGS2:TC015245	12.1452	12.1226	12.1679	1.00374	0.00537927	0.803324	1
1675	TCOGS2:TC015244	0	0	0	NA	NA	NA	NA
1676	TCOGS2:TC015477	471.052	479.994	462.109	0.962738	-0.0547843	0.687497	1
1677	TCOGS2:TC015243	154.246	159.81	148.682	0.930369	-0.104124	0.537778	1
1678	TCOGS2:TC015478	53.5758	64.1393	43.0123	0.670607	-0.576461	0.0229906	0.263573
1679	TCOGS2:TC015242	0.116561	0	0.233122	Inf	Inf	0.916986	1
1680	TCOGS2:TC015479	7.39871	5.65462	9.14279	1.61687	0.693205	0.411533	1
1681	TCOGS2:TC015241	4.23184	3.59853	4.86514	1.35198	0.435075	0.632214	1
1682	TCOGS2:TC015240	138.365	130.05	146.679	1.12787	0.173595	0.195958	0.824819
1683	TCOGS2:TC015480	0	0	0	NA	NA	NA	NA
1684	TCOGS2:TC015239	0	0	0	NA	NA	NA	NA
1685	TCOGS2:TC015238	2.2816	3.36105	1.20214	0.357668	-1.48331	0.486059	1
1686	TCOGS2:TC015237	0	0	0	NA	NA	NA	NA	P155
1687	TCOGS2:TC015236	40.3636	28.2486	52.4787	1.85775	0.893554	0.00560732	0.10046
1688	TCOGS2:TC015235	13.9322	16.9656	10.8988	0.642404	-0.638447	0.320589	0.976647
1689	TCOGS2:TC015234	67.6384	58.7297	76.547	1.30338	0.382257	0.406819	1	HPX2
1690	TCOGS2:TC015233	0.169351	0.338701	0	0	#NAME?	1	1
1691	TCOGS2:TC015232	14.5468	14.0406	15.0529	1.0721	0.100439	0.933718	1
1692	TCOGS2:TC015231	0	0	0	NA	NA	NA	NA
1693	TCOGS2:TC015481	192.69	197.987	187.393	0.94649	-0.0793401	0.714583	1
1694	TCOGS2:TC015230	0	0	0	NA	NA	NA	NA
1695	TCOGS2:TC015229	1.21655	2.06516	0.367948	0.17817	-2.48868	0.239251	0.883295
1696	TCOGS2:TC015217	546.204	535.294	557.114	1.04076	0.0576415	0.881912	1
1697	TCOGS2:TC015488	21.5497	21.5042	21.5952	1.00423	0.00609464	0.836736	1
1698	TCOGS2:TC015216	492.016	495.999	488.033	0.983939	-0.0233595	0.536841	1
1699	TCOGS2:TC015489	1.93861	1.68053	2.1967	1.30715	0.386429	0.826328	1
1700	TCOGS2:TC015215	313.721	307.65	319.791	1.03946	0.0558397	0.820944	1
1701	TCOGS2:TC015490	38.1338	56.3301	19.9375	0.35394	-1.49842	8.25948e-07	4.72667e-05
1702	TCOGS2:TC015214	537.422	518.623	556.222	1.0725	0.100976	0.2655	0.919458
1703	TCOGS2:TC015213	263.044	276.324	249.764	0.903883	-0.145792	0.29223	0.95246
1704	TCOGS2:TC015491	144.697	152.92	136.475	0.892457	-0.164145	0.356921	1
1705	TCOGS2:TC015212	0	0	0	NA	NA	NA	NA
1706	TCOGS2:TC015492	317.21	302.143	332.278	1.09974	0.137161	0.301006	0.960587
1707	TCOGS2:TC015493	0	0	0	NA	NA	NA	NA
1708	TCOGS2:TC015494	22.5621	24.2968	20.8273	0.857202	-0.222293	0.535008	1
1709	TCOGS2:TC015211	108.499	121.008	95.9899	0.793251	-0.334151	0.279807	0.936598
1710	TCOGS2:TC015210	0	0	0	NA	NA	NA	NA
1711	TCOGS2:TC015209	125.941	134.626	117.257	0.870978	-0.199291	0.351992	1
1712	TCOGS2:TC015495	0	0	0	NA	NA	NA	NA
1713	TCOGS2:TC015208	0.7607	0.92033	0.60107	0.653102	-0.614619	1	1
1714	TCOGS2:TC015207	314.448	352.951	275.945	0.78182	-0.355091	0.052798	0.443958
1715	TCOGS2:TC015206	323.908	327.721	320.095	0.976732	-0.0339659	0.947481	1
1716	TCOGS2:TC015496	0	0	0	NA	NA	NA	NA
1717	TCOGS2:TC015497	0	0	0	NA	NA	NA	NA
1718	TCOGS2:TC015205	391.339	426.779	355.899	0.833918	-0.262023	0.0219804	0.255556
1719	TCOGS2:TC015498	37.2124	39.2466	35.1783	0.89634	-0.157882	0.6731	1
1720	TCOGS2:TC015204	576.741	581.947	571.536	0.98211	-0.0260432	0.842733	1
1721	TCOGS2:TC015499	120.041	125.866	114.217	0.907446	-0.140116	0.422327	1
1722	TCOGS2:TC015500	0.602743	0.837538	0.367948	0.439321	-1.18665	0.839526	1
1723	TCOGS2:TC015501	0.329486	0.658972	0	0	#NAME?	0.557278	1
1724	TCOGS2:TC015203	0.911773	1.15781	0.665737	0.574998	-0.798372	0.763887	1
1725	TCOGS2:TC015202	95.3645	98.1736	92.5554	0.942773	-0.0850174	0.747908	1
1726	TCOGS2:TC015502	9.24829	10.6261	7.87049	0.740677	-0.433084	0.505326	1
1727	TCOGS2:TC015503	67.2829	87.2859	47.2799	0.541667	-0.884523	5.55052e-05	0.00212934
1728	TCOGS2:TC015201	4.26992	5.24219	3.29765	0.629059	-0.668734	0.638902	1
1729	TCOGS2:TC015200	0	0	0	NA	NA	NA	NA
1730	TCOGS2:TC015504	0.417096	0	0.834191	Inf	Inf	0.345568	0.999249
1731	TCOGS2:TC015505	441.239	464.682	417.795	0.899098	-0.153449	0.133359	0.701446
1732	TCOGS2:TC015199	164.47	171.806	157.134	0.914602	-0.128784	0.629008	1
1733	TCOGS2:TC015506	280.157	297.099	263.215	0.885952	-0.174699	0.297822	0.957593
1734	TCOGS2:TC015507	0	0	0	NA	NA	NA	NA
1735	TCOGS2:TC015508	615.535	464.83	766.24	1.64843	0.721093	5.9389e-09	4.62066e-07
1736	TCOGS2:TC015198	775.384	737.827	812.94	1.1018	0.139866	0.148538	0.733975
1737	TCOGS2:TC015509	193.109	198.302	187.917	0.947634	-0.0775974	0.62448	1
1738	TCOGS2:TC015510	324.596	331.405	317.788	0.95891	-0.0605328	0.446485	1
1739	TCOGS2:TC015511	651.378	635.519	667.238	1.04991	0.0702672	0.733567	1
1740	TCOGS2:TC015512	195.45	190.488	200.413	1.0521	0.0732719	0.42251	1
1741	TCOGS2:TC015197	251.231	253.94	248.521	0.978663	-0.0311164	0.994106	1
1742	TCOGS2:TC015513	9.39946	5.40594	13.393	2.47745	1.30886	0.14983	0.736861
1743	TCOGS2:TC015514	41.159	43.9093	38.4087	0.874729	-0.193092	0.514885	1
1744	TCOGS2:TC015515	40.0064	36.7029	43.31	1.18002	0.238807	0.581277	1
1745	TCOGS2:TC015516	33.3006	33.6917	32.9095	0.976783	-0.0338894	0.621204	1
1746	TCOGS2:TC015196	203.343	206.886	199.8	0.965747	-0.0502834	0.947862	1
1747	TCOGS2:TC015195	1.12683	1.35481	0.898859	0.663459	-0.59192	1	1
1748	TCOGS2:TC015194	10.9529	11.8612	10.0446	0.846839	-0.239841	0.522845	1
1749	TCOGS2:TC015193	660.347	685.18	635.514	0.927513	-0.10856	0.238521	0.882696
1750	TCOGS2:TC015517	276.301	133.183	419.419	3.14919	1.65498	0.00340582	0.0676717
1751	TCOGS2:TC015192	373.98	389.674	358.286	0.919451	-0.121155	0.312137	0.974047
1752	TCOGS2:TC015518	0	0	0	NA	NA	NA	NA
1753	TCOGS2:TC015519	3.51458	3.26528	3.76389	1.1527	0.205019	0.508777	1
1754	TCOGS2:TC015520	0.496658	0.760195	0.233122	0.30666	-1.70529	1	1
1755	TCOGS2:TC015191	109.296	111.415	107.178	0.961973	-0.055932	0.963503	1
1756	TCOGS2:TC015521	79.3599	87.091	71.6289	0.82246	-0.281982	0.253982	0.903056
1757	TCOGS2:TC015522	122.988	114.18	131.796	1.15428	0.206995	0.300488	0.960587
1758	TCOGS2:TC015523	42.1578	54.4064	29.9093	0.549739	-0.863181	0.00265833	0.0555282
1759	TCOGS2:TC015524	613.345	590.952	635.738	1.07579	0.105393	0.382018	1
1760	TCOGS2:TC015190	0	0	0	NA	NA	NA	NA
1761	TCOGS2:TC015189	1.13343	0	2.26686	Inf	Inf	0.101376	0.618482
1762	TCOGS2:TC015525	0	0	0	NA	NA	NA	NA
1763	TCOGS2:TC015526	0	0	0	NA	NA	NA	NA
1764	TCOGS2:TC015188	149.103	86.3598	211.845	2.45306	1.29458	7.66666e-12	7.63853e-10
1765	TCOGS2:TC015527	44.8729	41.2347	48.5111	1.17646	0.234455	0.894176	1
1766	TCOGS2:TC015187	19.4145	24.8764	13.9527	0.560879	-0.834239	0.223705	0.862737
1767	TCOGS2:TC015186	978.507	1229.4	727.617	0.591849	-0.756699	0.0502565	0.431712
1768	TCOGS2:TC015185	13.1128	17.153	9.07263	0.528923	-0.91887	0.310914	0.973293
1769	TCOGS2:TC015528	29.7824	33.2092	26.3556	0.793623	-0.333474	0.349713	1
1770	TCOGS2:TC015529	32.0082	36.3569	27.6596	0.76078	-0.394449	0.17942	0.796208
1771	TCOGS2:TC015184	321.316	319.487	323.145	1.01145	0.0164264	0.633792	1
1772	TCOGS2:TC015530	64.4983	74.0411	54.9554	0.742228	-0.430066	0.243025	0.888034
1773	TCOGS2:TC015183	183.62	200.537	166.704	0.831289	-0.266578	0.620818	1
1774	TCOGS2:TC015531	11.2697	9.75922	12.7802	1.30956	0.389078	0.637362	1
1775	TCOGS2:TC015182	0.349682	0	0.699365	Inf	Inf	0.551072	1
1776	TCOGS2:TC015181	0.210747	0.421494	0	0	#NAME?	1	1
1777	TCOGS2:TC015532	712.612	675.447	749.776	1.11005	0.150618	0.187402	0.80801
1778	TCOGS2:TC015533	256.711	231.75	281.671	1.21541	0.281442	0.0395163	0.376901
1779	TCOGS2:TC015179	214.887	193.358	236.417	1.22269	0.29006	0.0275688	0.296659
1780	TCOGS2:TC015178	451.97	460.012	443.927	0.965035	-0.0513467	0.585458	1
1781	TCOGS2:TC015177	643.836	650.135	637.538	0.980624	-0.0282284	0.60491	1
1782	TCOGS2:TC015534	404.201	403.315	405.086	1.00439	0.00632397	0.961944	1
1783	TCOGS2:TC015176	66.575	71.6294	61.5206	0.858873	-0.219483	0.370514	1
1784	TCOGS2:TC015535	540.601	563.731	517.471	0.917939	-0.12353	0.155494	0.747208
1785	TCOGS2:TC015536	15.82	14.8763	16.7637	1.12687	0.172323	0.982948	1
1786	TCOGS2:TC015175	82.5313	79.5941	85.4684	1.0738	0.102728	0.856083	1
1787	TCOGS2:TC015537	110.408	110.064	110.751	1.00624	0.00897172	0.636406	1
1788	TCOGS2:TC015174	264.255	262.255	266.256	1.01526	0.0218445	1	1
1789	TCOGS2:TC015173	634.161	640.354	627.967	0.980657	-0.0281797	0.725699	1
1790	TCOGS2:TC015172	150.009	152.521	147.498	0.967066	-0.0483138	0.648109	1
1791	TCOGS2:TC015538	104.664	107.099	102.228	0.954521	-0.0671507	0.800726	1
1792	TCOGS2:TC015171	52.7526	43.6962	61.809	1.41452	0.500309	0.114215	0.657697
1793	TCOGS2:TC015539	8391.78	7712.47	9071.09	1.17616	0.234084	0.0403013	0.379683
1794	TCOGS2:TC015170	317.198	334.547	299.85	0.896286	-0.157969	0.219963	0.860571
1795	TCOGS2:TC015540	471.393	497.428	445.357	0.895318	-0.159527	0.108637	0.641435
1796	TCOGS2:TC015169	9.3141	13.9596	4.66855	0.334432	-1.58021	0.0322823	0.331869
1797	TCOGS2:TC015168	262.544	281.8	243.287	0.863332	-0.212012	0.300893	0.960587
1798	TCOGS2:TC015167	1.42425	0.581629	2.26686	3.89744	1.96253	0.3674	1
1799	TCOGS2:TC015541	0.858983	0.819107	0.898859	1.09736	0.134043	1	1
1800	TCOGS2:TC015542	39.127	43.6147	34.6393	0.794212	-0.332404	0.352164	1
1801	TCOGS2:TC030121	0.210747	0.421494	0	0	#NAME?	1	1
1802	TCOGS2:TC015544	45.3024	48.7886	41.8162	0.857091	-0.22248	0.1806	0.796853
1803	TCOGS2:TC015166	203.378	198.761	207.995	1.04646	0.065513	0.413523	1
1804	TCOGS2:TC015545	1321.29	1352.84	1289.74	0.953357	-0.0689112	0.569632	1
1805	TCOGS2:TC015165	80.8467	77.1571	84.5362	1.09564	0.131771	0.532104	1
1806	TCOGS2:TC015164	901.674	914.177	889.171	0.972647	-0.0400123	0.50732	1
1807	TCOGS2:TC015546	1.68922	1.17624	2.2022	1.87223	0.904761	0.681381	1
1808	TCOGS2:TC015163	621.493	621.716	621.27	0.999284	-0.00103352	0.793549	1
1809	TCOGS2:TC015547	285.994	308.022	263.966	0.856969	-0.222684	0.0917055	0.590437
1810	TCOGS2:TC015548	58.134	59.9636	56.3043	0.938976	-0.0908402	0.46282	1
1811	TCOGS2:TC015162	66.4139	72.7262	60.1016	0.826408	-0.275073	0.317803	0.975314
1812	TCOGS2:TC015549	0.51346	0.658972	0.367948	0.558367	-0.840714	0.880156	1
1813	TCOGS2:TC015161	20.6566	18.2356	23.0777	1.26553	0.339742	0.163809	0.764833
1814	TCOGS2:TC015550	3.5542	1.2406	5.86779	4.7298	2.24178	0.0192701	0.235129
1815	TCOGS2:TC015160	124.907	57.9257	191.888	3.31265	1.72799	4.73433e-08	3.19833e-06
1816	TCOGS2:TC015551	0	0	0	NA	NA	NA	NA
1817	TCOGS2:TC015552	0	0	0	NA	NA	NA	NA
1818	TCOGS2:TC015159	0.183974	0	0.367948	Inf	Inf	0.996792	1
1819	TCOGS2:TC015553	0	0	0	NA	NA	NA	NA
1820	TCOGS2:TC015158	5.42875	3.3831	7.47441	2.20934	1.14361	0.210615	0.84717
1821	TCOGS2:TC015554	33.4302	36.5243	30.3361	0.830573	-0.267821	0.526504	1
1822	TCOGS2:TC015157	0.402472	0.338701	0.466243	1.37656	0.461069	0.941733	1
1823	TCOGS2:TC015555	1.63279	0.498837	2.76674	5.54638	2.47155	0.122849	0.67742
1824	TCOGS2:TC015156	18.8865	12.1226	25.6504	2.11593	1.08129	0.365155	1
1825	TCOGS2:TC015556	4.31736	3.59853	5.03619	1.39951	0.484925	0.409724	1
1826	TCOGS2:TC015155	34.562	36.3808	32.7433	0.900016	-0.151977	0.626583	1
1827	TCOGS2:TC015557	467.122	452.765	481.479	1.06342	0.088709	0.900356	1
1828	TCOGS2:TC015558	121.098	116.436	125.76	1.08008	0.111136	0.810891	1
1829	TCOGS2:TC015154	2.18567	1.73944	2.63191	1.51308	0.597489	0.662739	1
1830	TCOGS2:TC015559	0.543615	0.421494	0.665737	1.57947	0.659441	0.949701	1
1831	TCOGS2:TC015560	0	0	0	NA	NA	NA	NA
1832	TCOGS2:TC015561	0	0	0	NA	NA	NA	NA
1833	TCOGS2:TC015562	190.407	184.155	196.659	1.0679	0.0947748	0.846383	1
1834	TCOGS2:TC015153	613.802	643.284	584.32	0.908339	-0.138697	0.225172	0.864115
1835	TCOGS2:TC015152	3.63246	6.46436	0.800563	0.123843	-3.01342	0.00761368	0.125228
1836	TCOGS2:TC015151	1.8099	0.92033	2.69948	2.93316	1.55246	0.399653	1
1837	TCOGS2:TC015563	886.414	239.781	1533.05	6.39353	2.67661	1.69986e-30	4.44177e-28	apoD
1838	TCOGS2:TC015150	1240.79	1264.22	1217.36	0.962934	-0.0544912	0.405859	1
1839	TCOGS2:TC015149	17.2624	13.5563	20.9686	1.54678	0.629268	0.221678	0.861075
1840	TCOGS2:TC015148	0.933938	0	1.86788	Inf	Inf	0.0616208	0.481867
1841	TCOGS2:TC015147	0.948266	0.997673	0.898859	0.900955	-0.150473	1	1
1842	TCOGS2:TC015564	9.61523	3.85806	15.3724	3.9845	1.9944	0.00821516	0.131986
1843	TCOGS2:TC015146	43.9371	44.5072	43.3669	0.97438	-0.0374438	0.890099	1
1844	TCOGS2:TC015145	0	0	0	NA	NA	NA	NA
1845	TCOGS2:TC015565	0	0	0	NA	NA	NA	NA
1846	TCOGS2:TC015144	18.9548	14.7032	23.2064	1.57832	0.658392	0.286563	0.944423	SR-B4
1847	TCOGS2:TC015143	0.116561	0	0.233122	Inf	Inf	0.996784	1
1848	TCOGS2:TC015566	56.6724	50.4911	62.8537	1.24485	0.315968	0.266148	0.920321
1849	TCOGS2:TC015142	671.688	684.288	659.087	0.963171	-0.0541366	0.398006	1
1850	TCOGS2:TC015141	89.4939	90.3877	88.6001	0.980224	-0.0288173	0.934459	1
1851	TCOGS2:TC030575	773.556	786.734	760.379	0.966501	-0.0491575	0.605221	1
1852	TCOGS2:TC030775	3.99424	6.42388	1.5646	0.243559	-2.03766	0.0734039	0.533735
1853	TCOGS2:TC015139	249.773	284.487	215.058	0.755951	-0.403635	0.0737114	0.534466
1854	TCOGS2:TC015567	1.66955	1.4376	1.9015	1.3227	0.403481	0.567052	1
1855	TCOGS2:TC015138	642.704	661.158	624.251	0.944178	-0.0828685	0.494952	1
1856	TCOGS2:TC015568	4.13839	4.90349	3.3733	0.687938	-0.53965	0.718912	1
1857	TCOGS2:TC015137	1.90508	2.57698	1.23318	0.478537	-1.0633	0.411199	1
1858	TCOGS2:TC015569	36.4923	43.202	29.7826	0.68938	-0.53663	0.0430479	0.394988
1859	TCOGS2:TC015570	5.42616	5.95646	4.89587	0.821943	-0.282889	0.938665	1
1860	TCOGS2:TC015571	23.9703	21.357	26.5835	1.24472	0.315822	0.641986	1
1861	TCOGS2:TC015572	21.7936	16.1058	27.4814	1.70631	0.770881	0.136741	0.709755
1862	TCOGS2:TC015573	445.404	436.097	454.711	1.04268	0.0602997	0.61205	1
1863	TCOGS2:TC015136	0.433392	0.498837	0.367948	0.737613	-0.439065	1	1
1864	TCOGS2:TC015574	505.495	523.447	487.542	0.931407	-0.102517	0.259301	0.910176
1865	TCOGS2:TC015135	132.896	124.123	141.669	1.14135	0.190745	0.352071	1
1866	TCOGS2:TC015575	33.5593	35.8986	31.2201	0.869675	-0.201452	0.984419	1
1867	TCOGS2:TC015576	45.2562	43.2131	47.2992	1.09456	0.130348	0.82185	1
1868	TCOGS2:TC015577	886.31	826.924	945.695	1.14363	0.193619	0.165223	0.767587
1869	TCOGS2:TC015134	3803.81	3923.41	3684.2	0.939029	-0.090758	0.279267	0.935323
1870	TCOGS2:TC015133	123.281	125.653	120.909	0.96224	-0.0555306	0.602099	1
1871	TCOGS2:TC015132	3199.15	3276.83	3121.48	0.952591	-0.070071	0.311704	0.974047
1872	TCOGS2:TC030176	0.0800676	0.160135	0	0	#NAME?	1	1
1873	TCOGS2:TC015130	1.50577	1.28108	1.73046	1.35078	0.433795	0.806126	1	P154
1874	TCOGS2:TC015579	0.210747	0.421494	0	0	#NAME?	1	1	P160
1875	TCOGS2:TC015580	0.602743	0.837538	0.367948	0.439321	-1.18665	0.836275	1	P161
1876	TCOGS2:TC015129	35.5848	40.5609	30.6087	0.754634	-0.406151	0.170894	0.778017
1877	TCOGS2:TC015581	39.0498	26.4191	51.6804	1.95618	0.968036	0.000299628	0.00884766
1878	TCOGS2:TC015128	0.216308	0	0.432615	Inf	Inf	0.996796	1
1879	TCOGS2:TC015582	1.07023	0.64054	1.49993	2.34166	1.22753	0.821329	1
1880	TCOGS2:TC015127	97.1817	96.8855	97.4778	1.00611	0.00879297	0.712916	1
1881	TCOGS2:TC015583	23.5131	23.5971	23.4291	0.992883	-0.0103042	0.65957	1
1882	TCOGS2:TC015584	435.926	425.481	446.372	1.0491	0.0691534	1	1
1883	TCOGS2:TC015126	1048.24	1060.3	1036.18	0.977247	-0.0332052	0.594029	1
1884	TCOGS2:TC015125	109.591	116.633	102.55	0.879251	-0.185653	0.573953	1
1885	TCOGS2:TC015585	71.0084	76.0727	65.9441	0.866856	-0.206135	0.30233	0.961857
1886	TCOGS2:TC015124	883.117	866.79	899.444	1.03767	0.0533511	0.932605	1
1887	TCOGS2:TC015123	3.45046	4.4711	2.42983	0.543452	-0.879776	0.361258	1
1888	TCOGS2:TC015122	224.392	228.783	220	0.961612	-0.0564729	0.734815	1
1889	TCOGS2:TC015121	0.169351	0.338701	0	0	#NAME?	1	1
1890	TCOGS2:TC015120	194.551	149.771	239.331	1.59799	0.676255	1.15621e-05	0.000534526
1891	TCOGS2:TC015119	39.7857	51.5019	28.0696	0.54502	-0.875619	0.0401447	0.379627
1892	TCOGS2:TC015586	0.210747	0.421494	0	0	#NAME?	1	1
1893	TCOGS2:TC015118	7.98049	9.89369	6.06728	0.613248	-0.705457	0.454626	1
1894	TCOGS2:TC015587	56.9254	63.4625	50.3884	0.793987	-0.332813	0.168705	0.77451
1895	TCOGS2:TC015588	0	0	0	NA	NA	NA	NA
1896	TCOGS2:TC015589	288.987	285.819	292.155	1.02217	0.0316327	0.989191	1
1897	TCOGS2:TC015117	252.906	239.808	266.004	1.10924	0.149568	0.465432	1
1898	TCOGS2:TC015116	0.169351	0.338701	0	0	#NAME?	1	1
1899	TCOGS2:TC015115	0	0	0	NA	NA	NA	NA
1900	TCOGS2:TC015590	0.160135	0.32027	0	0	#NAME?	0.852697	1
1901	TCOGS2:TC015591	0.680632	0.760195	0.60107	0.790678	-0.338837	1	1
1902	TCOGS2:TC015114	403.931	426.251	381.611	0.895275	-0.159597	0.178582	0.794544
1903	TCOGS2:TC015113	811.759	850.177	773.341	0.909623	-0.136659	0.204909	0.840128
1904	TCOGS2:TC015112	355.237	351.471	359.002	1.02143	0.0305868	0.868678	1
1905	TCOGS2:TC015111	3171.13	909.214	5433.05	5.97555	2.57907	2.51011e-32	7.55707e-30
1906	TCOGS2:TC015110	56.7508	42.3554	71.1462	1.67974	0.748241	0.00164317	0.0380709	P153/SR-A4
1907	TCOGS2:TC015592	0.417096	0	0.834191	Inf	Inf	0.503537	1
1908	TCOGS2:TC015109	533.236	592.316	474.156	0.800511	-0.321006	0.0260288	0.286061
1909	TCOGS2:TC015593	7.47284	9.14256	5.80312	0.634737	-0.655769	0.418933	1
1910	TCOGS2:TC015108	4.14796	3.06283	5.23309	1.70858	0.772799	0.535879	1
1911	TCOGS2:TC015594	344.011	320.312	367.709	1.14797	0.199085	0.0468812	0.413636
1912	TCOGS2:TC015595	1148.44	304.658	1992.23	6.53924	2.70912	1.77264e-28	4.23264e-26
1913	TCOGS2:TC015596	65.1016	80.1514	50.0518	0.624465	-0.679306	0.00132438	0.0317325
1914	TCOGS2:TC015597	9.50338	11.3274	7.67939	0.67795	-0.560748	0.386574	1
1915	TCOGS2:TC015107	0	0	0	NA	NA	NA	NA
1916	TCOGS2:TC015106	5.03435	5.53496	4.53373	0.819107	-0.287876	0.815498	1
1917	TCOGS2:TC015105	127.5	139.322	115.678	0.830297	-0.2683	0.123314	0.67742
1918	TCOGS2:TC030720	210.867	201.355	220.38	1.09448	0.130251	0.432775	1
1919	TCOGS2:TC030766	223.329	217.835	228.823	1.05044	0.0709986	0.577855	1
1920	TCOGS2:TC015598	436.743	60.3458	813.141	13.4747	3.75218	3.20546e-69	4.03568e-66
1921	TCOGS2:TC015103	0.894818	1.32339	0.466243	0.352309	-1.50509	0.785097	1
1922	TCOGS2:TC015102	95.5782	102.413	88.7437	0.86653	-0.206679	0.43194	1
1923	TCOGS2:TC015599	2.38812	2.47575	2.30049	0.929209	-0.105924	0.88241	1
1924	TCOGS2:TC015600	24.0412	23.8476	24.2349	1.01624	0.023242	0.717567	1
1925	TCOGS2:TC015101	4.25477	3.37765	5.13189	1.51937	0.603471	0.675069	1
1926	TCOGS2:TC015100	46.847	48.5015	45.1924	0.931773	-0.101949	0.452718	1
1927	TCOGS2:TC015601	13.5295	13.6521	13.4069	0.98204	-0.0261459	0.854889	1
1928	TCOGS2:TC015099	11.0082	11.944	10.0724	0.843298	-0.245886	0.878611	1	H152
1929	TCOGS2:TC015602	4.56071	5.18328	3.93815	0.75978	-0.396347	0.626586	1
1930	TCOGS2:TC015603	9.15563	7.96632	10.3449	1.29858	0.376939	0.525949	1
1931	TCOGS2:TC015604	147.466	146.34	148.592	1.01539	0.0220373	0.69477	1
1932	TCOGS2:TC015098	9.32226	8.83889	9.80563	1.10937	0.149745	0.913042	1
1933	TCOGS2:TC015097	263.954	265.413	262.495	0.989006	-0.0159482	0.925752	1
1934	TCOGS2:TC015096	1733.9	1687.08	1780.71	1.0555	0.0779204	0.525285	1
1935	TCOGS2:TC015095	80.0493	74.5856	85.513	1.14651	0.197247	0.38599	1
1936	TCOGS2:TC015605	684.123	689.443	678.804	0.984569	-0.0224354	0.702376	1
1937	TCOGS2:TC015606	305.958	292.299	319.616	1.09346	0.128897	0.168468	0.773836
1938	TCOGS2:TC015094	414.405	423.375	405.436	0.957629	-0.0624607	0.79347	1
1939	TCOGS2:TC015607	242.053	248.798	235.308	0.945777	-0.0804273	0.240736	0.88588
1940	TCOGS2:TC015608	1097.05	1089.85	1104.24	1.0132	0.018926	0.867247	1
1941	TCOGS2:TC015609	483.645	498.762	468.527	0.93938	-0.0902194	0.472473	1
1942	TCOGS2:TC015610	3276.29	3314.23	3238.35	0.977103	-0.0334175	0.602421	1
1943	TCOGS2:TC015093	457.477	462.49	452.465	0.978323	-0.0316168	0.905552	1
1944	TCOGS2:TC015611	0.946593	0.160135	1.73305	10.8224	3.43595	0.173334	0.782794
1945	TCOGS2:TC015612	6.12323	6.38157	5.86489	0.919035	-0.121808	1	1
1946	TCOGS2:TC015613	1199.79	865.524	1534.05	1.7724	0.825702	2.56447e-10	2.23367e-08
1947	TCOGS2:TC015614	285.875	419.616	152.133	0.362552	-1.46374	4.06595e-12	4.17998e-10
1948	TCOGS2:TC015092	0.443868	0.421494	0.466243	1.10617	0.145572	0.924965	1
1949	TCOGS2:TC015615	0.285912	0.338701	0.233122	0.688281	-0.538931	1	1
1950	TCOGS2:TC015616	22.188	6.13681	38.2393	6.23113	2.63949	0.000200351	0.0062352
1951	TCOGS2:TC015091	23.1282	22.7103	23.5462	1.03681	0.0521473	0.556472	1
1952	TCOGS2:TC015090	0	0	0	NA	NA	NA	NA
1953	TCOGS2:TC015089	0.882045	0	1.76409	Inf	Inf	0.163431	0.764618
1954	TCOGS2:TC030177	0	0	0	NA	NA	NA	NA
1955	TCOGS2:TC030246	0	0	0	NA	NA	NA	NA
1956	TCOGS2:TC015617	0	0	0	NA	NA	NA	NA	P162
1957	TCOGS2:TC015618	0	0	0	NA	NA	NA	NA	P163
1958	TCOGS2:TC015087	0.169351	0.338701	0	0	#NAME?	1	1
1959	TCOGS2:TC015619	0	0	0	NA	NA	NA	NA
1960	TCOGS2:TC015086	64.1448	54.3991	73.8906	1.35831	0.441808	0.0444781	0.402
1961	TCOGS2:TC015085	0.856805	0.581629	1.13198	1.94622	0.960678	0.643235	1
1962	TCOGS2:TC015084	1.60213	1.33637	1.86788	1.39772	0.483075	0.823671	1
1963	TCOGS2:TC015620	0.642675	0.819107	0.466243	0.569209	-0.812969	0.960526	1
1964	TCOGS2:TC015083	18.1882	13.3798	22.9965	1.71875	0.78136	0.0806	0.555062	P151
1965	TCOGS2:TC015621	0	0	0	NA	NA	NA	NA
1966	TCOGS2:TC015622	4247.65	4286.92	4208.38	0.981678	-0.0266778	0.477524	1
1967	TCOGS2:TC015082	688.206	648.398	728.013	1.12279	0.167086	0.2224	0.86115
1968	TCOGS2:TC015081	194.942	193.742	196.142	1.01239	0.0177602	1	1
1969	TCOGS2:TC015623	0.332868	0	0.665737	Inf	Inf	0.696066	1
1970	TCOGS2:TC015624	0	0	0	NA	NA	NA	NA
1971	TCOGS2:TC015625	0	0	0	NA	NA	NA	NA
1972	TCOGS2:TC015080	301.963	299.78	304.146	1.01456	0.0208593	0.8726	1
1973	TCOGS2:TC015626	1980.31	1977.63	1982.99	1.00271	0.00390818	0.973702	1
1974	TCOGS2:TC015079	2445.97	2505.13	2386.82	0.952774	-0.069794	0.280897	0.937608
1975	TCOGS2:TC030044	0.713471	0.160135	1.26681	7.91086	2.98383	0.506631	1
1976	TCOGS2:TC015078	944.268	909.678	978.857	1.07605	0.105742	0.3971	1
1977	TCOGS2:TC015628	373.788	380.793	366.782	0.963207	-0.0540826	0.750145	1
1978	TCOGS2:TC015077	209.88	212.96	206.8	0.971079	-0.0423401	0.841031	1
1979	TCOGS2:TC015076	2887.25	2852.02	2922.48	1.02471	0.0352103	0.593987	1
1980	TCOGS2:TC015075	38.2966	31.6707	44.9225	1.41843	0.50429	0.0460127	0.410421
1981	TCOGS2:TC015074	182.478	171.584	193.371	1.12698	0.172457	0.321534	0.977589
1982	TCOGS2:TC015629	56.9628	55.0206	58.9049	1.0706	0.0984148	0.560262	1
1983	TCOGS2:TC015073	116.777	123.103	110.451	0.897222	-0.156464	0.341326	0.996422
1984	TCOGS2:TC015630	0.116561	0	0.233122	Inf	Inf	0.996784	1
1985	TCOGS2:TC015631	36.8437	39.0535	34.6338	0.886829	-0.173272	0.605093	1
1986	TCOGS2:TC015072	104.264	104.322	104.207	0.998898	-0.00159123	0.954716	1
1987	TCOGS2:TC015632	270.135	289.617	250.653	0.865464	-0.208454	0.175469	0.787891
1988	TCOGS2:TC015633	280.092	285.857	274.327	0.959663	-0.0594008	0.726493	1
1989	TCOGS2:TC015071	172.772	175.538	170.006	0.96848	-0.0462051	0.780306	1
1990	TCOGS2:TC015634	787.768	813.835	761.701	0.935939	-0.095513	0.364559	1
1991	TCOGS2:TC015070	123.625	66.4881	180.762	2.71871	1.44292	3.18618e-12	3.36835e-10
1992	TCOGS2:TC015635	546.765	503.818	589.712	1.17048	0.227106	0.017148	0.216676
1993	TCOGS2:TC015636	127.202	119.632	134.772	1.12656	0.171922	0.30068	0.960587
1994	TCOGS2:TC015637	901.054	874.735	927.373	1.06018	0.0843034	0.42524	1
1995	TCOGS2:TC015069	160.352	175.34	145.364	0.829041	-0.270485	0.0524687	0.442803
1996	TCOGS2:TC015638	118.759	131.14	106.378	0.811176	-0.301912	0.0769148	0.543321
1997	TCOGS2:TC015639	1804.53	1788.14	1820.92	1.01833	0.0262089	0.699038	1
1998	TCOGS2:TC015068	311.239	317.03	305.447	0.963465	-0.0536964	0.599347	1
1999	TCOGS2:TC015067	0.116561	0	0.233122	Inf	Inf	0.996784	1
[truncated: 14,542 more rows]
