# Supplementary material for: The extraembryonic serosa is a frontier epithelium providing the insect egg with a full-range innate immune response
Source: eLife. 2014 Dec 9;3:e04111. doi: 10.7554/eLife.04111 (PMC4358341; doi:10.7554/eLife.04111)
Supplement: Supplementary file 7. — DEseq output from control RNAi eggs, septic injury compared to naive eggs. DOI: http://dx.doi.org/10.7554/eLife.04111.019 [file elife04111s007.xls]

## Sheet: Control_Mix-vs-NP_DEseq_Output
	id	baseMean	baseMeanA	baseMeanB	foldChange	log2FoldChange	pval	padj	Immune Genes
1	TCOGS2:TC004684	737.603	763.308	711.898	0.932649	-0.100594	0.472848	0.957796
2	TCOGS2:TC004685	10.0097	11.7525	8.26697	0.703423	-0.507536	0.246045	0.741159
3	TCOGS2:TC004683	620.164	609.721	630.608	1.03426	0.0485944	0.701236	1
4	TCOGS2:TC004686	16.6482	4.5962	28.7002	6.24432	2.64255	2.55038e-08	1.12877e-06
5	TCOGS2:TC004682	53.2829	60.048	46.5177	0.774675	-0.368336	0.434932	0.93456
6	TCOGS2:TC004687	0.248301	0	0.496601	Inf	Inf	0.965048	1
7	TCOGS2:TC004681	0.340529	0.421494	0.259565	0.615821	-0.699417	1	1
8	TCOGS2:TC004688	74.0041	82.7674	65.2408	0.788243	-0.343288	0.119696	0.521429
9	TCOGS2:TC004680	10.2306	8.84251	11.6188	1.31397	0.393931	0.828841	1
10	TCOGS2:TC004689	20.5838	21.4087	19.7589	0.922938	-0.115695	0.75103	1
11	TCOGS2:TC004679	646.324	616.631	676.018	1.09631	0.132653	0.177066	0.633169
12	TCOGS2:TC004678	77.0308	80.0429	74.0186	0.924736	-0.112886	0.527586	0.9893
13	TCOGS2:TC004690	285.521	314.513	256.529	0.815639	-0.293998	0.133192	0.550671
14	TCOGS2:TC004677	128.243	126.246	130.241	1.03165	0.0449522	0.769341	1
15	TCOGS2:TC004676	2605	1276.16	3933.85	3.08256	1.62413	1.33126e-60	5.94903e-58
16	TCOGS2:TC004675	2316.64	2420.23	2213.05	0.914397	-0.129107	0.111821	0.502779
17	TCOGS2:TC004691	860.971	911.633	810.308	0.888854	-0.169982	0.139855	0.563528
18	TCOGS2:TC004674	76.5841	82.2168	70.9514	0.862979	-0.212602	0.328246	0.835575
19	TCOGS2:TC004673	15.4301	14.2908	16.5695	1.15945	0.213447	0.996639	1
20	TCOGS2:TC004692	0.0800676	0.160135	0	0	#NAME?	1	1
21	TCOGS2:TC004672	338.63	323.159	354.101	1.09575	0.131918	0.398298	0.901132
22	TCOGS2:TC004693	67.6131	76.2731	58.9532	0.772922	-0.371605	0.107278	0.493237
23	TCOGS2:TC004694	637.959	676.709	599.209	0.885475	-0.175477	0.119604	0.521356
24	TCOGS2:TC004671	360.171	448.051	272.29	0.60772	-0.718522	0.00191579	0.0282636
25	TCOGS2:TC004695	425.29	453.4	397.18	0.876004	-0.19099	0.0622831	0.357418
26	TCOGS2:TC004696	367.058	394.158	339.958	0.862491	-0.213418	0.0970135	0.466642
27	TCOGS2:TC004670	16.2588	13.862	18.6555	1.3458	0.428463	0.363655	0.870823
28	TCOGS2:TC004669	423.991	447.536	400.447	0.89478	-0.160395	0.145122	0.573902
29	TCOGS2:TC004668	8.04506	6.86197	9.22815	1.34482	0.427417	0.701335	1
30	TCOGS2:TC004697	1146.77	1154.18	1139.36	0.987158	-0.0186464	0.897391	1
31	TCOGS2:TC004667	317.205	351.212	283.198	0.806344	-0.310533	0.0395709	0.26891
32	TCOGS2:TC004698	5801.87	4883.36	6720.38	1.37618	0.460669	0.000303885	0.0061099
33	TCOGS2:TC004666	0.400338	0.800676	0	0	#NAME?	0.390313	0.895057
34	TCOGS2:TC004665	0.340529	0.421494	0.259565	0.615821	-0.699417	1	1
35	TCOGS2:TC004699	0.538218	0.32027	0.756166	2.36103	1.23941	1	1
36	TCOGS2:TC004700	78.1858	106.922	49.45	0.462487	-1.11251	0.00567761	0.0664851
37	TCOGS2:TC004701	9.52338	14.2264	4.82032	0.338828	-1.56137	0.0313043	0.229206
38	TCOGS2:TC004664	255.799	284.097	227.501	0.800786	-0.320511	0.0299074	0.223031
39	TCOGS2:TC004702	1182.47	1162.49	1202.46	1.03438	0.0487639	0.801621	1
40	TCOGS2:TC011531	0.338701	0.677403	0	0	#NAME?	0.741493	1
41	TCOGS2:TC011532	9.2495	9.09663	9.40237	1.03361	0.0476925	0.717619	1
42	TCOGS2:TC011533	0.922009	1.40074	0.443282	0.316464	-1.65989	0.522543	0.986247
43	TCOGS2:TC011534	1.34981	1.2406	1.45901	1.17605	0.233954	1	1
44	TCOGS2:TC011535	200.318	197.35	203.285	1.03007	0.0427487	0.694422	1
45	TCOGS2:TC011530	121.917	130.608	113.226	0.866915	-0.206038	0.413154	0.916627
46	TCOGS2:TC011536	0.340529	0.421494	0.259565	0.615821	-0.699417	1	1
47	TCOGS2:TC011529	107.511	35.6645	179.358	5.02903	2.33028	1.71633e-29	2.89956e-27	βGRP2
48	TCOGS2:TC011537	43.717	58.87	28.564	0.485204	-1.04334	0.0379729	0.262363
49	TCOGS2:TC011538	40.7796	36.7433	44.8159	1.2197	0.286528	0.396731	0.899053
50	TCOGS2:TC011539	2.49125	3.2414	1.74111	0.537147	-0.896612	0.7797	1
51	TCOGS2:TC011540	87.0857	79.6819	94.4896	1.18584	0.245904	0.36709	0.873788
52	TCOGS2:TC011528	88.6431	135.545	41.7412	0.30795	-1.69923	1.23581e-09	6.55927e-08
53	TCOGS2:TC011541	262.045	273.229	250.861	0.918137	-0.123219	0.347661	0.854837
54	TCOGS2:TC011527	295.105	315.762	274.448	0.869159	-0.202308	0.207833	0.686487
55	TCOGS2:TC011526	459.453	453.971	464.934	1.02415	0.0344275	0.687948	1
56	TCOGS2:TC011542	202.849	204.363	201.335	0.985184	-0.0215353	0.951701	1
57	TCOGS2:TC011525	12.5173	13.7608	11.2739	0.819274	-0.287582	0.758052	1
58	TCOGS2:TC011524	161.664	169.36	153.968	0.909119	-0.137458	0.684776	1
59	TCOGS2:TC011523	120.977	122.625	119.329	0.973117	-0.0393148	0.805336	1
60	TCOGS2:TC011543	121.587	139.692	103.481	0.740779	-0.432885	0.0567979	0.337836
61	TCOGS2:TC011522	378.887	243.516	514.259	2.1118	1.07847	6.01093e-05	0.0014686
62	TCOGS2:TC011521	7.74594	5.20171	10.2902	1.97823	0.984208	0.058136	0.342215
63	TCOGS2:TC011520	27.5093	32.8358	22.1828	0.675568	-0.565828	0.549666	0.999026
64	TCOGS2:TC011544	0.210747	0.421494	0	0	#NAME?	1	1
65	TCOGS2:TC011545	73.8333	79.3087	68.3578	0.861921	-0.214372	0.500317	0.972
66	TCOGS2:TC011546	18.46	13.1112	23.8088	1.81591	0.860694	0.0145889	0.133524
67	TCOGS2:TC011519	699.756	619.547	779.965	1.25893	0.332195	0.00226864	0.0322664
68	TCOGS2:TC011547	450.304	455.412	445.196	0.977567	-0.0327329	0.577214	1
69	TCOGS2:TC011548	39.4789	33.4596	45.4982	1.35979	0.443389	0.405719	0.908455
70	TCOGS2:TC011518	154.617	163.208	146.027	0.894732	-0.160473	0.256337	0.752977
71	TCOGS2:TC011517	30.8589	25.4251	36.2928	1.42744	0.513429	0.62031	1
72	TCOGS2:TC030555	5.42409	5.43166	5.41653	0.997214	-0.00402437	0.839378	1
73	TCOGS2:TC011516	116.105	119.035	113.174	0.950755	-0.0728537	1	1
74	TCOGS2:TC011549	372.721	346.168	399.275	1.15341	0.205911	0.166585	0.614266
75	TCOGS2:TC011515	215.342	174.052	256.633	1.47447	0.560193	0.000221454	0.00457881
76	TCOGS2:TC011550	100.995	98.9906	102.999	1.04049	0.0572606	0.76829	1
77	TCOGS2:TC011514	510.233	502.954	517.511	1.02894	0.0411634	0.70416	1
78	TCOGS2:TC011551	2022.75	1919.04	2126.46	1.10808	0.148068	0.0759737	0.40278
79	TCOGS2:TC011552	356.029	355.229	356.829	1.0045	0.00648138	0.920323	1
80	TCOGS2:TC011513	687.123	682.832	691.413	1.01257	0.0180176	0.736643	1
81	TCOGS2:TC011512	3917.15	4035.74	3798.57	0.941233	-0.0873764	0.305728	0.813375
82	TCOGS2:TC011511	0.169351	0.338701	0	0	#NAME?	1	1
83	TCOGS2:TC011553	238.301	317.704	158.898	0.500146	-0.999579	4.026e-12	2.69431e-10
84	TCOGS2:TC011510	0.340529	0.421494	0.259565	0.615821	-0.699417	1	1
85	TCOGS2:TC011509	15.2702	18.1784	12.3619	0.680031	-0.556327	0.139326	0.562431
86	TCOGS2:TC011508	165.893	155.701	176.084	1.13091	0.177483	0.243927	0.73953
87	TCOGS2:TC011507	130.292	138.645	121.938	0.879504	-0.185238	0.426947	0.927911
88	TCOGS2:TC004703	471.717	526.169	417.265	0.793025	-0.334562	0.00232469	0.0328611
89	TCOGS2:TC004663	196.461	197.994	194.928	0.984513	-0.0225171	0.719812	1
90	TCOGS2:TC004662	574.697	581.636	567.758	0.97614	-0.0348398	0.642985	1
91	TCOGS2:TC004661	2.36415	1.54244	3.18585	2.06546	1.04647	0.937381	1	HPX8
92	TCOGS2:TC004660	1.00447	0	2.00893	Inf	Inf	0.203254	0.680126
93	TCOGS2:TC004659	12.1994	10.7403	13.6585	1.27171	0.346766	0.498723	0.971143
94	TCOGS2:TC004704	2.92948	4.8207	1.03826	0.215375	-2.21508	0.207126	0.685455
95	TCOGS2:TC004705	0.129782	0	0.259565	Inf	Inf	0.909525	1
96	TCOGS2:TC004658	138.744	151.226	126.261	0.834912	-0.260304	0.343336	0.848656
97	TCOGS2:TC004657	89.0969	99.6545	78.5393	0.788115	-0.343521	0.241322	0.73635
98	TCOGS2:TC004656	1.5654	1.33637	1.79442	1.34276	0.425197	0.693558	1
99	TCOGS2:TC004655	0	0	0	NA	NA	NA	NA
100	TCOGS2:TC004706	33.2874	37.141	29.4338	0.792489	-0.335537	0.24439	0.739754
101	TCOGS2:TC004707	0	0	0	NA	NA	NA	NA
102	TCOGS2:TC004708	9.57859	12.3362	6.82099	0.552925	-0.854845	0.209376	0.687795
103	TCOGS2:TC004709	790.13	854.968	725.293	0.848328	-0.237306	0.0684097	0.377712
104	TCOGS2:TC004710	1867.09	1824.92	1909.26	1.04621	0.0651778	0.452329	0.943746
105	TCOGS2:TC004711	198.805	209.532	188.079	0.897613	-0.155835	0.272932	0.775419
106	TCOGS2:TC004654	151.854	166.352	137.356	0.825694	-0.27632	0.129867	0.543176	P54
107	TCOGS2:TC004653	1.04404	0.338701	1.74937	5.16493	2.36875	0.539775	0.994253
108	TCOGS2:TC004652	0	0	0	NA	NA	NA	NA
109	TCOGS2:TC004712	433.738	435.882	431.594	0.990164	-0.0142613	0.481442	0.961212
110	TCOGS2:TC004651	0.160135	0.32027	0	0	#NAME?	0.901373	1
111	TCOGS2:TC004713	1449.05	1342.28	1555.83	1.15909	0.212994	0.0173075	0.151364
112	TCOGS2:TC004650	5.0334	2.64134	7.42546	2.81125	1.49121	0.110606	0.50028
113	TCOGS2:TC004649	0	0	0	NA	NA	NA	NA
114	TCOGS2:TC001617	174.908	157.115	192.701	1.22649	0.294539	0.0310702	0.22858
115	TCOGS2:TC001618	5.9865	4.83913	7.13387	1.47421	0.559938	0.284166	0.788266
116	TCOGS2:TC001616	514.956	514.15	515.761	1.00313	0.00451217	0.981672	1
117	TCOGS2:TC001619	1.27858	0.677403	1.87977	2.77496	1.47247	0.630109	1
118	TCOGS2:TC001620	228.157	254.581	201.733	0.79241	-0.335682	0.0207341	0.174184
119	TCOGS2:TC001621	3180.15	3269.25	3091.04	0.945488	-0.0808695	0.345887	0.852138
120	TCOGS2:TC001622	505.706	528.09	483.322	0.915226	-0.1278	0.483958	0.962808
121	TCOGS2:TC001623	566.598	637.057	496.138	0.778798	-0.36068	0.00331446	0.0434892
122	TCOGS2:TC001615	9.15426	10.6022	7.70632	0.72686	-0.46025	0.605595	1
123	TCOGS2:TC001624	451.333	508.439	394.228	0.775368	-0.367046	0.0057356	0.0667691
124	TCOGS2:TC001614	0	0	0	NA	NA	NA	NA
125	TCOGS2:TC001613	23.2099	19.4595	26.9603	1.38545	0.47036	0.426685	0.927777
126	TCOGS2:TC001612	608.909	634.838	582.981	0.918314	-0.12294	0.344586	0.850143
127	TCOGS2:TC001611	315.244	315.58	314.908	0.997871	-0.00307454	0.584924	1
128	TCOGS2:TC001625	19.1729	16.4831	21.8627	1.32637	0.407481	0.559709	1
129	TCOGS2:TC001610	1.57256	1.73944	1.40569	0.808131	-0.307339	0.999527	1
130	TCOGS2:TC001609	142.899	95.8211	189.978	1.98263	0.987414	2.02563e-07	8.08676e-06
131	TCOGS2:TC001626	0	0	0	NA	NA	NA	NA
132	TCOGS2:TC001608	0.340529	0.421494	0.259565	0.615821	-0.699417	1	1
133	TCOGS2:TC001627	0.129782	0	0.259565	Inf	Inf	0.965028	1
134	TCOGS2:TC001628	0.938425	0.677403	1.19945	1.77066	0.824284	0.840196	1
135	TCOGS2:TC001629	27.9227	31.3646	24.4808	0.780524	-0.357485	0.3956	0.898923
136	TCOGS2:TC001630	30.4092	31.9024	28.9159	0.906387	-0.141801	0.410518	0.913852
137	TCOGS2:TC001607	2041.11	1903.42	2178.81	1.14469	0.194951	0.0299134	0.223031
138	TCOGS2:TC001606	480.194	259.599	700.789	2.69951	1.4327	1.18214e-14	9.74774e-13
139	TCOGS2:TC001605	1.69605	0	3.3921	Inf	Inf	0.0317349	0.231353
140	TCOGS2:TC001631	606.509	603.469	609.548	1.01007	0.0144584	0.956016	1
141	TCOGS2:TC001604	995.34	1052.87	937.812	0.890721	-0.166954	0.0396434	0.26891
142	TCOGS2:TC001603	0	0	0	NA	NA	NA	NA
143	TCOGS2:TC001632	113.719	107.776	119.663	1.11029	0.150935	0.775822	1
144	TCOGS2:TC001633	30.3498	39.0182	21.6814	0.555673	-0.847691	0.0352584	0.249456
145	TCOGS2:TC001634	32.6393	27.0467	38.2319	1.41355	0.499327	0.0835718	0.425007
146	TCOGS2:TC001635	863.627	886.452	840.802	0.948503	-0.0762762	0.468069	0.955521
147	TCOGS2:TC001602	122.631	125.209	120.053	0.958817	-0.0606726	0.6214	1
148	TCOGS2:TC001636	18.6639	19.6822	17.6456	0.896525	-0.157584	0.425798	0.927055
149	TCOGS2:TC001601	2432.19	2558.92	2305.46	0.90095	-0.150481	0.0838907	0.425848
150	TCOGS2:TC001637	1300.27	1248.11	1352.43	1.08358	0.115808	0.319035	0.826247
151	TCOGS2:TC001638	9.14842	6.82149	11.4753	1.68223	0.750378	0.307678	0.815763
152	TCOGS2:TC001600	256.628	271.942	241.313	0.88737	-0.172392	0.255665	0.752249
153	TCOGS2:TC001639	719.833	734.64	705.026	0.959689	-0.0593615	0.682061	1
154	TCOGS2:TC001640	896.31	915.906	876.714	0.95721	-0.0630926	0.42364	0.926199
155	TCOGS2:TC004133	3256.4	3129.15	3383.66	1.08133	0.112812	0.285173	0.789153
156	TCOGS2:TC004134	1351.96	1425.7	1278.21	0.896554	-0.157538	0.0685483	0.378176
157	TCOGS2:TC004132	81.3269	81.2799	81.374	1.00116	0.00166993	0.722824	1
158	TCOGS2:TC004135	8.6834	7.78775	9.57905	1.23002	0.298676	0.516709	0.982428
159	TCOGS2:TC004131	560.712	576.465	544.96	0.945348	-0.0810824	0.479575	0.961212
160	TCOGS2:TC004130	169.309	192.043	146.574	0.763238	-0.389796	0.0934122	0.455119
161	TCOGS2:TC004129	565.039	531.742	598.335	1.12524	0.170229	0.239224	0.732854
162	TCOGS2:TC004128	214.9	229.491	200.309	0.872841	-0.196209	0.165119	0.611364
163	TCOGS2:TC004127	139.372	141.864	136.881	0.964875	-0.051586	0.825753	1
164	TCOGS2:TC004140	1908.25	1992.58	1823.92	0.915358	-0.127592	0.196164	0.668682
165	TCOGS2:TC004141	398.576	396.755	400.398	1.00918	0.0131868	0.91738	1
166	TCOGS2:TC004142	343.147	335.597	350.697	1.04499	0.0634915	0.679425	1
167	TCOGS2:TC004126	178.235	188.377	168.092	0.89232	-0.164367	0.780093	1
168	TCOGS2:TC004143	247.533	254.804	240.262	0.942926	-0.0847828	0.758009	1
169	TCOGS2:TC004125	19.588	24.3797	14.7964	0.606914	-0.720435	0.197865	0.67201
170	TCOGS2:TC004124	8.20405	7.89106	8.51704	1.07933	0.110133	0.872378	1
171	TCOGS2:TC004144	2941.44	2983.7	2899.19	0.971675	-0.0414539	0.51658	0.982317
172	TCOGS2:TC004145	771.822	791.407	752.236	0.950505	-0.0732336	0.410164	0.913852
173	TCOGS2:TC004146	107.767	95.2117	120.323	1.26374	0.337699	0.120688	0.522816
174	TCOGS2:TC004147	0.469941	0	0.939883	Inf	Inf	0.620109	1
175	TCOGS2:TC004148	118.54	112.818	124.263	1.10144	0.139397	0.625553	1
176	TCOGS2:TC004149	1190.05	1179.17	1200.92	1.01844	0.0263624	1	1
177	TCOGS2:TC004150	335.038	341.35	328.725	0.963014	-0.0543717	0.969933	1
178	TCOGS2:TC004123	45.1796	40.0582	50.301	1.2557	0.32849	0.172948	0.627187
179	TCOGS2:TC004151	490.548	504.411	476.684	0.94503	-0.0815682	0.581479	1
180	TCOGS2:TC004122	232.654	244.044	221.263	0.906651	-0.141381	0.481236	0.961212
181	TCOGS2:TC004152	3745.99	3601.77	3890.2	1.08008	0.111136	0.200027	0.676343
182	TCOGS2:TC004121	687.914	661.985	713.843	1.07834	0.108808	0.294692	0.801688
183	TCOGS2:TC004153	543.284	530.261	556.307	1.04912	0.0691791	0.52899	0.989401
184	TCOGS2:TC004120	1.71007	1.60318	1.81695	1.13334	0.180582	0.388805	0.893937
185	TCOGS2:TC004119	14.8992	13.1885	16.6098	1.25941	0.332747	0.689995	1
186	TCOGS2:TC004154	2.23464	0.741764	3.72751	5.0252	2.32918	0.105134	0.488432
187	TCOGS2:TC004155	2.28361	2.4812	2.08601	0.840726	-0.250292	0.804248	1
188	TCOGS2:TC004156	0	0	0	NA	NA	NA	NA
189	TCOGS2:TC004157	1.93488	1.31794	2.55182	1.93621	0.953239	0.666502	1
190	TCOGS2:TC004158	0.982617	0.819107	1.14613	1.39924	0.484645	1	1
191	TCOGS2:TC004118	0.248301	0	0.496601	Inf	Inf	0.965048	1
192	TCOGS2:TC004159	100.656	116.241	85.0707	0.731848	-0.450384	0.0570843	0.338378
193	TCOGS2:TC004117	284.943	247.062	322.824	1.30665	0.385875	0.0161553	0.144517
194	TCOGS2:TC004160	578.961	357.718	800.205	2.23697	1.16155	4.20256e-20	4.77198e-18	P44
195	TCOGS2:TC004116	163.003	181.3	144.705	0.798156	-0.325257	0.110451	0.500025
196	TCOGS2:TC030076	925.684	423.627	1427.74	3.37028	1.75287	7.71788e-60	3.34112e-57
197	TCOGS2:TC030077	1022.17	516.542	1527.8	2.95774	1.5645	1.45768e-48	4.6961e-46
198	TCOGS2:TC004115	41.8968	46.2775	37.516	0.810676	-0.302803	0.248025	0.743634
199	TCOGS2:TC004114	1165.64	1089.23	1242.06	1.14031	0.189422	0.308885	0.818162
200	TCOGS2:TC004113	9.38093	7.42517	11.3367	1.52679	0.610503	0.440793	0.938409
201	TCOGS2:TC004112	4.51176	4.4545	4.56902	1.02571	0.036621	1	1
202	TCOGS2:TC004162	0	0	0	NA	NA	NA	NA
203	TCOGS2:TC004163	0.966203	1.17624	0.756166	0.642867	-0.637407	0.998046	1
204	TCOGS2:TC004111	789.738	762.672	816.805	1.07098	0.0989295	0.334119	0.841221
205	TCOGS2:TC016055	434.953	443.271	426.636	0.962471	-0.0551848	0.353784	0.861634
206	TCOGS2:TC016056	337.672	332.431	342.913	1.03153	0.0447898	0.579159	1
207	TCOGS2:TC030463	0.587933	0.160135	1.01573	6.34296	2.66516	0.614812	1
208	TCOGS2:TC030464	642.062	682.438	601.685	0.88167	-0.18169	0.0826179	0.422171
209	TCOGS2:TC016058	18.3841	20.0007	16.7675	0.838346	-0.254383	0.732294	1
210	TCOGS2:TC016059	0	0	0	NA	NA	NA	NA
211	TCOGS2:TC016054	1.76969	2.57698	0.962411	0.373465	-1.42095	0.488264	0.964896
212	TCOGS2:TC016053	0	0	0	NA	NA	NA	NA
213	TCOGS2:TC016060	1.26343	2.08359	0.443282	0.212749	-2.23277	0.401337	0.90369
214	TCOGS2:TC016052	0	0	0	NA	NA	NA	NA
215	TCOGS2:TC016061	9.10018	11.5999	6.60048	0.569013	-0.813467	0.118644	0.519232
216	TCOGS2:TC016062	457.354	437.32	477.389	1.09162	0.126475	0.285	0.789126
217	TCOGS2:TC016051	3095.27	3310.78	2879.75	0.86981	-0.201228	0.0278017	0.21324
218	TCOGS2:TC013642	2.53743	2.17936	2.8955	1.3286	0.409905	0.832565	1
219	TCOGS2:TC014167	57.7691	62.4518	53.0863	0.850036	-0.234403	0.266855	0.768088
220	TCOGS2:TC013641	0	0	0	NA	NA	NA	NA
221	TCOGS2:TC014168	973.621	927.914	1019.33	1.09852	0.135555	0.299449	0.806603
222	TCOGS2:TC013640	0	0	0	NA	NA	NA	NA
223	TCOGS2:TC013639	0.539115	0.581629	0.496601	0.853811	-0.228011	1	1
224	TCOGS2:TC014169	0	0	0	NA	NA	NA	NA
225	TCOGS2:TC014170	1.5635	1.90502	1.22198	0.64145	-0.640591	1	1
226	TCOGS2:TC014171	0	0	0	NA	NA	NA	NA
227	TCOGS2:TC013638	0	0	0	NA	NA	NA	NA
228	TCOGS2:TC013637	0	0	0	NA	NA	NA	NA
229	TCOGS2:TC014172	45.8118	55.1517	36.4718	0.661299	-0.596626	0.0193468	0.165541
230	TCOGS2:TC014173	541.761	552.291	531.231	0.961867	-0.0560904	0.838888	1
231	TCOGS2:TC013636	11.9544	18.4178	5.49114	0.298144	-1.74592	0.204663	0.681214
232	TCOGS2:TC014174	280.75	277.351	284.149	1.02451	0.034936	0.719268	1
233	TCOGS2:TC013635	412.434	414.575	410.293	0.989671	-0.0149788	0.749992	1
234	TCOGS2:TC014175	315.404	318.291	312.518	0.981864	-0.0264049	0.631345	1
235	TCOGS2:TC013633	439.456	533.481	345.432	0.647506	-0.627034	0.0164442	0.146304
236	TCOGS2:TC014176	0	0	0	NA	NA	NA	NA
237	TCOGS2:TC013632	3380.4	3236.2	3524.61	1.08912	0.123163	0.270039	0.771468	CTL12
238	TCOGS2:TC014177	417.842	445.963	389.721	0.873886	-0.194483	0.384913	0.888996
239	TCOGS2:TC013631	32.0813	31.8806	32.282	1.01259	0.0180488	0.713902	1
240	TCOGS2:TC014178	21.0889	22.3383	19.8395	0.888135	-0.171149	0.416688	0.920052
241	TCOGS2:TC014179	1530.35	1661.04	1399.66	0.842643	-0.247007	0.0150957	0.136948
242	TCOGS2:TC014180	330.037	323.08	336.993	1.04306	0.0608275	0.555467	1
243	TCOGS2:TC014181	520.246	523.401	517.091	0.987946	-0.0174965	0.766717	1
244	TCOGS2:TC014182	101.54	103.59	99.4904	0.960427	-0.0582522	0.852181	1
245	TCOGS2:TC014183	5920.89	5211.76	6630.02	1.27213	0.347243	0.000104555	0.00236666
246	TCOGS2:TC014184	360.755	433.26	288.25	0.665306	-0.587909	0.0136677	0.127243	CTL2
247	TCOGS2:TC014185	51.7675	46.3941	57.141	1.23164	0.300585	0.342409	0.847488
248	TCOGS2:TC014186	0.690125	0.677403	0.702846	1.03756	0.0531951	1	1
249	TCOGS2:TC013630	58.8715	56.9939	60.749	1.06589	0.0920536	0.964713	1
250	TCOGS2:TC014187	8.23318	8.43766	8.0287	0.951532	-0.0716763	1	1
251	TCOGS2:TC013629	3726.4	3552.72	3900.08	1.09777	0.134577	0.214777	0.697598
252	TCOGS2:TC013628	45.7937	44.4888	47.0986	1.05866	0.0822414	0.968243	1
253	TCOGS2:TC013627	39.0159	40.5443	37.4875	0.924605	-0.113091	0.701492	1
254	TCOGS2:TC013626	888.681	870.549	906.813	1.04166	0.0588792	0.619514	1
255	TCOGS2:TC013625	409.157	405.044	413.271	1.02031	0.0290129	0.850562	1
256	TCOGS2:TC013624	1863.86	1906.24	1821.49	0.955544	-0.0656054	0.409034	0.912161
257	TCOGS2:TC013623	3.74021	1.95848	5.52194	2.81949	1.49544	0.181591	0.643205
258	TCOGS2:TC014188	0	0	0	NA	NA	NA	NA
259	TCOGS2:TC014189	355.197	358.329	352.064	0.982516	-0.0254471	0.921934	1
260	TCOGS2:TC013622	641.076	671.604	610.548	0.909089	-0.137506	0.123281	0.529881
261	TCOGS2:TC014190	27.02	29.9478	24.0921	0.804469	-0.313891	0.570384	1
262	TCOGS2:TC013621	0	0	0	NA	NA	NA	NA
263	TCOGS2:TC014191	161.366	193.519	129.213	0.667705	-0.582717	0.000750193	0.0129099
264	TCOGS2:TC013620	286.462	0	572.924	Inf	Inf	5.53561e-26	8.24568e-24	PGRP-SB
265	TCOGS2:TC014192	0.129782	0	0.259565	Inf	Inf	0.930411	1
266	TCOGS2:TC013619	0	0	0	NA	NA	NA	NA
267	TCOGS2:TC013618	0.0800676	0.160135	0	0	#NAME?	1	1
268	TCOGS2:TC014193	13.2869	11.692	14.8817	1.27281	0.348014	0.433266	0.932427
269	TCOGS2:TC014194	0	0	0	NA	NA	NA	NA
270	TCOGS2:TC014195	0	0	0	NA	NA	NA	NA
271	TCOGS2:TC014196	58.8291	47.8589	69.7992	1.45844	0.544423	0.299737	0.806733
272	TCOGS2:TC013617	0.50988	0.760195	0.259565	0.341445	-1.55028	1	1
273	TCOGS2:TC014197	1.62477	1.2406	2.00893	1.61932	0.695391	0.893391	1
274	TCOGS2:TC014198	78.6681	71.8485	85.4878	1.18983	0.25076	0.215296	0.698641
275	TCOGS2:TC013616	0	0	0	NA	NA	NA	NA
276	TCOGS2:TC014199	0	0	0	NA	NA	NA	NA
277	TCOGS2:TC013615	9.82762	11.6881	7.96712	0.681642	-0.552913	0.471347	0.956342
278	TCOGS2:TC014200	123.638	124.668	122.608	0.983477	-0.0240373	0.875422	1
279	TCOGS2:TC013614	61.9462	60.1783	63.7142	1.05876	0.0823717	0.856972	1
280	TCOGS2:TC013613	2.97783	2.75554	3.20012	1.16134	0.215789	0.680919	1	P144
281	TCOGS2:TC014202	273.33	292.003	254.656	0.872104	-0.197428	0.157799	0.599887
282	TCOGS2:TC014203	437.216	403.514	470.918	1.16704	0.222856	0.175485	0.630683
283	TCOGS2:TC030586	1.6027	1.82223	1.38316	0.759051	-0.397732	0.771229	1
284	TCOGS2:TC013611	0	0	0	NA	NA	NA	NA
285	TCOGS2:TC013610	0	0	0	NA	NA	NA	NA
286	TCOGS2:TC014204	91.1	92.1939	90.0061	0.97627	-0.0346474	0.975286	1
287	TCOGS2:TC013609	747.065	785.882	708.249	0.901215	-0.150056	0.113337	0.506145
288	TCOGS2:TC014205	142.142	154.479	129.805	0.840274	-0.251069	0.302887	0.809707
289	TCOGS2:TC013608	16.3807	21.4105	11.351	0.530158	-0.915507	0.283769	0.788266
290	TCOGS2:TC013607	98.5578	74.6297	122.486	1.64125	0.714795	0.00138958	0.0215323
291	TCOGS2:TC013606	3.52318	1.88114	5.16522	2.74579	1.45722	0.448955	0.941762
292	TCOGS2:TC013605	5.41073	2.56399	8.25747	3.22055	1.68731	0.0326663	0.237238
293	TCOGS2:TC014206	0	0	0	NA	NA	NA	NA
294	TCOGS2:TC014207	229.414	242.45	216.377	0.892461	-0.164139	0.2704	0.772021
295	TCOGS2:TC014208	449.814	417.682	481.945	1.15385	0.206462	0.129379	0.542622
296	TCOGS2:TC014209	11.0173	10.8911	11.1435	1.02318	0.0330545	0.917711	1
297	TCOGS2:TC013604	430.072	400.539	459.605	1.14747	0.198451	0.120489	0.522808
298	TCOGS2:TC014210	138.35	144.745	131.955	0.911638	-0.133467	0.559537	1
299	TCOGS2:TC013603	40.7899	39.1215	42.4583	1.08529	0.118084	0.892075	1
300	TCOGS2:TC013602	2.87313	2.04128	3.70498	1.81503	0.859995	0.865032	1
301	TCOGS2:TC014211	13.6827	13.2399	14.1255	1.06689	0.0934115	0.864643	1
302	TCOGS2:TC013601	667.88	665.746	670.013	1.00641	0.00921642	0.920275	1
303	TCOGS2:TC013600	153.534	144.566	162.502	1.12407	0.16873	0.527994	0.989401
304	TCOGS2:TC014212	0.248301	0	0.496601	Inf	Inf	0.965048	1
305	TCOGS2:TC013599	25.5794	23.5073	27.6514	1.17629	0.23424	0.395013	0.898689
306	TCOGS2:TC013598	3421.72	3701.63	3141.81	0.848765	-0.236562	0.0108983	0.108615
307	TCOGS2:TC013597	921.292	867.542	975.041	1.12391	0.168529	0.116287	0.513351
308	TCOGS2:TC013596	817.682	1000.41	634.955	0.634695	-0.655864	0.00266019	0.0364502
309	TCOGS2:TC013595	261.173	255.545	266.802	1.04405	0.0621887	0.520119	0.984855
310	TCOGS2:TC014213	555.589	549.959	561.219	1.02047	0.0292387	0.811598	1
311	TCOGS2:TC013594	361.692	345.135	378.25	1.09595	0.132178	0.318689	0.825968	basket3
312	TCOGS2:TC014214	712.752	700.554	724.95	1.03482	0.0493858	0.510249	0.978314
313	TCOGS2:TC013593	1605.21	1610.88	1599.55	0.992968	-0.0101808	0.728465	1
314	TCOGS2:TC014215	273.833	264.776	282.891	1.06842	0.0954755	0.438541	0.93779
315	TCOGS2:TC013592	914.002	911.85	916.155	1.00472	0.00679562	0.892317	1
316	TCOGS2:TC013591	173.534	171.943	175.126	1.01851	0.0264549	0.513432	0.980368
317	TCOGS2:TC013590	259.204	290.364	228.045	0.785375	-0.348546	0.125115	0.533463
318	TCOGS2:TC014216	0.169351	0.338701	0	0	#NAME?	1	1
319	TCOGS2:TC013589	4192.51	4132.08	4252.94	1.02925	0.0415913	0.756572	1
320	TCOGS2:TC014217	1723.74	1646.02	1801.47	1.09444	0.130195	0.360664	0.866939
321	TCOGS2:TC013588	79.7467	82.9054	76.588	0.9238	-0.114347	0.583147	1
322	TCOGS2:TC013587	1553.97	1524.21	1583.73	1.03905	0.055264	0.681407	1
323	TCOGS2:TC013586	2748.75	2779.89	2717.61	0.977597	-0.032688	0.676976	1
324	TCOGS2:TC013585	375.666	379.606	371.726	0.979241	-0.0302648	0.941234	1
325	TCOGS2:TC014218	77.5778	76.8109	78.3446	1.01997	0.0285232	0.702956	1
326	TCOGS2:TC014219	294.859	266.227	323.491	1.21509	0.281068	0.0427023	0.281033
327	TCOGS2:TC014220	134.169	149.981	118.357	0.789144	-0.341639	0.115774	0.511911
328	TCOGS2:TC014221	96.7243	103.16	90.2882	0.875221	-0.19228	0.327544	0.83509
329	TCOGS2:TC013584	25.8393	25.4199	26.2587	1.033	0.0468362	0.963326	1
330	TCOGS2:TC014222	92.9108	93.5388	92.2829	0.986574	-0.019501	0.908335	1
331	TCOGS2:TC014223	22.9956	21.5779	24.4132	1.1314	0.17811	0.558433	1
332	TCOGS2:TC013583	0	0	0	NA	NA	NA	NA
333	TCOGS2:TC014224	949.179	1011.75	886.611	0.876317	-0.190475	0.104968	0.487962
334	TCOGS2:TC013582	1.98227	2.74256	1.22198	0.44556	-1.16631	0.685161	1
335	TCOGS2:TC014225	74.7383	59.0687	90.4079	1.53055	0.614055	0.00450713	0.0553522
336	TCOGS2:TC014226	1485.31	1422.39	1548.24	1.08847	0.122305	0.155961	0.59686
337	TCOGS2:TC013581	2.31256	3.86895	0.756166	0.195445	-2.35517	0.0824296	0.421715
338	TCOGS2:TC013580	29.8758	39.1321	20.6194	0.526917	-0.924353	0.00966157	0.100019
339	TCOGS2:TC013579	92.6704	100.67	84.6713	0.841081	-0.249684	0.214557	0.697324
340	TCOGS2:TC014227	75.0374	94.8658	55.2089	0.581969	-0.780987	0.000638808	0.0112731
341	TCOGS2:TC014228	104.749	116.059	93.4384	0.805091	-0.312775	0.177525	0.633827
342	TCOGS2:TC014229	26.7945	26.6548	26.9343	1.01049	0.0150506	1	1
343	TCOGS2:TC014230	1.22871	1.41917	1.03826	0.731597	-0.450878	1	1
344	TCOGS2:TC014231	0.408436	0.32027	0.496601	1.55057	0.632798	1	1
345	TCOGS2:TC013578	1730.14	1652.75	1807.53	1.09365	0.129151	0.307211	0.815443
346	TCOGS2:TC014232	0	0	0	NA	NA	NA	NA
347	TCOGS2:TC014233	4.2583	5.17783	3.33878	0.644822	-0.633028	0.523513	0.986832
348	TCOGS2:TC013577	1.00782	1.49651	0.519129	0.346893	-1.52744	0.768944	1
349	TCOGS2:TC014234	44.8615	55.7059	34.0171	0.610655	-0.711571	0.120598	0.522808
350	TCOGS2:TC013576	59.2387	68.6909	49.7866	0.724792	-0.464361	0.178772	0.63664
351	TCOGS2:TC013575	17.286	21.928	12.644	0.576613	-0.794324	0.0783489	0.410269
352	TCOGS2:TC014235	0.301708	0.160135	0.443282	2.76817	1.46893	1	1
353	TCOGS2:TC014236	829.763	823.57	835.957	1.01504	0.0215364	0.90791	1
354	TCOGS2:TC013574	785.114	800.335	769.893	0.961964	-0.0559458	0.725459	1
355	TCOGS2:TC013573	544.803	567.044	522.562	0.921555	-0.117858	0.322177	0.82896
356	TCOGS2:TC014237	169.965	52.5288	287.4	5.47129	2.45188	5.48647e-50	2.00011e-47	serpin30
357	TCOGS2:TC013572	412.366	431.547	393.185	0.911106	-0.134309	0.243247	0.738969
358	TCOGS2:TC014238	162.447	170.778	154.116	0.902436	-0.148104	0.369762	0.874602
359	TCOGS2:TC013571	209.652	213.513	205.79	0.963827	-0.0531533	0.902642	1
360	TCOGS2:TC013570	4130.99	3972.15	4289.82	1.07998	0.110998	0.226596	0.712133
361	TCOGS2:TC013569	285.125	303.476	266.774	0.879063	-0.185961	0.305591	0.813324
362	TCOGS2:TC014239	1.50678	1.08047	1.93309	1.78912	0.839253	0.962084	1
363	TCOGS2:TC013568	132.83	102.085	163.574	1.60233	0.680169	6.87262e-05	0.00163585
364	TCOGS2:TC014240	277.131	278.454	275.808	0.990499	-0.0137728	1	1
365	TCOGS2:TC014241	1571.1	1524.5	1617.7	1.06113	0.0856013	0.509579	0.978314
366	TCOGS2:TC014242	80.7635	85.484	76.043	0.889559	-0.168839	0.789291	1
367	TCOGS2:TC013567	246.115	186.475	305.755	1.63965	0.713392	0.00260265	0.0357396
368	TCOGS2:TC014243	363.192	331.407	394.978	1.19182	0.253169	0.0368914	0.2572
369	TCOGS2:TC013566	20.8602	27.1089	14.6114	0.538989	-0.891672	0.0778951	0.408743
370	TCOGS2:TC014244	959.74	978.169	941.311	0.962319	-0.0554124	0.629704	1
371	TCOGS2:TC013565	414.326	411.361	417.292	1.01442	0.0206537	0.825094	1
372	TCOGS2:TC014245	395.139	365.953	424.325	1.15951	0.213513	0.0892081	0.441537
373	TCOGS2:TC004732	215.519	227.171	203.866	0.897411	-0.15616	0.284226	0.788266
374	TCOGS2:TC004632	0.409553	0.819107	0	0	#NAME?	0.570802	1
375	TCOGS2:TC004733	3.66979	4.60527	2.73431	0.593735	-0.75211	0.502983	0.974521
376	TCOGS2:TC004734	10.3295	12.7595	7.89953	0.619109	-0.691735	0.26747	0.76871
377	TCOGS2:TC004631	1671.37	1568.39	1774.36	1.13132	0.178012	0.0836314	0.425154
378	TCOGS2:TC004630	27.7288	33.9304	21.5272	0.634452	-0.656416	0.0782707	0.410092
379	TCOGS2:TC004735	0	0	0	NA	NA	NA	NA
380	TCOGS2:TC004736	0	0	0	NA	NA	NA	NA
381	TCOGS2:TC004737	0	0	0	NA	NA	NA	NA
382	TCOGS2:TC004738	0	0	0	NA	NA	NA	NA
383	TCOGS2:TC004739	0	0	0	NA	NA	NA	NA
384	TCOGS2:TC004714	178.968	187.057	170.88	0.913517	-0.130496	0.428511	0.929046
385	TCOGS2:TC004715	234.273	270.772	197.774	0.730409	-0.453223	0.0297102	0.222436
386	TCOGS2:TC004648	0.299133	0.338701	0.259565	0.766352	-0.38392	1	1
387	TCOGS2:TC004716	81.7337	64.6184	98.8489	1.52973	0.61328	0.0034055	0.0442937
388	TCOGS2:TC004717	3008.11	2781.39	3234.84	1.16303	0.217888	0.0197895	0.167981
389	TCOGS2:TC004647	60.2278	63.6964	56.7593	0.891091	-0.166355	0.730531	1
390	TCOGS2:TC004718	732.018	795.977	668.059	0.839294	-0.252752	0.160271	0.603295
391	TCOGS2:TC004719	2193.06	2119.45	2266.67	1.06946	0.0968836	0.299914	0.80674
392	TCOGS2:TC004720	206.152	224.861	187.443	0.833595	-0.262582	0.0438265	0.285707
393	TCOGS2:TC004721	67.2237	95.585	38.8624	0.406574	-1.29841	0.0095626	0.0994352
394	TCOGS2:TC004646	373.632	24.5398	722.723	29.4511	4.88025	3.35858e-28	5.34786e-26
395	TCOGS2:TC004645	1301.44	1291.22	1311.67	1.01584	0.0226711	0.835431	1
396	TCOGS2:TC004644	18.8589	24.4256	13.2923	0.544196	-0.877803	0.0637491	0.363189
397	TCOGS2:TC004643	996.252	1185.57	806.93	0.680624	-0.555069	2.26034e-06	7.65587e-05
398	TCOGS2:TC004642	0	0	0	NA	NA	NA	NA
399	TCOGS2:TC004641	1668.79	1683.97	1653.6	0.981965	-0.0262565	0.822053	1
400	TCOGS2:TC004722	351.653	363.315	339.99	0.935799	-0.0957297	0.630866	1
401	TCOGS2:TC004640	72.9634	90.0671	55.8597	0.620201	-0.689193	0.000832186	0.0140417
402	TCOGS2:TC004639	270.937	251.089	290.785	1.1581	0.211758	0.136048	0.557595
403	TCOGS2:TC004638	45.2555	47.2516	43.2595	0.915515	-0.127345	0.485392	0.963481
404	TCOGS2:TC004723	1412.03	1459.03	1365.03	0.935573	-0.0960773	0.298225	0.805337
405	TCOGS2:TC004724	291.165	317.669	264.661	0.833136	-0.263376	0.0728476	0.393127
406	TCOGS2:TC004637	451.167	450.58	451.754	1.00261	0.00375458	0.807492	1
407	TCOGS2:TC030644	520.284	498.723	541.845	1.08647	0.119643	0.452245	0.943746
408	TCOGS2:TC004636	3.74057	4.87599	2.60514	0.534279	-0.904335	0.59603	1
409	TCOGS2:TC004726	57.8242	63.374	52.2744	0.824856	-0.277787	0.283116	0.788266
410	TCOGS2:TC004635	885.725	930.686	840.763	0.90338	-0.146595	0.207803	0.686487	P53
411	TCOGS2:TC004727	5.62339	5.45579	5.79099	1.06144	0.0860229	0.870938	1
412	TCOGS2:TC004634	914.152	988.946	839.358	0.848741	-0.236604	0.036119	0.253473
413	TCOGS2:TC004728	1679.18	1706.92	1651.45	0.967502	-0.0476632	0.501974	0.97363
414	TCOGS2:TC004729	1.04978	0.64054	1.45901	2.27778	1.18763	0.901666	1
415	TCOGS2:TC004730	449.623	475.117	424.13	0.892685	-0.163777	0.175239	0.630377
416	TCOGS2:TC004731	110.685	111.179	110.191	0.991111	-0.0128816	0.851047	1
417	TCOGS2:TC004633	404.292	440.416	368.168	0.835954	-0.258504	0.0111418	0.110546
418	TCOGS2:TC005173	2.59332	4.74335	0.443282	0.0934532	-3.41961	0.105927	0.489234
419	TCOGS2:TC005174	140.599	156.596	124.601	0.795689	-0.329724	0.0367017	0.256345
420	TCOGS2:TC005175	254.051	216.97	291.132	1.34181	0.424178	0.00199632	0.0291649
421	TCOGS2:TC005176	1288.2	1237.4	1339	1.08211	0.113845	0.129125	0.542215
422	TCOGS2:TC005177	0.129782	0	0.259565	Inf	Inf	0.965028	1
423	TCOGS2:TC005172	4.33611	3.53779	5.13443	1.45131	0.537358	0.886673	1
424	TCOGS2:TC005178	701.459	786.108	616.81	0.784638	-0.349901	0.0469796	0.298262
425	TCOGS2:TC005179	639.941	655.097	624.784	0.953727	-0.0683514	0.419249	0.92266
426	TCOGS2:TC005180	34.6752	31.8214	37.5291	1.17936	0.238009	0.275507	0.779534
427	TCOGS2:TC005171	16.4423	18.554	14.3306	0.77237	-0.372636	0.509844	0.978314
428	TCOGS2:TC005181	208.243	218.079	198.406	0.909787	-0.136399	0.315121	0.822724
429	TCOGS2:TC005182	1472.86	1435.31	1510.41	1.05233	0.0735808	0.44735	0.941243
430	TCOGS2:TC005170	598.641	624.681	572.601	0.91663	-0.125588	0.60787	1
431	TCOGS2:TC005169	1.88564	2.75554	1.01573	0.368614	-1.43982	0.496199	0.970389
432	TCOGS2:TC030590	144.546	162.485	126.608	0.779203	-0.35993	0.0496432	0.309245
433	TCOGS2:TC005168	87.4316	89.7248	85.1383	0.948883	-0.0756985	0.691095	1
434	TCOGS2:TC005184	6050.84	5945.71	6155.97	1.03536	0.0501364	0.469219	0.955898
435	TCOGS2:TC005167	1527.53	1501.43	1553.62	1.03476	0.0492997	0.548341	0.998747
436	TCOGS2:TC005185	16715.4	16246.8	17184.1	1.05769	0.0809124	0.387495	0.893011
437	TCOGS2:TC005166	166.96	186.608	147.312	0.789419	-0.341136	0.0143734	0.131951
438	TCOGS2:TC005165	10.6016	9.89731	11.3059	1.14232	0.191968	0.698213	1
439	TCOGS2:TC005186	1777.2	2297.27	1257.14	0.547234	-0.869771	1.18708e-18	1.20916e-16
440	TCOGS2:TC005164	1364.9	1303.62	1426.19	1.09402	0.12964	0.245106	0.740074
441	TCOGS2:TC005187	100.801	94.3098	107.292	1.13765	0.186056	0.38457	0.888509
442	TCOGS2:TC005163	513.83	508.361	519.3	1.02152	0.030715	0.638331	1
443	TCOGS2:TC005188	978.84	1105.72	851.965	0.77051	-0.376115	0.000145176	0.00316214
444	TCOGS2:TC010828	0	0	0	NA	NA	NA	NA
445	TCOGS2:TC010829	4.31423	4.22064	4.40783	1.04435	0.0626071	0.984894	1
446	TCOGS2:TC010830	7423.97	6525.17	8322.76	1.27548	0.351045	0.000795813	0.0135936
447	TCOGS2:TC010831	829.282	816.408	842.155	1.03154	0.0447954	0.618026	1
448	TCOGS2:TC010827	93.28	86.4783	100.082	1.1573	0.210766	0.252402	0.749891
449	TCOGS2:TC010826	0	0	0	NA	NA	NA	NA
450	TCOGS2:TC010825	409.932	397.116	422.748	1.06454	0.0902366	0.476523	0.960274
451	TCOGS2:TC010824	1112.89	1089.57	1136.2	1.0428	0.0604637	0.782035	1
452	TCOGS2:TC010832	1165.54	1080.2	1250.88	1.15801	0.211644	0.288759	0.793264
453	TCOGS2:TC010823	0.878377	0.32027	1.43648	4.48523	2.16518	0.808652	1
454	TCOGS2:TC010822	0.221641	0	0.443282	Inf	Inf	0.965043	1
455	TCOGS2:TC010821	0.129782	0	0.259565	Inf	Inf	0.965028	1
456	TCOGS2:TC010833	214.304	221.26	207.348	0.937123	-0.09369	0.551251	0.999148
457	TCOGS2:TC010820	881.39	890.825	871.954	0.978817	-0.0308896	0.659905	1
458	TCOGS2:TC010834	9.72704	10.3113	9.14281	0.886681	-0.173513	1	1
459	TCOGS2:TC010835	2.95801	2.65432	3.2617	1.22883	0.297283	1	1
460	TCOGS2:TC010819	0.169351	0.338701	0	0	#NAME?	1	1
461	TCOGS2:TC010836	506.513	512.36	500.665	0.977175	-0.0333111	0.717509	1
462	TCOGS2:TC010837	68.5585	63.205	73.9119	1.1694	0.225768	0.427615	0.928423
463	TCOGS2:TC010818	167.071	149.938	184.204	1.22854	0.296941	0.0999106	0.474156
464	TCOGS2:TC010817	99.1353	112.493	85.7771	0.762508	-0.391176	0.0552217	0.332169
465	TCOGS2:TC030217	0.628619	0.997673	0.259565	0.26017	-1.94247	0.773325	1
466	TCOGS2:TC010815	16.4659	5.97851	26.9533	4.50836	2.1726	0.000434323	0.00815449
467	TCOGS2:TC010814	2039.21	1967.24	2111.18	1.07317	0.101874	0.214416	0.697106
468	TCOGS2:TC010813	11.2411	10.0445	12.4378	1.23827	0.308327	0.770875	1
469	TCOGS2:TC010838	416.688	422.871	410.504	0.970754	-0.0428219	0.547487	0.998747
470	TCOGS2:TC010812	43.7598	52.0007	35.5189	0.683047	-0.549943	0.124368	0.532122
471	TCOGS2:TC010839	1.42146	0.421494	2.42142	5.74486	2.52227	0.153405	0.590968
472	TCOGS2:TC010811	46.8182	57.3662	36.2703	0.632259	-0.661412	0.0543745	0.329074
473	TCOGS2:TC010810	0.221641	0	0.443282	Inf	Inf	0.942468	1
474	TCOGS2:TC010809	0.459047	0.421494	0.496601	1.17819	0.236577	1	1
475	TCOGS2:TC010808	0	0	0	NA	NA	NA	NA
476	TCOGS2:TC010807	3087.34	3169.85	3004.82	0.947935	-0.0771393	0.447716	0.941694
477	TCOGS2:TC010806	58.8202	76.9635	40.6769	0.528522	-0.919964	0.00015399	0.00331761
478	TCOGS2:TC010805	2914.87	2572.62	3257.12	1.26607	0.340356	0.000398597	0.00759528
479	TCOGS2:TC010804	568.332	588.408	548.257	0.931762	-0.101966	0.295676	0.802564
480	TCOGS2:TC010803	1.94299	1.89957	1.98641	1.04571	0.0644854	0.860944	1
481	TCOGS2:TC010840	4.44575	2.74256	6.14893	2.24204	1.16481	0.171227	0.623719
482	TCOGS2:TC010841	4.79304	0	9.58609	Inf	Inf	1.44104e-06	5.07957e-05
483	TCOGS2:TC010842	0.859289	0	1.71858	Inf	Inf	0.0822671	0.421155
484	TCOGS2:TC010802	0	0	0	NA	NA	NA	NA
485	TCOGS2:TC010801	0.248301	0	0.496601	Inf	Inf	0.935216	1
486	TCOGS2:TC010843	0.20985	0.160135	0.259565	1.62091	0.696805	1	1
487	TCOGS2:TC010800	56.444	55.9249	56.9631	1.01856	0.0265366	0.894427	1
488	TCOGS2:TC010844	0.859475	1.0161	0.702846	0.691707	-0.531767	1	1
489	TCOGS2:TC010845	5.61994	5.47967	5.7602	1.0512	0.0720304	1	1
490	TCOGS2:TC010846	17.6736	19.0528	16.2944	0.855223	-0.225627	0.578402	1
491	TCOGS2:TC010847	391.752	417.949	365.555	0.87464	-0.193238	0.0722016	0.390859
492	TCOGS2:TC010799	1187.2	1198.36	1176.03	0.981362	-0.0271433	0.8385	1
493	TCOGS2:TC010798	1259.14	1330.11	1188.18	0.893296	-0.162789	0.107843	0.494551
494	TCOGS2:TC010848	258.552	258.967	258.136	0.996794	-0.00463231	0.862026	1
495	TCOGS2:TC010797	0.129782	0	0.259565	Inf	Inf	0.965028	1
496	TCOGS2:TC010796	660.771	634.669	686.874	1.08225	0.11404	0.240091	0.734007
497	TCOGS2:TC010795	73.6421	89.4367	57.8474	0.646796	-0.628616	0.0455135	0.291204
498	TCOGS2:TC010849	109.119	106.93	111.308	1.04094	0.0578919	0.475236	0.959687
499	TCOGS2:TC010794	0	0	0	NA	NA	NA	NA
500	TCOGS2:TC010793	3.89835	3.23595	4.56075	1.4094	0.495084	0.747639	1
501	TCOGS2:TC010792	0	0	0	NA	NA	NA	NA
502	TCOGS2:TC010850	659.753	741.312	578.193	0.779959	-0.358531	0.0149175	0.135777
503	TCOGS2:TC010851	156.004	71.1415	240.867	3.38575	1.75948	1.3453e-25	1.9826e-23	IMD
504	TCOGS2:TC010791	229.999	235.04	224.958	0.957106	-0.0632491	0.319346	0.826254
505	TCOGS2:TC010852	468.864	461.005	476.723	1.03409	0.0483673	0.600097	1
506	TCOGS2:TC010790	0	0	0	NA	NA	NA	NA
507	TCOGS2:TC010853	1001.86	942.316	1061.4	1.12638	0.171688	0.0309347	0.227825
508	TCOGS2:TC010854	3.30313	3.65744	2.94882	0.806251	-0.310698	0.71331	1
509	TCOGS2:TC010855	77.726	97.4339	58.018	0.59546	-0.747923	0.000819711	0.013916
510	TCOGS2:TC010856	191.973	188.224	195.722	1.03984	0.0563547	0.818513	1
511	TCOGS2:TC010857	4.53869	4.02002	5.05736	1.25804	0.33118	0.668836	1
512	TCOGS2:TC010858	2.07648	2.32651	1.82645	0.785057	-0.349131	0.839896	1
513	TCOGS2:TC010789	19.5943	25.7967	13.3919	0.519132	-0.945828	0.0924684	0.451261
514	TCOGS2:TC010788	0.549448	1.0989	0	0	#NAME?	0.580136	1
515	TCOGS2:TC010859	0	0	0	NA	NA	NA	NA
516	TCOGS2:TC010787	0	0	0	NA	NA	NA	NA
517	TCOGS2:TC010860	82.6064	98.4514	66.7613	0.678115	-0.560398	0.00933536	0.0978453
518	TCOGS2:TC010861	8.80922	11.6295	5.98897	0.514983	-0.957403	0.206076	0.683615
519	TCOGS2:TC010786	12.905	15.2057	10.6043	0.697389	-0.519965	0.510455	0.978314
520	TCOGS2:TC010785	0	0	0	NA	NA	NA	NA
521	TCOGS2:TC010862	0.959002	1.918	0	0	#NAME?	0.197145	0.670689
522	TCOGS2:TC010863	189.788	189.173	190.403	1.00651	0.00935592	0.474828	0.959687
523	TCOGS2:TC010864	185.099	216.929	153.269	0.706538	-0.501161	0.00233124	0.0329202
524	TCOGS2:TC010784	2179.96	2143.2	2216.73	1.03431	0.0486628	0.564724	1
525	TCOGS2:TC010865	18.5652	17.5766	19.5539	1.1125	0.153802	0.788593	1
526	TCOGS2:TC010783	488.988	500.277	477.699	0.954869	-0.0666257	0.537618	0.993123
527	TCOGS2:TC010866	305.45	304.211	306.689	1.00815	0.0117037	0.717073	1
528	TCOGS2:TC010782	5.93347	4.33484	7.5321	1.73757	0.797072	0.29496	0.801822
529	TCOGS2:TC010867	0.810471	0.421494	1.19945	2.84571	1.50879	0.556994	1
530	TCOGS2:TC010781	7.49687	5.3839	9.60985	1.78492	0.835863	0.18292	0.645297	P100
531	TCOGS2:TC010780	262.72	294.294	231.147	0.785427	-0.34845	0.014191	0.130797
532	TCOGS2:TC010779	64.3228	67.9133	60.7323	0.894261	-0.161231	0.586308	1
533	TCOGS2:TC010778	1016.58	1051.98	981.177	0.9327	-0.100516	0.421153	0.923869
534	TCOGS2:TC010868	0.469941	0	0.939883	Inf	Inf	0.584506	1
535	TCOGS2:TC010777	0	0	0	NA	NA	NA	NA
536	TCOGS2:TC010776	0.443282	0	0.886563	Inf	Inf	0.715601	1
537	TCOGS2:TC010775	1.59282	1.52039	1.66526	1.09528	0.131304	0.734826	1
538	TCOGS2:TC010869	685.002	578.486	791.517	1.36826	0.452337	2.20365e-05	0.000604499
539	TCOGS2:TC010870	1630.06	1673.57	1586.54	0.947998	-0.077044	0.347156	0.8542
540	TCOGS2:TC010871	482.548	450.24	514.856	1.14351	0.193475	0.124663	0.532682
541	TCOGS2:TC010872	107.303	106.688	107.919	1.01153	0.0165408	0.81787	1
542	TCOGS2:TC010774	269.165	281.555	256.774	0.911986	-0.132916	0.378015	0.881841
543	TCOGS2:TC010873	1080.24	1049.46	1111.02	1.05866	0.0822329	0.348991	0.855979
544	TCOGS2:TC010874	19.8996	23.5143	16.2849	0.692554	-0.530001	0.307352	0.815505
545	TCOGS2:TC010875	149.292	153.765	144.819	0.941821	-0.086476	0.741201	1
546	TCOGS2:TC010876	1053.72	1107.94	999.499	0.902126	-0.148599	0.125476	0.533887
547	TCOGS2:TC010877	172.042	169.551	174.534	1.02939	0.041789	0.57311	1
548	TCOGS2:TC010878	1157.22	1222.59	1091.85	0.893061	-0.16317	0.203664	0.680679
549	TCOGS2:TC010879	7.76451	8.35487	7.17416	0.85868	-0.219807	0.711371	1
550	TCOGS2:TC010773	978.793	1027.52	930.065	0.905155	-0.143763	0.154408	0.593842
551	TCOGS2:TC010772	654.142	730.211	578.074	0.791654	-0.337059	0.00195137	0.0286968
552	TCOGS2:TC010771	32.5555	24.2491	40.8618	1.68509	0.752825	0.0772518	0.405828
553	TCOGS2:TC010770	106.044	100.851	111.236	1.10297	0.141395	0.536866	0.993123
554	TCOGS2:TC010769	437.629	414.332	460.926	1.11246	0.153748	0.268685	0.770047
555	TCOGS2:TC010880	0.301708	0.160135	0.443282	2.76817	1.46893	1	1
556	TCOGS2:TC010881	296.542	304.277	288.807	0.949155	-0.0752837	0.745875	1
557	TCOGS2:TC010768	156.489	160.651	152.328	0.948189	-0.0767534	0.563962	1
558	TCOGS2:TC010882	133.564	108.544	158.583	1.46101	0.546962	0.000975403	0.0160478
559	TCOGS2:TC010883	206.952	219.887	194.017	0.882348	-0.18058	0.225176	0.710884
560	TCOGS2:TC010884	500.748	492.94	508.557	1.03168	0.0449979	0.616522	1
561	TCOGS2:TC010885	218.742	228.732	208.751	0.91264	-0.131882	0.341845	0.847152
562	TCOGS2:TC010886	469.896	492.125	447.666	0.909659	-0.136603	0.479624	0.961212
563	TCOGS2:TC010767	226.577	264.564	188.59	0.712832	-0.488365	0.0874033	0.436089
564	TCOGS2:TC010887	10.3931	10.3279	10.4584	1.01264	0.0181181	0.796991	1
565	TCOGS2:TC010766	280.68	228.441	332.919	1.45735	0.543348	0.000208108	0.00434829	Puckered
566	TCOGS2:TC010765	536.802	544.847	528.758	0.97047	-0.0432444	0.712051	1
567	TCOGS2:TC010764	144.708	154.956	134.459	0.867726	-0.204689	0.312093	0.820852
568	TCOGS2:TC010888	14.7938	10.8101	18.7774	1.73703	0.79662	0.199757	0.676021
569	TCOGS2:TC010763	152.368	137.034	167.702	1.2238	0.291372	0.0570074	0.338296
570	TCOGS2:TC010762	1.67832	1.58475	1.7719	1.11809	0.161038	0.899709	1
571	TCOGS2:TC010889	0.129782	0	0.259565	Inf	Inf	0.965028	1
572	TCOGS2:TC010890	0	0	0	NA	NA	NA	NA
573	TCOGS2:TC010761	28.601	38.3081	18.8938	0.493205	-1.01974	0.00336095	0.0439653
574	TCOGS2:TC010760	0	0	0	NA	NA	NA	NA
575	TCOGS2:TC010759	1343.52	1274.8	1412.23	1.10781	0.147705	0.130778	0.545849
576	TCOGS2:TC010758	483.465	454.773	512.157	1.12618	0.171441	0.0975276	0.468281
577	TCOGS2:TC010757	35.8447	36.1137	35.5757	0.985103	-0.0216541	0.994217	1
578	TCOGS2:TC010756	0	0	0	NA	NA	NA	NA
579	TCOGS2:TC004629	0.53012	0.800676	0.259565	0.324182	-1.62512	0.745854	1
580	TCOGS2:TC004628	36.8144	45.7074	27.9215	0.610874	-0.711052	0.220449	0.705247
581	TCOGS2:TC004627	211.102	216.138	206.066	0.953398	-0.0688491	0.654311	1
582	TCOGS2:TC030571	112.37	115.021	109.719	0.953897	-0.0680953	0.769065	1
583	TCOGS2:TC004740	54.8656	58.213	51.5182	0.884994	-0.17626	0.558373	1
584	TCOGS2:TC004741	368.303	421.846	314.759	0.746146	-0.42247	0.0019559	0.0287329
585	TCOGS2:TC004742	932.338	942.594	922.083	0.97824	-0.0317399	0.775246	1
586	TCOGS2:TC004626	237.98	239.29	236.67	0.98905	-0.0158846	0.849571	1
587	TCOGS2:TC004743	128.453	131.726	125.18	0.950303	-0.0735412	0.711642	1
588	TCOGS2:TC004744	117.186	125.503	108.868	0.86745	-0.205148	0.259595	0.756122
589	TCOGS2:TC004745	2245.4	2205.8	2284.99	1.0359	0.0508832	0.633536	1
590	TCOGS2:TC004625	269.966	155.789	384.143	2.46579	1.30205	1.65675e-12	1.15914e-10
591	TCOGS2:TC004746	1416.04	1491.04	1341.03	0.899396	-0.152972	0.143999	0.571253
592	TCOGS2:TC004747	49.9049	41.435	58.3748	1.40883	0.494496	0.227793	0.714263
593	TCOGS2:TC004748	0.210747	0.421494	0	0	#NAME?	1	1
594	TCOGS2:TC004624	141.574	134.289	148.858	1.10849	0.148598	0.375807	0.88035	P52
595	TCOGS2:TC004749	349.774	382.512	317.036	0.828826	-0.270859	0.0582216	0.342253
596	TCOGS2:TC004750	22.9293	21.3978	24.4608	1.14314	0.193008	0.479401	0.961212
597	TCOGS2:TC004751	621.342	620.755	621.928	1.00189	0.00272526	1	1
598	TCOGS2:TC004623	1.92172	1.52039	2.32305	1.52793	0.611577	0.77052	1
599	TCOGS2:TC004752	747.127	776.839	717.416	0.923507	-0.114806	0.365134	0.872554
600	TCOGS2:TC004622	189.662	236.609	142.714	0.603164	-0.729378	6.3955e-05	0.00154619	H51
601	TCOGS2:TC004621	48.3279	55.3176	41.3382	0.747288	-0.420265	0.262052	0.760094
602	TCOGS2:TC004753	0	0	0	NA	NA	NA	NA
603	TCOGS2:TC004754	0	0	0	NA	NA	NA	NA
604	TCOGS2:TC004620	0.378083	0	0.756166	Inf	Inf	0.641804	1
605	TCOGS2:TC004755	90.5011	87.7355	93.2668	1.06305	0.0882038	0.562536	1
606	TCOGS2:TC004619	405.183	436.354	374.012	0.857131	-0.222413	0.0778207	0.408507
607	TCOGS2:TC004756	394.596	391.989	397.203	1.0133	0.0190643	0.515781	0.982081
608	TCOGS2:TC004757	814.49	813.749	815.231	1.00182	0.00262675	0.9087	1
609	TCOGS2:TC004618	23.4822	27.4993	19.465	0.707835	-0.498514	0.446943	0.941176
610	TCOGS2:TC004617	7.36014	9.14256	5.57771	0.610082	-0.712924	0.284182	0.788266
611	TCOGS2:TC004758	550.121	628.04	472.202	0.751866	-0.411452	0.00345319	0.0446241
612	TCOGS2:TC004616	471.037	451.39	490.685	1.08705	0.120422	0.276406	0.780802
613	TCOGS2:TC004759	561.379	584.04	538.719	0.922401	-0.116534	0.623791	1
614	TCOGS2:TC004615	4288.89	4281.99	4295.79	1.00322	0.00464411	1	1
615	TCOGS2:TC004760	0.378083	0	0.756166	Inf	Inf	0.596675	1
616	TCOGS2:TC004614	0	0	0	NA	NA	NA	NA
617	TCOGS2:TC004761	28.3531	32.5538	24.1525	0.741924	-0.430658	0.224427	0.710301
618	TCOGS2:TC004762	0.169351	0.338701	0	0	#NAME?	1	1
619	TCOGS2:TC004613	78.5839	77.3369	79.8309	1.03225	0.0457902	0.634648	1
620	TCOGS2:TC004763	43.6951	46.9812	40.4091	0.860112	-0.217404	0.724906	1
621	TCOGS2:TC004764	3198.34	3030.68	3366.01	1.11065	0.1514	0.0858284	0.431572
622	TCOGS2:TC004612	117.572	106.999	128.145	1.19763	0.260185	0.0977088	0.468419
623	TCOGS2:TC004765	41.8312	48.9578	34.7046	0.708868	-0.49641	0.0974783	0.468281
624	TCOGS2:TC004611	698.612	659.498	737.727	1.11862	0.161721	0.179778	0.638683
625	TCOGS2:TC004610	408.275	425.569	390.98	0.918723	-0.122297	0.493637	0.969542
626	TCOGS2:TC004766	290.314	237.188	343.441	1.44797	0.534031	0.000304425	0.00611187
627	TCOGS2:TC004609	2606.97	2626.34	2587.61	0.985254	-0.0214325	0.769881	1
628	TCOGS2:TC004767	564.899	568.494	561.305	0.987355	-0.0183592	0.898185	1
629	TCOGS2:TC004768	939.68	888.541	990.818	1.11511	0.157181	0.11649	0.513351
630	TCOGS2:TC004608	37.3138	22.1339	52.4937	2.37165	1.24589	1.02161e-06	3.68551e-05
631	TCOGS2:TC004607	473.13	449.957	496.303	1.103	0.141434	0.257953	0.753962
632	TCOGS2:TC004769	952.522	845.238	1059.81	1.25385	0.326369	0.00511887	0.0613954
633	TCOGS2:TC004606	563.796	566.914	560.677	0.988998	-0.0159599	0.856258	1
634	TCOGS2:TC004605	101.332	110.62	92.0436	0.832071	-0.265221	0.210317	0.689035
635	TCOGS2:TC004604	172.093	176.461	167.726	0.950503	-0.0732371	0.706648	1
636	TCOGS2:TC004603	161.896	175.38	148.413	0.846239	-0.240863	0.125276	0.533654
637	TCOGS2:TC004770	8.14494	4.6403	11.6496	2.51052	1.32799	0.171608	0.624614	P55
638	TCOGS2:TC004602	774.082	813.994	734.17	0.901936	-0.148904	0.55465	1
639	TCOGS2:TC004771	8.48328	9.7556	7.21095	0.73916	-0.436041	0.771196	1
640	TCOGS2:TC004772	364.492	358.179	370.805	1.03525	0.0499798	0.61076	1
641	TCOGS2:TC004773	222.385	177.39	267.38	1.5073	0.591965	0.00112102	0.0180101
642	TCOGS2:TC004601	39.5001	26.9545	52.0456	1.93087	0.94925	0.00387408	0.0491012
643	TCOGS2:TC004774	3.69403	4.20221	3.18585	0.758138	-0.399468	0.437334	0.93728
644	TCOGS2:TC004775	19.5183	27.0705	11.966	0.44203	-1.17778	0.348575	0.855606
645	TCOGS2:TC004600	1807.36	1666.17	1948.55	1.16948	0.225866	0.0224473	0.184766
646	TCOGS2:TC004776	191.984	191.584	192.385	1.00418	0.00601864	0.650608	1
647	TCOGS2:TC004599	8.28677	12.174	4.39957	0.361391	-1.46837	0.0415106	0.276731
648	TCOGS2:TC004598	287.27	294.954	279.586	0.947896	-0.0771988	0.652282	1
649	TCOGS2:TC004777	1211.94	1157.46	1266.42	1.09414	0.129802	0.342488	0.847533
650	TCOGS2:TC004597	538.376	632.654	444.098	0.701961	-0.510538	8.86342e-06	0.000268676
651	TCOGS2:TC004596	310.487	303.746	317.228	1.04439	0.0626555	0.395489	0.898923
652	TCOGS2:TC004778	492.759	518.825	466.693	0.89952	-0.152773	0.0993214	0.472168
653	TCOGS2:TC004779	99.0418	98.5341	99.5494	1.0103	0.0147899	0.884939	1
654	TCOGS2:TC004780	21.5614	20.0191	23.1036	1.15408	0.206741	0.894119	1
655	TCOGS2:TC004595	0	0	0	NA	NA	NA	NA
656	TCOGS2:TC004781	965.786	961.91	969.662	1.00806	0.0115802	0.895867	1
657	TCOGS2:TC004782	352.739	373.917	331.561	0.886725	-0.173442	0.0671926	0.374336
658	TCOGS2:TC004594	714.587	765.024	664.15	0.868143	-0.203996	0.0847177	0.428007
659	TCOGS2:TC004783	0.507865	0	1.01573	Inf	Inf	0.373528	0.878849
660	TCOGS2:TC004593	48.2205	5.23674	91.2042	17.4162	4.12236	1.31835e-20	1.53472e-18
661	TCOGS2:TC004592	86.9414	17.6905	156.192	8.82916	3.14228	6.62143e-19	6.94899e-17	HPX11
662	TCOGS2:TC004784	0.301708	0.160135	0.443282	2.76817	1.46893	1	1
663	TCOGS2:TC004591	2071.84	2011.94	2131.73	1.05954	0.0834327	0.54866	0.998747
664	TCOGS2:TC004590	2048.45	2141.6	1955.3	0.913009	-0.131298	0.470545	0.956067
665	TCOGS2:TC004785	73.7633	77.4015	70.125	0.905989	-0.142434	0.392478	0.896604
666	TCOGS2:TC004589	1235.3	1208.43	1262.17	1.04447	0.0627746	0.705259	1
667	TCOGS2:TC004588	48.7237	50.5277	46.9196	0.928591	-0.106884	0.68889	1
668	TCOGS2:TC004587	1.14018	1.31794	0.962411	0.730237	-0.453563	0.956811	1
669	TCOGS2:TC004586	205.362	201.801	208.923	1.0353	0.0500442	1	1
670	TCOGS2:TC004786	2.01576	1.5793	2.45221	1.55272	0.634798	0.838114	1
671	TCOGS2:TC004787	15.9581	13.7348	18.1814	1.32374	0.404625	0.549137	0.998787
672	TCOGS2:TC030689	43.1641	44.9637	41.3644	0.919952	-0.12037	0.488034	0.964855
673	TCOGS2:TC030645	80.5456	83.3474	77.7438	0.932769	-0.100408	0.460232	0.949455
674	TCOGS2:TC030686	368.672	367.67	369.673	1.00545	0.00783873	0.758434	1
675	TCOGS2:TC004585	522.72	558.923	486.517	0.870456	-0.200157	0.165183	0.611364
676	TCOGS2:TC004584	256.899	279.863	233.934	0.835887	-0.25862	0.0731932	0.394184
677	TCOGS2:TC004583	2096.38	2022.86	2169.9	1.07268	0.101226	0.229331	0.716184
678	TCOGS2:TC004789	1063.2	1098.28	1028.12	0.936118	-0.0952372	0.371225	0.87578
679	TCOGS2:TC004790	9.05249	8.82229	9.2827	1.05219	0.073391	1	1
680	TCOGS2:TC004791	234.655	259.209	210.1	0.810543	-0.303039	0.0228756	0.187291
681	TCOGS2:TC004792	860.552	810.96	910.145	1.1223	0.166464	0.120172	0.52252
682	TCOGS2:TC004793	810.301	799.137	821.464	1.02794	0.0397549	0.73979	1
683	TCOGS2:TC004794	946.842	979.411	914.274	0.933494	-0.0992881	0.491179	0.967789
684	TCOGS2:TC004582	556.296	575.574	537.019	0.933014	-0.10003	0.236269	0.728492
685	TCOGS2:TC004795	3.93158	3.74568	4.11747	1.09926	0.136531	0.894944	1
686	TCOGS2:TC004796	148.221	155.495	140.946	0.906433	-0.141728	0.744546	1
687	TCOGS2:TC004797	38.9641	31.0703	46.8578	1.50812	0.592754	0.0702464	0.384634
688	TCOGS2:TC004581	1238.39	1254.08	1222.7	0.97498	-0.0365553	0.737459	1
689	TCOGS2:TC004798	929.06	944.377	913.744	0.967563	-0.0475726	0.684186	1
690	TCOGS2:TC004580	237.129	234.93	239.329	1.01872	0.0267644	0.972096	1
691	TCOGS2:TC004799	91.7218	94.3669	89.0766	0.943939	-0.0832344	0.691865	1
692	TCOGS2:TC004579	54.6863	53.1585	56.2141	1.05748	0.0806329	0.591359	1	HPX4
693	TCOGS2:TC004800	316.648	334.343	298.954	0.894155	-0.161403	0.272971	0.775419
694	TCOGS2:TC004578	232.08	235.474	228.686	0.971173	-0.0422005	0.563771	1
695	TCOGS2:TC004801	350.945	351.518	350.372	0.996739	-0.00471283	0.885641	1
696	TCOGS2:TC004802	16.3162	13.9448	18.6875	1.3401	0.422346	0.448238	0.941762
697	TCOGS2:TC004803	289.025	301.608	276.442	0.916563	-0.125694	0.343884	0.848915
698	TCOGS2:TC004804	0	0	0	NA	NA	NA	NA
699	TCOGS2:TC004577	0	0	0	NA	NA	NA	NA
700	TCOGS2:TC004805	0.210747	0.421494	0	0	#NAME?	1	1
701	TCOGS2:TC004806	3.03475	3.28188	2.78763	0.8494	-0.235483	0.821284	1
702	TCOGS2:TC001728	33.6507	31.6226	35.6789	1.12827	0.174113	0.511414	0.979086
703	TCOGS2:TC001729	0	0	0	NA	NA	NA	NA
704	TCOGS2:TC001730	0.221641	0	0.443282	Inf	Inf	0.928235	1
705	TCOGS2:TC001727	0	0	0	NA	NA	NA	NA
706	TCOGS2:TC001731	72.157	61.6291	82.6849	1.34165	0.424013	0.0276546	0.212833
707	TCOGS2:TC001726	9.79562	8.40624	11.185	1.33056	0.412031	0.573347	1
708	TCOGS2:TC001732	0.221641	0	0.443282	Inf	Inf	0.942468	1
709	TCOGS2:TC001725	1609.81	1550.72	1668.89	1.0762	0.105951	0.17153	0.624494
710	TCOGS2:TC001733	406.232	384.706	427.758	1.11191	0.153038	0.0937237	0.456203
711	TCOGS2:TC001724	214.61	226.815	202.404	0.892375	-0.164278	0.377828	0.881841
712	TCOGS2:TC001734	5.73356	6.54017	4.92696	0.753338	-0.408631	0.8381	1
713	TCOGS2:TC001735	3.19028	2.07814	4.30242	2.07032	1.04986	0.713027	1
714	TCOGS2:TC001736	853.829	867.186	840.471	0.969194	-0.0451424	1	1
715	TCOGS2:TC001737	260.594	276.485	244.703	0.88505	-0.17617	0.203956	0.680959
716	TCOGS2:TC001723	20.7705	25.3828	16.1582	0.636582	-0.651581	0.160156	0.603056
717	TCOGS2:TC001722	132.181	133.843	130.518	0.975159	-0.036291	0.916034	1
718	TCOGS2:TC001721	0	0	0	NA	NA	NA	NA
719	TCOGS2:TC001738	640.378	652.755	628.001	0.962078	-0.0557739	0.847276	1
720	TCOGS2:TC001720	178.211	200.595	155.827	0.776822	-0.364345	0.0120984	0.116712
721	TCOGS2:TC001739	0.0800676	0.160135	0	0	#NAME?	1	1
722	TCOGS2:TC001719	17.9628	16.636	19.2895	1.15951	0.213509	0.709342	1
723	TCOGS2:TC001740	9.76536	11.6845	7.84621	0.671506	-0.574528	0.412572	0.916218
724	TCOGS2:TC001718	2.74358	2.38543	3.10174	1.30029	0.378831	0.982301	1
725	TCOGS2:TC001717	0.221641	0	0.443282	Inf	Inf	0.932455	1
726	TCOGS2:TC001741	353.279	322.351	384.208	1.19189	0.253255	0.109824	0.498979
727	TCOGS2:TC001716	0	0	0	NA	NA	NA	NA
728	TCOGS2:TC001742	72.6685	95.241	50.096	0.525992	-0.926888	4.52611e-05	0.00114
729	TCOGS2:TC001715	206.978	209.976	203.981	0.971449	-0.0417892	0.832634	1
730	TCOGS2:TC001743	1996.91	1816.46	2177.35	1.19868	0.261443	0.00352029	0.04528
731	TCOGS2:TC001744	141.269	171.388	111.149	0.648524	-0.624769	0.000216696	0.00450667
732	TCOGS2:TC001714	584.815	593.887	575.743	0.969448	-0.0447649	0.748582	1
733	TCOGS2:TC001745	342.922	340.621	345.222	1.01351	0.0193573	0.521326	0.985398
734	TCOGS2:TC001713	239.2	227.962	250.438	1.09859	0.13566	0.472752	0.957741
735	TCOGS2:TC001746	373.582	368.341	378.824	1.02846	0.040484	0.77751	1
736	TCOGS2:TC001747	774.781	749.754	799.809	1.06676	0.0932385	0.41659	0.920052
737	TCOGS2:TC001748	4.22373	5.06363	3.38383	0.668263	-0.581512	0.725238	1
738	TCOGS2:TC001749	2338.85	2256.94	2420.77	1.07259	0.101102	0.384574	0.888509
739	TCOGS2:TC001750	468.663	480.843	456.483	0.949338	-0.0750062	0.612772	1
740	TCOGS2:TC001751	160.58	117.971	203.188	1.72236	0.784383	0.0304403	0.225054
741	TCOGS2:TC001752	782.89	850.336	715.443	0.841366	-0.249195	0.0244263	0.196503
742	TCOGS2:TC001753	227.009	238.748	215.27	0.901661	-0.149343	0.476225	0.960143
743	TCOGS2:TC001754	524.857	521.396	528.317	1.01327	0.0190253	0.825693	1
744	TCOGS2:TC001712	7.24185	10.4421	4.04162	0.387052	-1.3694	0.0348185	0.247354
745	TCOGS2:TC001755	501.286	537.701	464.872	0.864556	-0.209969	0.0597859	0.347927
746	TCOGS2:TC001711	1555.4	1583.87	1526.92	0.964048	-0.0528224	0.71099	1
747	TCOGS2:TC001710	68.8464	70.142	67.5508	0.963058	-0.0543054	0.961428	1
748	TCOGS2:TC001756	406.724	400.752	412.696	1.0298	0.0423697	0.839562	1
749	TCOGS2:TC001709	349.967	344.733	355.201	1.03036	0.0431543	0.559213	1
750	TCOGS2:TC001757	215.006	215.637	214.375	0.99415	-0.00846437	0.990507	1
751	TCOGS2:TC001708	12.465	11.7893	13.1406	1.11462	0.156548	0.942788	1
752	TCOGS2:TC001707	31.9644	34.3208	29.608	0.862686	-0.213093	0.416514	0.920052
753	TCOGS2:TC001706	34.7159	48.1937	21.2381	0.440682	-1.18219	0.00478986	0.0581542
754	TCOGS2:TC001758	17.9339	19.0305	16.8373	0.884753	-0.176654	1	1
755	TCOGS2:TC001759	739.077	723.661	754.494	1.04261	0.0601945	0.703292	1
756	TCOGS2:TC001705	2.28991	1.47808	3.10174	2.0985	1.06936	0.664497	1
757	TCOGS2:TC001760	22.9259	18.9625	26.8892	1.41802	0.503877	0.148431	0.580195
758	TCOGS2:TC001761	86.5401	84.6303	88.4498	1.04513	0.0636849	0.635586	1
759	TCOGS2:TC001704	164.852	170.163	159.541	0.937577	-0.092991	0.483861	0.962808
760	TCOGS2:TC001762	506.362	543.951	468.774	0.861794	-0.214586	0.0507429	0.313673
761	TCOGS2:TC001763	641.076	615.64	666.512	1.08263	0.114543	0.372881	0.878342
762	TCOGS2:TC001765	1769.96	1839.12	1700.81	0.924793	-0.112797	0.161821	0.605716
763	TCOGS2:TC001703	98.3394	86.0308	110.648	1.28615	0.363054	0.114881	0.509685
764	TCOGS2:TC001702	161.733	137.486	185.98	1.35272	0.43586	0.00648512	0.0735409
765	TCOGS2:TC001766	207.463	216.409	198.516	0.917315	-0.12451	0.171715	0.624839
766	TCOGS2:TC001701	234.574	249.846	219.302	0.87775	-0.188119	0.198632	0.673435
767	TCOGS2:TC001767	11.5929	11.4911	11.6946	1.01771	0.025326	0.989841	1
768	TCOGS2:TC001768	1.0067	0.997673	1.01573	1.0181	0.0258788	1	1
769	TCOGS2:TC001769	1290.18	1369.07	1211.3	0.884765	-0.176634	0.0806606	0.416937
770	TCOGS2:TC001700	3.29568	3.35922	3.23214	0.96217	-0.0556367	0.737005	1	TPX2
771	TCOGS2:TC001770	112.946	150.059	75.8331	0.505355	-0.984632	0.0805786	0.416876
772	TCOGS2:TC001771	455.756	499.378	412.134	0.825295	-0.277018	0.0222475	0.183559
773	TCOGS2:TC001772	82.4149	78.5666	86.2631	1.09796	0.134828	0.977113	1
774	TCOGS2:TC001699	329.554	358.757	300.35	0.837197	-0.25636	0.0250086	0.198997
775	TCOGS2:TC001773	207.381	216.725	198.036	0.913764	-0.130106	0.246791	0.741812
776	TCOGS2:TC001698	325.835	391.714	259.955	0.663636	-0.591537	2.66762e-06	8.86201e-05
777	TCOGS2:TC001697	558.013	549.178	566.848	1.03217	0.0456873	0.787388	1
778	TCOGS2:TC001696	2.30803	3.85989	0.756166	0.195904	-2.35178	0.213451	0.695423
779	TCOGS2:TC001774	1002.89	1009.9	995.875	0.986116	-0.0201714	0.624396	1
780	TCOGS2:TC001695	5.19559	6.38157	4.0096	0.62831	-0.670452	0.579483	1
781	TCOGS2:TC001775	49.4515	55.8177	43.0853	0.771892	-0.373529	0.336566	0.843342
782	TCOGS2:TC001694	308.457	284.744	332.17	1.16656	0.222259	0.0759289	0.40278
783	TCOGS2:TC001693	630.068	643.987	616.15	0.956775	-0.0637483	0.458805	0.947923
784	TCOGS2:TC001776	0	0	0	NA	NA	NA	NA
785	TCOGS2:TC001777	0	0	0	NA	NA	NA	NA
786	TCOGS2:TC001778	0	0	0	NA	NA	NA	NA
787	TCOGS2:TC001779	0	0	0	NA	NA	NA	NA
788	TCOGS2:TC001780	0	0	0	NA	NA	NA	NA
789	TCOGS2:TC001692	0	0	0	NA	NA	NA	NA
790	TCOGS2:TC001691	5.24015	4.75089	5.72941	1.20597	0.27019	0.724687	1
791	TCOGS2:TC001690	0.0800676	0.160135	0	0	#NAME?	1	1
792	TCOGS2:TC001781	0.340529	0.421494	0.259565	0.615821	-0.699417	1	1
793	TCOGS2:TC001689	3.35995	1.89957	4.82032	2.53758	1.34345	0.287123	0.791642
794	TCOGS2:TC001688	6.76918	5.02131	8.51704	1.69618	0.762287	0.352088	0.859064
795	TCOGS2:TC001687	0	0	0	NA	NA	NA	NA
796	TCOGS2:TC001686	1.83933	0.997673	2.68099	2.68724	1.42613	0.328225	0.835575
797	TCOGS2:TC001685	2.33847	1.59773	3.07921	1.92724	0.946535	0.548617	0.998747
798	TCOGS2:TC001684	13.6519	13.01	14.2938	1.09868	0.135767	0.965747	1
799	TCOGS2:TC012950	41.6353	0.480405	82.7903	172.334	7.42907	1.81614e-37	4.41386e-35
800	TCOGS2:TC012949	112.247	70.6118	153.882	2.17927	1.12385	2.75102e-08	1.21369e-06
801	TCOGS2:TC012948	0.409553	0.819107	0	0	#NAME?	0.500144	0.972
802	TCOGS2:TC012951	0	0	0	NA	NA	NA	NA
803	TCOGS2:TC012947	0	0	0	NA	NA	NA	NA
804	TCOGS2:TC012952	0	0	0	NA	NA	NA	NA
805	TCOGS2:TC012946	36.9831	40.8201	33.1461	0.812003	-0.300442	0.737905	1
806	TCOGS2:TC012953	0	0	0	NA	NA	NA	NA
807	TCOGS2:TC012954	0	0	0	NA	NA	NA	NA
808	TCOGS2:TC012945	179.172	200.658	157.686	0.785845	-0.347684	0.00979498	0.101035
809	TCOGS2:TC012955	2.02398	0.480405	3.56755	7.42613	2.89261	0.115018	0.509685
810	TCOGS2:TC012944	3.97319	4.06595	3.88044	0.954373	-0.0673745	1	1
811	TCOGS2:TC011240	136.853	130.779	142.926	1.09288	0.128139	0.425611	0.927055
812	TCOGS2:TC011241	7439.93	6552.67	8327.2	1.27081	0.345749	0.000267085	0.00542512
813	TCOGS2:TC011242	317.891	296.031	339.751	1.14768	0.198726	0.246186	0.741394
814	TCOGS2:TC011239	33.0835	33.1206	33.0464	0.997759	-0.00323696	0.754662	1
815	TCOGS2:TC011243	0	0	0	NA	NA	NA	NA
816	TCOGS2:TC011238	11.1665	8.53705	13.7959	1.61601	0.692434	0.537249	0.993123
817	TCOGS2:TC011244	38.4833	53.69	23.2766	0.433537	-1.20577	2.67122e-05	0.000712994
818	TCOGS2:TC030369	0.210747	0.421494	0	0	#NAME?	1	1	spz3
819	TCOGS2:TC011245	2.00327	2.60086	1.40569	0.540473	-0.887705	0.842115	1
820	TCOGS2:TC030370	0	0	0	NA	NA	NA	NA
821	TCOGS2:TC011246	0	0	0	NA	NA	NA	NA
822	TCOGS2:TC011237	2.0506	1.25903	2.84218	2.25743	1.17468	0.443676	0.939506
823	TCOGS2:TC011236	4.19177	3.62603	4.75751	1.31204	0.391816	0.522739	0.986247
824	TCOGS2:TC011247	0.512455	0.581629	0.443282	0.762139	-0.391875	1	1
825	TCOGS2:TC011248	1.73102	2.49963	0.962411	0.385021	-1.37699	0.58742	1
826	TCOGS2:TC011235	1.77242	2.58242	0.962411	0.372677	-1.424	0.603299	1
827	TCOGS2:TC011234	256.023	266.101	245.945	0.924255	-0.113637	0.322872	0.830329
828	TCOGS2:TC011249	736.705	659.759	813.65	1.23325	0.302469	0.0128261	0.121532
829	TCOGS2:TC011233	125.867	129.894	121.841	0.938009	-0.0923262	0.391589	0.896346
830	TCOGS2:TC011250	235.51	233.198	237.823	1.01983	0.0283274	0.906239	1
831	TCOGS2:TC011251	100.911	99.2375	102.585	1.03373	0.0478582	0.871455	1
832	TCOGS2:TC011252	2251.72	2333.41	2170.03	0.929984	-0.104722	0.196033	0.668552
833	TCOGS2:TC011253	1.41197	0.837538	1.98641	2.37172	1.24593	0.89313	1
834	TCOGS2:TC011254	125.759	130.81	120.708	0.922771	-0.115956	0.554063	0.999926
835	TCOGS2:TC011255	34.6849	25.3516	44.0181	1.7363	0.79602	0.0167093	0.147576
836	TCOGS2:TC011256	523.441	481.298	565.583	1.17512	0.232808	0.0672307	0.374336
837	TCOGS2:TC011232	0.512455	0.581629	0.443282	0.762139	-0.391875	1	1
838	TCOGS2:TC011231	1165.57	1273.71	1057.43	0.830196	-0.268476	0.0034152	0.0443399
839	TCOGS2:TC011230	29.6814	34.735	24.6278	0.709018	-0.496106	0.175887	0.631249
840	TCOGS2:TC011229	0.221641	0	0.443282	Inf	Inf	0.928235	1
841	TCOGS2:TC011228	15.855	20.0687	11.6413	0.580074	-0.785691	0.0734854	0.394779
842	TCOGS2:TC011257	3.05057	4.64213	1.45901	0.314298	-1.6698	0.184873	0.649025
843	TCOGS2:TC011227	1.3297	1.64366	1.01573	0.617968	-0.694396	0.830388	1
844	TCOGS2:TC011226	150.225	183.021	117.43	0.641619	-0.640211	0.0679381	0.376237
845	TCOGS2:TC011258	1.13018	2.0008	0.259565	0.129731	-2.94641	0.396431	0.898923
846	TCOGS2:TC011225	389.543	414.708	364.377	0.878635	-0.186663	0.0802158	0.415927
847	TCOGS2:TC011259	2.078	2.10202	2.05399	0.977151	-0.0333469	0.698572	1
848	TCOGS2:TC011260	0.599724	0	1.19945	Inf	Inf	0.41171	0.915264
849	TCOGS2:TC011224	28.4231	26.0529	30.7934	1.18196	0.24118	0.785481	1
850	TCOGS2:TC011261	138.115	125.544	150.686	1.20027	0.263353	0.110338	0.499789
851	TCOGS2:TC011262	20.1327	29.1705	11.0949	0.380348	-1.39461	0.342958	0.848251
852	TCOGS2:TC011223	36.8278	34.3984	39.2571	1.14125	0.190613	0.440854	0.938409
853	TCOGS2:TC011222	21.2305	25.7399	16.7212	0.649622	-0.622327	0.119317	0.520433	HPX3
854	TCOGS2:TC011263	352.085	334.522	369.648	1.10501	0.144053	0.255668	0.752249
855	TCOGS2:TC011221	0.0800676	0.160135	0	0	#NAME?	1	1
856	TCOGS2:TC011264	0	0	0	NA	NA	NA	NA
857	TCOGS2:TC016087	388.937	388.986	388.889	0.999752	-0.00035767	0.799423	1
858	TCOGS2:TC016086	0	0	0	NA	NA	NA	NA
859	TCOGS2:TC016085	551.147	559.74	542.553	0.969295	-0.0449929	0.522349	0.986247
860	TCOGS2:TC016084	0.4197	0.32027	0.519129	1.62091	0.696805	1	1
861	TCOGS2:TC016088	2.06361	0.842987	3.28423	3.89594	1.96197	0.133043	0.550671
862	TCOGS2:TC016083	232.131	236.615	227.646	0.962097	-0.0557464	0.768972	1
863	TCOGS2:TC016082	169.757	174.137	165.376	0.949687	-0.0744766	0.494744	0.969542
864	TCOGS2:TC016081	8.19743	7.80074	8.59412	1.10171	0.139739	0.817953	1
865	TCOGS2:TC016089	5.72818	5.78151	5.67486	0.981554	-0.026861	1	1
866	TCOGS2:TC016090	9.31591	6.58402	12.0478	1.82986	0.87173	0.165387	0.611614
867	TCOGS2:TC016080	5.0299	4.3992	5.6606	1.28673	0.363711	0.889165	1
868	TCOGS2:TC016091	0	0	0	NA	NA	NA	NA
869	TCOGS2:TC016092	2.07502	3.00392	1.14613	0.381544	-1.39008	0.455338	0.944306
870	TCOGS2:TC016079	399.392	409.081	389.703	0.95263	-0.0700115	0.448934	0.941762
871	TCOGS2:TC016093	102.654	102.834	102.473	0.996493	-0.00506886	0.662812	1
872	TCOGS2:TC016078	28.2884	23.8457	32.7311	1.37262	0.456929	0.218503	0.704494
873	TCOGS2:TC016077	1.44189	1.47808	1.40569	0.951027	-0.0724416	1	1
874	TCOGS2:TC016076	1.70843	0.498837	2.91802	5.84966	2.54835	0.147525	0.578448
875	TCOGS2:TC016075	12.9846	7.70496	18.2643	2.37046	1.24517	0.0172304	0.151071
876	TCOGS2:TC016094	0	0	0	NA	NA	NA	NA
877	TCOGS2:TC016074	0.129782	0	0.259565	Inf	Inf	0.965028	1
878	TCOGS2:TC016073	0	0	0	NA	NA	NA	NA
879	TCOGS2:TC016072	69.3036	94.4918	44.1153	0.466869	-1.09891	0.0095629	0.0994352
880	TCOGS2:TC016095	0.129782	0	0.259565	Inf	Inf	0.965028	1
881	TCOGS2:TC016071	0	0	0	NA	NA	NA	NA
882	TCOGS2:TC016070	0.851191	0.480405	1.22198	2.54364	1.34689	0.761235	1
883	TCOGS2:TC011220	96.0108	2.40386	189.618	78.8806	6.3016	1.95134e-15	1.6584e-13
884	TCOGS2:TC011265	52.6546	51.5901	53.7191	1.04127	0.0583421	0.903397	1
885	TCOGS2:TC011266	0	0	0	NA	NA	NA	NA
886	TCOGS2:TC011267	0.169351	0.338701	0	0	#NAME?	1	1
887	TCOGS2:TC011219	0.129782	0	0.259565	Inf	Inf	0.965028	1
888	TCOGS2:TC011268	0	0	0	NA	NA	NA	NA
889	TCOGS2:TC011269	0.169351	0.338701	0	0	#NAME?	1	1
890	TCOGS2:TC011270	0	0	0	NA	NA	NA	NA
891	TCOGS2:TC011271	0.160135	0.32027	0	0	#NAME?	0.854086	1
892	TCOGS2:TC011218	0	0	0	NA	NA	NA	NA
893	TCOGS2:TC011272	127.91	3.79914	252.021	66.3363	6.05173	1.84926e-19	2.03316e-17
894	TCOGS2:TC011273	0	0	0	NA	NA	NA	NA
895	TCOGS2:TC011217	1.00763	0.480405	1.53486	3.19493	1.67578	0.629085	1
896	TCOGS2:TC011274	0	0	0	NA	NA	NA	NA
897	TCOGS2:TC011275	0	0	0	NA	NA	NA	NA
898	TCOGS2:TC011276	0	0	0	NA	NA	NA	NA
899	TCOGS2:TC011277	0.0800676	0.160135	0	0	#NAME?	1	1
900	TCOGS2:TC011278	2.96399	2.93411	2.99387	1.02037	0.0290909	0.837767	1
901	TCOGS2:TC011279	0.248301	0	0.496601	Inf	Inf	0.965048	1
902	TCOGS2:TC011280	0.603417	0.32027	0.886563	2.76817	1.46893	1	1
903	TCOGS2:TC011281	0	0	0	NA	NA	NA	NA
904	TCOGS2:TC011216	0	0	0	NA	NA	NA	NA
905	TCOGS2:TC011215	0	0	0	NA	NA	NA	NA
906	TCOGS2:TC011282	0	0	0	NA	NA	NA	NA
907	TCOGS2:TC011214	0.259565	0	0.519129	Inf	Inf	0.587715	1
908	TCOGS2:TC011283	1.47869	0.979242	1.97814	2.02007	1.01441	0.656494	1
909	TCOGS2:TC011284	0.129782	0	0.259565	Inf	Inf	0.909525	1
910	TCOGS2:TC011213	0	0	0	NA	NA	NA	NA
911	TCOGS2:TC011212	0.221641	0	0.443282	Inf	Inf	0.965043	1
912	TCOGS2:TC011211	15.5815	21.5211	9.64187	0.44802	-1.15836	0.0130987	0.123356
913	TCOGS2:TC011285	0	0	0	NA	NA	NA	NA
914	TCOGS2:TC011286	17.1116	19.2644	14.9588	0.776501	-0.364941	0.391851	0.8965
915	TCOGS2:TC011210	424.706	408.056	441.357	1.08161	0.11318	0.705516	1
916	TCOGS2:TC011287	0	0	0	NA	NA	NA	NA
917	TCOGS2:TC030421	0.96803	0.92033	1.01573	1.10366	0.142294	0.998875	1
918	TCOGS2:TC030232	0.576669	0.160135	0.993203	6.20228	2.6328	0.88904	1
919	TCOGS2:TC030231	0.470312	0.421494	0.519129	1.23164	0.300583	0.872066	1
920	TCOGS2:TC030230	0	0	0	NA	NA	NA	NA
921	TCOGS2:TC011288	82.0889	99.896	64.2819	0.643488	-0.636015	0.141513	0.56724
922	TCOGS2:TC011208	51.9378	53.8485	50.0272	0.929035	-0.106195	0.385156	0.889262
923	TCOGS2:TC011289	786.971	710.618	863.324	1.21489	0.280828	0.00965575	0.100019
924	TCOGS2:TC011207	81.731	87.4037	76.0584	0.870196	-0.200587	0.370762	0.875432
925	TCOGS2:TC011290	538.207	522.583	553.831	1.05979	0.0837842	0.759394	1
926	TCOGS2:TC011291	0.511558	0.32027	0.702846	2.19454	1.13392	1	1
927	TCOGS2:TC011206	890.889	889.498	892.28	1.00313	0.00450505	0.965095	1
928	TCOGS2:TC011205	295.085	287.014	303.157	1.05624	0.0789433	0.64036	1
929	TCOGS2:TC011204	4471.47	3931.5	5011.44	1.27469	0.350146	0.000419163	0.00792177
930	TCOGS2:TC011292	741.677	748.084	735.27	0.982871	-0.0249258	0.828813	1
931	TCOGS2:TC011203	0	0	0	NA	NA	NA	NA
932	TCOGS2:TC011293	0	0	0	NA	NA	NA	NA
933	TCOGS2:TC011202	0	0	0	NA	NA	NA	NA
934	TCOGS2:TC011201	28.903	33.2624	24.5436	0.73788	-0.438543	0.321952	0.82896
935	TCOGS2:TC011200	1298.88	1287.89	1309.88	1.01707	0.0244227	1	1
936	TCOGS2:TC011199	2.795	2.58787	3.00214	1.16008	0.214222	0.986438	1
937	TCOGS2:TC030423	0	0	0	NA	NA	NA	NA
938	TCOGS2:TC011294	184.157	184.425	183.889	0.997096	-0.00419576	0.630136	1
939	TCOGS2:TC011295	361.215	361.641	360.789	0.997645	-0.00340168	0.971105	1
940	TCOGS2:TC011296	27.2268	33.4762	20.9773	0.626633	-0.674307	0.0396564	0.26891
941	TCOGS2:TC011198	2.95936	3.49731	2.42142	0.692368	-0.530388	0.822429	1
942	TCOGS2:TC011197	2914.91	3153.23	2676.59	0.848841	-0.236434	0.00281778	0.0381198
943	TCOGS2:TC011196	50.6151	73.9357	27.2945	0.369165	-1.43766	3.25864e-08	1.41956e-06
944	TCOGS2:TC011297	0	0	0	NA	NA	NA	NA
945	TCOGS2:TC011298	620.713	625.89	615.535	0.983456	-0.0240676	0.901818	1
946	TCOGS2:TC011195	180.359	178.992	181.726	1.01527	0.0218681	0.662588	1
947	TCOGS2:TC011299	2.0296	1.40074	2.65846	1.8979	0.924406	0.701989	1
948	TCOGS2:TC011300	841.213	905.738	776.688	0.857519	-0.22176	0.0515726	0.317386
949	TCOGS2:TC011301	1130.1	1111.94	1148.26	1.03267	0.0463727	0.745096	1
950	TCOGS2:TC011194	422.128	355.189	489.068	1.37692	0.461449	6.81524e-05	0.0016306
951	TCOGS2:TC011193	655.409	675.72	635.098	0.939884	-0.0894461	0.342962	0.848251
952	TCOGS2:TC011302	355.261	314.197	396.325	1.26139	0.335016	0.0214055	0.178525
953	TCOGS2:TC011303	116.293	125.74	106.847	0.849746	-0.234896	0.188175	0.65363
954	TCOGS2:TC011192	257.605	264.174	251.036	0.950269	-0.0735917	0.499697	0.972
955	TCOGS2:TC011191	1857.61	1095.21	2620.01	2.39224	1.25836	3.29197e-18	3.32874e-16	Rel
956	TCOGS2:TC011190	661.086	642.498	679.674	1.05786	0.0811496	0.38878	0.893937
957	TCOGS2:TC011189	132.421	133.802	131.04	0.979358	-0.0300923	0.882133	1
958	TCOGS2:TC011304	269.135	266.863	271.406	1.01702	0.0243546	0.752473	1
959	TCOGS2:TC011188	180.312	195.543	165.082	0.844223	-0.244303	0.0498089	0.309835
960	TCOGS2:TC011305	682.81	688.111	677.51	0.984595	-0.0223978	0.831755	1
961	TCOGS2:TC011306	0.169351	0.338701	0	0	#NAME?	1	1
962	TCOGS2:TC011307	0.690125	0.677403	0.702846	1.03756	0.0531951	1	1
963	TCOGS2:TC011308	0.351423	0	0.702846	Inf	Inf	0.649296	1
964	TCOGS2:TC011187	147.214	159.76	134.668	0.842938	-0.246501	0.143229	0.569667
965	TCOGS2:TC011186	77.9474	82.4252	73.4695	0.891348	-0.16594	0.403881	0.906948
966	TCOGS2:TC011185	337.943	351.994	323.892	0.920163	-0.120038	0.293494	0.799562
967	TCOGS2:TC011184	369.269	368.175	370.364	1.00595	0.00855429	0.825521	1
968	TCOGS2:TC011183	124.34	124.406	124.274	0.998942	-0.00152738	0.973585	1
969	TCOGS2:TC011309	474.907	463.186	486.629	1.05061	0.0712283	0.754011	1
970	TCOGS2:TC011182	7844.53	6831.09	8857.97	1.29671	0.374859	7.03915e-05	0.00166689
971	TCOGS2:TC011181	261.168	271.559	250.776	0.923468	-0.114867	0.584957	1
972	TCOGS2:TC011310	319.237	325.357	313.117	0.962378	-0.0553245	0.495722	0.970238
973	TCOGS2:TC011311	1164.3	1155.06	1173.54	1.016	0.022905	0.958918	1
974	TCOGS2:TC011312	704.961	732.441	677.481	0.924963	-0.112532	0.283367	0.788266
975	TCOGS2:TC011180	5.53724	4.55934	6.51514	1.42897	0.514971	0.554626	1
976	TCOGS2:TC011179	6.28035	8.83319	3.72751	0.421989	-1.24472	0.185579	0.65028
977	TCOGS2:TC011313	103.048	113.118	92.9775	0.821954	-0.282871	0.109863	0.498996
978	TCOGS2:TC030673	508.72	471.803	545.636	1.15649	0.209754	0.176447	0.632098
979	TCOGS2:TC030708	2468.78	2342.73	2594.83	1.10761	0.147446	0.187764	0.65363
980	TCOGS2:TC011314	5.51649	6.76258	4.2704	0.631474	-0.663204	0.63492	1
981	TCOGS2:TC011177	126.461	119.757	133.166	1.11197	0.153116	0.588669	1
982	TCOGS2:TC011315	624.321	639.414	609.228	0.952791	-0.0697685	0.537135	0.993123
983	TCOGS2:TC011316	24.3323	23.6599	25.0047	1.05684	0.0797515	0.933272	1
984	TCOGS2:TC011176	185.822	176.352	195.293	1.1074	0.147182	0.288037	0.792677
985	TCOGS2:TC011317	397.784	384.228	411.34	1.07056	0.0983673	0.337825	0.844251
986	TCOGS2:TC011318	15.5126	16.9838	14.0414	0.826756	-0.274467	0.525573	0.988594
987	TCOGS2:TC011174	0	0	0	NA	NA	NA	NA
988	TCOGS2:TC011173	15.6339	17.8914	13.3764	0.747644	-0.419577	0.467918	0.955521
989	TCOGS2:TC011320	0.966913	0.421494	1.51233	3.58803	1.84319	0.447768	0.941694
990	TCOGS2:TC011171	2.1433	3.32419	0.962411	0.289518	-1.78828	0.330581	0.837825
991	TCOGS2:TC011170	448.09	385.279	510.9	1.32605	0.407137	0.00115297	0.0183798
992	TCOGS2:TC011169	3.88487	2.34495	5.42479	2.3134	1.21001	0.219646	0.704494
993	TCOGS2:TC011168	0.129782	0	0.259565	Inf	Inf	0.893771	1
994	TCOGS2:TC011167	3.57724	2.72413	4.43036	1.62634	0.701628	0.564059	1
995	TCOGS2:TC011166	4.20931	2.63589	5.78273	2.19385	1.13346	0.341773	0.847124
996	TCOGS2:TC011321	1276.34	1303.41	1249.27	0.958464	-0.0612041	0.588726	1
997	TCOGS2:TC011322	0	0	0	NA	NA	NA	NA
998	TCOGS2:TC011165	51.6753	31.4713	71.8793	2.28396	1.19154	1.06486e-05	0.000315204
999	TCOGS2:TC011323	1261.74	1272.28	1251.2	0.983426	-0.024111	0.815922	1
1000	TCOGS2:TC011163	110.427	125.338	95.515	0.762057	-0.392029	0.0265236	0.206887
1001	TCOGS2:TC011162	83.1191	105.208	61.0297	0.580083	-0.785668	0.00854964	0.0912765
1002	TCOGS2:TC011324	4.20293	3.58555	4.82032	1.34437	0.426935	0.580537	1	WAP
1003	TCOGS2:TC011325	145.293	150.706	139.879	0.92816	-0.107555	0.743086	1
1004	TCOGS2:TC011326	1276.95	1351.34	1202.57	0.889909	-0.16827	0.0596599	0.347548
1005	TCOGS2:TC011161	51.4861	49.5968	53.3754	1.07619	0.105929	0.75793	1
1006	TCOGS2:TC011160	58.6053	65.498	51.7125	0.789527	-0.340939	0.256475	0.753144
1007	TCOGS2:TC011327	33.436	32.7493	34.1227	1.04194	0.0592679	0.699311	1
1008	TCOGS2:TC011159	180.867	193.214	168.519	0.872187	-0.19729	0.283667	0.788266
1009	TCOGS2:TC011156	30.9774	23.5678	38.3871	1.62879	0.703805	0.0411305	0.275124
1010	TCOGS2:TC030368	0	0	0	NA	NA	NA	NA
1011	TCOGS2:TC011155	5.40236	7.64967	3.15506	0.412444	-1.27773	0.0834783	0.424688
1012	TCOGS2:TC011331	0	0	0	NA	NA	NA	NA
1013	TCOGS2:TC011154	0	0	0	NA	NA	NA	NA
1014	TCOGS2:TC011332	0.0800676	0.160135	0	0	#NAME?	1	1
1015	TCOGS2:TC011153	0.0800676	0.160135	0	0	#NAME?	1	1
1016	TCOGS2:TC011333	37.3396	40.4558	34.2233	0.845944	-0.241366	0.336276	0.84285
1017	TCOGS2:TC011152	0	0	0	NA	NA	NA	NA
1018	TCOGS2:TC011334	0	0	0	NA	NA	NA	NA
1019	TCOGS2:TC011335	775.684	809.336	742.031	0.916838	-0.125261	0.222745	0.708376
1020	TCOGS2:TC011151	12.4021	14.1159	10.6884	0.75719	-0.401272	0.410762	0.914247
1021	TCOGS2:TC030320	0	0	0	NA	NA	NA	NA
1022	TCOGS2:TC011150	156.494	162.245	150.743	0.929105	-0.106087	0.788216	1
1023	TCOGS2:TC011336	10.2446	10.339	10.1503	0.981745	-0.0265803	0.994971	1
1024	TCOGS2:TC011149	0	0	0	NA	NA	NA	NA
1025	TCOGS2:TC011337	0	0	0	NA	NA	NA	NA
1026	TCOGS2:TC011148	0	0	0	NA	NA	NA	NA
1027	TCOGS2:TC011338	0	0	0	NA	NA	NA	NA
1028	TCOGS2:TC011147	0	0	0	NA	NA	NA	NA
1029	TCOGS2:TC011339	0	0	0	NA	NA	NA	NA
1030	TCOGS2:TC011146	0	0	0	NA	NA	NA	NA
1031	TCOGS2:TC030348	0.248301	0	0.496601	Inf	Inf	0.965048	1
1032	TCOGS2:TC011340	1.79759	1.66209	1.93309	1.16304	0.217903	1	1
1033	TCOGS2:TC011341	7.08005	10.3022	3.85791	0.374474	-1.41706	0.10108	0.47681
1034	TCOGS2:TC011342	0	0	0	NA	NA	NA	NA
1035	TCOGS2:TC011343	340.261	376.071	304.452	0.809559	-0.304792	0.0113815	0.111505
1036	TCOGS2:TC011145	1080.06	1067.92	1092.2	1.02274	0.0324335	0.751262	1
1037	TCOGS2:TC011344	262.785	266.697	258.873	0.970664	-0.0429561	0.531525	0.989802
1038	TCOGS2:TC011144	364.338	398.59	330.085	0.828134	-0.272065	0.02259	0.1855
1039	TCOGS2:TC011345	0	0	0	NA	NA	NA	NA
1040	TCOGS2:TC011142	39.6165	36.3218	42.9111	1.18141	0.240515	0.397046	0.899179
1041	TCOGS2:TC011141	41.2632	38.6245	43.902	1.13664	0.184771	0.452966	0.943746
1042	TCOGS2:TC011140	762.44	745.505	779.375	1.04543	0.0641008	0.807807	1
1043	TCOGS2:TC011139	463.439	425.738	501.14	1.17711	0.235247	0.291416	0.797194
1044	TCOGS2:TC011346	188.305	191.707	184.902	0.964507	-0.0521366	0.8426	1
1045	TCOGS2:TC011138	0.471059	0.498837	0.443282	0.888631	-0.170344	1	1
1046	TCOGS2:TC011137	0.450053	0.64054	0.259565	0.405228	-1.3032	0.771433	1
1047	TCOGS2:TC011136	0.0800676	0.160135	0	0	#NAME?	1	1
1048	TCOGS2:TC011347	15.232	15.4081	15.0559	0.977145	-0.033356	0.842724	1
1049	TCOGS2:TC011135	2.8549	2.76099	2.94882	1.06803	0.0949499	1	1
1050	TCOGS2:TC011134	14.1024	15.4009	12.804	0.83138	-0.26642	0.556579	1
1051	TCOGS2:TC011133	33.3135	39.3717	27.2554	0.69226	-0.530614	0.054852	0.330807
1052	TCOGS2:TC011132	1.44844	1.88114	1.01573	0.539955	-0.88909	0.645536	1
1053	TCOGS2:TC011131	4.4639	5.95646	2.97134	0.498844	-1.00334	0.429385	0.929046
1054	TCOGS2:TC011348	0.129782	0	0.259565	Inf	Inf	0.965028	1
1055	TCOGS2:TC011130	738.023	629.279	846.768	1.34562	0.428268	8.89335e-05	0.0020465
1056	TCOGS2:TC011129	1.47922	0.819107	2.13933	2.61178	1.38504	0.711871	1
1057	TCOGS2:TC011349	2.80451	2.89725	2.71178	0.935986	-0.0954419	0.920155	1
1058	TCOGS2:TC011128	760.649	758.273	763.026	1.00627	0.00901623	0.735778	1
1059	TCOGS2:TC011350	177.128	165.321	188.934	1.14284	0.192619	0.228017	0.714804
1060	TCOGS2:TC011127	834.536	792.621	876.452	1.10576	0.145043	0.207727	0.686487
1061	TCOGS2:TC011351	0.221641	0	0.443282	Inf	Inf	0.918657	1
1062	TCOGS2:TC030021	1.56887	1.41917	1.71858	1.21098	0.27617	0.883055	1
1063	TCOGS2:TC011126	206.431	178.145	234.718	1.31757	0.397881	0.0122932	0.117853
1064	TCOGS2:TC011352	137.202	142.139	132.264	0.930525	-0.103883	0.553689	0.999732
1065	TCOGS2:TC011353	59.3802	65.1466	53.6137	0.82297	-0.281088	0.137881	0.560595
1066	TCOGS2:TC011125	675.05	717.243	632.857	0.882348	-0.180581	0.114902	0.509685
1067	TCOGS2:TC011354	406.731	429.373	384.088	0.894532	-0.160795	0.137057	0.558944
1068	TCOGS2:TC011355	287.032	275.484	298.581	1.08384	0.116152	0.542649	0.996463
1069	TCOGS2:TC011124	1422.71	1333.85	1511.57	1.13324	0.180457	0.0683691	0.377712
1070	TCOGS2:TC011356	1.15964	2.05971	0.259565	0.12602	-2.98827	0.202132	0.678957
1071	TCOGS2:TC011123	1218.45	1089.53	1347.37	1.23665	0.306435	0.113902	0.507631
1072	TCOGS2:TC011357	730.223	723.167	737.279	1.01951	0.027881	0.931926	1
1073	TCOGS2:TC011122	40.1699	51.8517	28.4881	0.549415	-0.864032	0.00742586	0.0827598
1074	TCOGS2:TC011121	12.5184	15.3879	9.6489	0.627046	-0.673357	0.175551	0.630683
1075	TCOGS2:TC011358	0.677216	0.338701	1.01573	2.9989	1.58443	0.65534	1
1076	TCOGS2:TC011120	782.716	796.685	768.747	0.964931	-0.0515016	0.615687	1
1077	TCOGS2:TC011359	185.163	197.147	173.178	0.878421	-0.187016	0.189596	0.655633
1078	TCOGS2:TC011119	128.559	144.271	112.848	0.782194	-0.354402	0.041229	0.275649
1079	TCOGS2:TC011118	101.592	84.7294	118.454	1.39802	0.48339	0.0370749	0.258023
1080	TCOGS2:TC011117	3.85781	2.58242	5.1332	1.98775	0.991133	0.246648	0.741812
1081	TCOGS2:TC011116	807.855	786.991	828.718	1.05302	0.0745345	0.531352	0.989726
1082	TCOGS2:TC011360	9.87418	10.1623	9.58609	0.943301	-0.0842103	0.907261	1
1083	TCOGS2:TC011115	1.43167	1.92345	0.939883	0.488644	-1.03315	0.684742	1
1084	TCOGS2:TC011361	2.04243	1.68597	2.3989	1.42285	0.508787	0.607989	1
1085	TCOGS2:TC011362	556.754	489.497	624.011	1.2748	0.350273	0.00341871	0.044344
1086	TCOGS2:TC011114	1178.26	1226.48	1130.03	0.921363	-0.118158	0.19366	0.665042
1087	TCOGS2:TC011363	0	0	0	NA	NA	NA	NA
1088	TCOGS2:TC011113	0	0	0	NA	NA	NA	NA
1089	TCOGS2:TC011112	3.01951	2.70025	3.33878	1.23647	0.306229	0.976827	1
1090	TCOGS2:TC011364	0	0	0	NA	NA	NA	NA
1091	TCOGS2:TC011111	0	0	0	NA	NA	NA	NA
1092	TCOGS2:TC011365	0	0	0	NA	NA	NA	NA
1093	TCOGS2:TC011110	0	0	0	NA	NA	NA	NA
1094	TCOGS2:TC011109	0	0	0	NA	NA	NA	NA
1095	TCOGS2:TC011366	1.14716	0.338701	1.95561	5.77386	2.52954	0.333493	0.840436
1096	TCOGS2:TC011108	0.497719	0.498837	0.496601	0.995519	-0.00647932	1	1
1097	TCOGS2:TC011367	0	0	0	NA	NA	NA	NA
1098	TCOGS2:TC011368	0.169351	0.338701	0	0	#NAME?	1	1
1099	TCOGS2:TC011369	0	0	0	NA	NA	NA	NA
1100	TCOGS2:TC011370	0.940253	0.421494	1.45901	3.46153	1.79141	0.449201	0.94199
1101	TCOGS2:TC011107	8.44934	9.81813	7.08055	0.721171	-0.471586	0.486279	0.963802
1102	TCOGS2:TC011106	300.443	299.004	301.882	1.00962	0.0138168	0.946629	1
1103	TCOGS2:TC011371	431.833	413.393	450.273	1.08921	0.123287	0.302269	0.809458
1104	TCOGS2:TC011372	153.883	155.92	151.846	0.973871	-0.0381969	0.565228	1
1105	TCOGS2:TC011105	192.198	189.363	195.033	1.02994	0.0425629	0.892917	1
1106	TCOGS2:TC011373	0	0	0	NA	NA	NA	NA
1107	TCOGS2:TC011104	0.678334	0.837538	0.519129	0.619828	-0.690061	1	1
1108	TCOGS2:TC030239	0.290814	0.581629	0	0	#NAME?	0.816746	1
1109	TCOGS2:TC030238	0.249418	0.498837	0	0	#NAME?	0.838977	1
1110	TCOGS2:TC030237	0	0	0	NA	NA	NA	NA
1111	TCOGS2:TC030236	0.421494	0.842987	0	0	#NAME?	0.794542	1
1112	TCOGS2:TC030235	0	0	0	NA	NA	NA	NA
1113	TCOGS2:TC030234	0	0	0	NA	NA	NA	NA
1114	TCOGS2:TC030233	0.129782	0	0.259565	Inf	Inf	0.965028	1
1115	TCOGS2:TC011374	1286.67	1285.15	1288.2	1.00238	0.0034283	0.751376	1
1116	TCOGS2:TC011101	39.8703	39.578	40.1625	1.01477	0.0211507	0.899069	1
1117	TCOGS2:TC011375	0.960829	1.66209	0.259565	0.156167	-2.67884	0.494132	0.969542
1118	TCOGS2:TC011100	395.353	378.84	411.867	1.08718	0.120591	0.269402	0.770712
1119	TCOGS2:TC011376	8.2175	8.94918	7.48581	0.83648	-0.257597	0.60127	1
1120	TCOGS2:TC011377	51.8588	57.0661	46.6516	0.817501	-0.290707	0.169546	0.620698
1121	TCOGS2:TC011099	354.709	250.937	458.481	1.82708	0.869538	3.41446e-06	0.000112087
1122	TCOGS2:TC011378	0.780435	1.56087	0	0	#NAME?	0.270018	0.771468
1123	TCOGS2:TC011379	392.475	405.199	379.751	0.937196	-0.0935769	0.529105	0.989401
1124	TCOGS2:TC011098	16.5913	18.6459	14.5368	0.779626	-0.359146	0.448071	0.941762
1125	TCOGS2:TC011097	1.15063	0.421494	1.87977	4.45977	2.15697	0.454747	0.943915
1126	TCOGS2:TC011096	0.0800676	0.160135	0	0	#NAME?	1	1
1127	TCOGS2:TC011380	231.452	219.66	243.244	1.10736	0.147129	0.629183	1
1128	TCOGS2:TC011095	760.526	744.313	776.739	1.04356	0.0615199	0.888695	1
1129	TCOGS2:TC011381	162.434	164.71	160.157	0.972359	-0.0404393	0.797882	1
1130	TCOGS2:TC011094	28.8669	31.4788	26.255	0.834053	-0.26179	0.374294	0.879394
1131	TCOGS2:TC011093	252.686	256.532	248.839	0.970014	-0.0439225	0.500375	0.972
1132	TCOGS2:TC011382	672.324	721.295	623.353	0.864213	-0.21054	0.0441255	0.286309
1133	TCOGS2:TC011383	202.171	208.612	195.729	0.938246	-0.0919616	0.477291	0.960615
1134	TCOGS2:TC011092	1.89612	1.08047	2.71178	2.50983	1.32759	0.434514	0.934242
1135	TCOGS2:TC011384	0.169351	0.338701	0	0	#NAME?	1	1
1136	TCOGS2:TC011091	0	0	0	NA	NA	NA	NA
1137	TCOGS2:TC011385	5.27974	6.2583	4.30119	0.687278	-0.541034	0.594189	1	catalase1
1138	TCOGS2:TC011090	65.8276	82.9698	48.6855	0.586786	-0.769093	0.000718727	0.0124301	catalase2
1139	TCOGS2:TC011089	412.831	408.612	417.05	1.02065	0.02949	1	1
1140	TCOGS2:TC011088	44.5404	41.7299	47.351	1.1347	0.182311	0.316969	0.823977
1141	TCOGS2:TC011087	1347.35	1350.1	1344.61	0.995937	-0.00587395	0.683638	1
1142	TCOGS2:TC011387	0	0	0	NA	NA	NA	NA
1143	TCOGS2:TC011086	62.0531	64.8687	59.2376	0.913192	-0.13101	1	1
1144	TCOGS2:TC011388	309.239	326.97	291.509	0.891546	-0.16562	0.173639	0.628376
1145	TCOGS2:TC011085	3008.66	2842.07	3175.24	1.11723	0.159923	0.332794	0.83988
1146	TCOGS2:TC011389	5735.59	5410.81	6060.38	1.12005	0.163562	0.319826	0.826594
1147	TCOGS2:TC011390	1349.26	1843.18	855.342	0.464059	-1.10762	1.39963e-07	5.68594e-06
1148	TCOGS2:TC011084	2.44993	4.6403	0.259565	0.0559371	-4.16005	0.0243228	0.195784
1149	TCOGS2:TC011083	0	0	0	NA	NA	NA	NA
1150	TCOGS2:TC011391	0.221641	0	0.443282	Inf	Inf	0.965043	1
1151	TCOGS2:TC011392	113.296	131.858	94.7351	0.718466	-0.477009	0.047839	0.301545
1152	TCOGS2:TC011393	56.2923	57.2405	55.3441	0.966869	-0.0486077	0.898593	1
1153	TCOGS2:TC011394	280.147	271.194	289.101	1.06603	0.0922481	0.623577	1
1154	TCOGS2:TC011082	3051.61	2802.91	3300.32	1.17746	0.235682	0.0196503	0.167431
1155	TCOGS2:TC011395	23.563	26.8811	20.2449	0.753129	-0.409031	0.256684	0.75324
1156	TCOGS2:TC011396	2.65904	2.6063	2.71178	1.04047	0.0572341	0.867314	1
1157	TCOGS2:TC011081	2560.53	2494.71	2626.35	1.05277	0.0741856	0.486242	0.963802
1158	TCOGS2:TC011397	2358.29	2313.97	2402.61	1.0383	0.0542284	0.69126	1
1159	TCOGS2:TC011080	12.6295	10.6759	14.5831	1.36598	0.449935	0.231466	0.720327
1160	TCOGS2:TC011398	423.097	395.981	450.213	1.13696	0.185176	0.276404	0.780802
1161	TCOGS2:TC011399	2819.7	2947.55	2691.86	0.913252	-0.130916	0.138043	0.560595
1162	TCOGS2:TC011079	74.5884	76.9858	72.1909	0.937717	-0.0927752	0.550939	0.999148
1163	TCOGS2:TC011078	36.863	10.8213	62.9047	5.81307	2.5393	7.22356e-11	4.25821e-09	P126
1164	TCOGS2:TC011077	0	0	0	NA	NA	NA	NA
1165	TCOGS2:TC011400	1.2478	1.73944	0.756166	0.434719	-1.20185	0.601458	1
1166	TCOGS2:TC011401	21.2882	32.5778	9.99858	0.306914	-1.70409	0.0274001	0.211934
1167	TCOGS2:TC011402	0	0	0	NA	NA	NA	NA
1168	TCOGS2:TC011403	0.658972	1.31794	0	0	#NAME?	0.272688	0.775217
1169	TCOGS2:TC011404	297.943	308.567	287.319	0.93114	-0.10293	0.639653	1
1170	TCOGS2:TC011076	35.2768	40.616	29.9376	0.73709	-0.440086	0.335557	0.842113
1171	TCOGS2:TC011405	86.7516	91.5876	81.9157	0.894397	-0.161012	0.518107	0.983832
1172	TCOGS2:TC011075	12.0579	11.8392	12.2766	1.03694	0.0523372	0.913751	1
1173	TCOGS2:TC011074	0.129782	0	0.259565	Inf	Inf	0.965028	1
1174	TCOGS2:TC011406	34.8549	38.2598	31.45	0.82201	-0.282772	0.415699	0.919294
1175	TCOGS2:TC011073	3898.43	3903.45	3893.41	0.99743	-0.00371302	0.96303	1
1176	TCOGS2:TC011408	233.284	212.6	253.968	1.19458	0.256502	0.0849818	0.428715
1177	TCOGS2:TC011071	0.956987	1.15781	0.756166	0.653101	-0.614622	0.855721	1
1178	TCOGS2:TC011070	9.67571	5.61231	13.7391	2.44804	1.29162	0.0301118	0.223787
1179	TCOGS2:TC011069	9.67777	13.9853	5.37024	0.383992	-1.38085	0.0190523	0.163486
1180	TCOGS2:TC011409	0	0	0	NA	NA	NA	NA
1181	TCOGS2:TC011410	0.328368	0.160135	0.496601	3.10114	1.6328	1	1
1182	TCOGS2:TC011411	47.6892	22.7692	72.6093	3.18892	1.67307	1.99038e-06	6.8589e-05
1183	TCOGS2:TC011412	0	0	0	NA	NA	NA	NA
1184	TCOGS2:TC030448	71.0854	63.4812	78.6895	1.23957	0.309842	0.105269	0.488701
1185	TCOGS2:TC011068	75.092	89.9838	60.2001	0.66901	-0.579899	0.0665487	0.372635
1186	TCOGS2:TC011413	9.33653	2.16638	16.5067	7.61948	2.92969	2.01243e-06	6.90054e-05
1187	TCOGS2:TC011414	0	0	0	NA	NA	NA	NA
1188	TCOGS2:TC011067	30.8187	18.8815	42.7559	2.26443	1.17915	0.000924527	0.0153751	H125
1189	TCOGS2:TC011066	11.1128	11.99	10.2356	0.853682	-0.228229	0.7625	1
1190	TCOGS2:TC011415	0.389347	0	0.778694	Inf	Inf	0.379486	0.882197
1191	TCOGS2:TC011065	3.09846	4.73791	1.45901	0.307945	-1.69926	0.186884	0.651952
1192	TCOGS2:TC011064	834.534	803.719	865.349	1.07668	0.106591	0.574275	1
1193	TCOGS2:TC011063	3.9143	3.06283	4.76577	1.556	0.637844	0.45409	0.943746
1194	TCOGS2:TC011416	1.9189	0.658972	3.17882	4.82391	2.2702	0.340137	0.846099
1195	TCOGS2:TC011062	227.808	192.067	263.549	1.37217	0.45646	0.000586383	0.0105359
1196	TCOGS2:TC011061	23.4728	21.615	25.3306	1.1719	0.228848	0.690687	1
1197	TCOGS2:TC011417	1928.25	2014.18	1842.32	0.914671	-0.128675	0.288372	0.792778
1198	TCOGS2:TC011060	1.10061	0.979242	1.22198	1.24788	0.319479	1	1
1199	TCOGS2:TC011059	246.522	244.645	248.4	1.01535	0.0219774	0.914679	1
1200	TCOGS2:TC011418	190.971	208.34	173.602	0.833265	-0.263153	0.163222	0.608277
1201	TCOGS2:TC011058	1308.93	1286.23	1331.63	1.0353	0.0500462	0.536005	0.993123
1202	TCOGS2:TC011419	502.778	431.483	574.073	1.33047	0.411931	0.000195841	0.00412307
1203	TCOGS2:TC011057	8.86028	6.897	10.8236	1.56931	0.650133	0.480847	0.961212
1204	TCOGS2:TC011056	545.181	516.011	574.35	1.11306	0.154529	0.230791	0.719267
1205	TCOGS2:TC011420	0.508983	0.498837	0.519129	1.04068	0.057527	1	1
1206	TCOGS2:TC011421	0	0	0	NA	NA	NA	NA
1207	TCOGS2:TC011422	0.432388	0.421494	0.443282	1.05169	0.0727129	1	1
1208	TCOGS2:TC011423	0	0	0	NA	NA	NA	NA
1209	TCOGS2:TC011055	2.5941	3.67587	1.51233	0.411421	-1.28131	0.387988	0.89332
1210	TCOGS2:TC011424	0	0	0	NA	NA	NA	NA
1211	TCOGS2:TC011425	0	0	0	NA	NA	NA	NA
1212	TCOGS2:TC011054	0.248301	0	0.496601	Inf	Inf	0.965048	1
1213	TCOGS2:TC011053	3.12213	2.60086	3.6434	1.40085	0.486299	0.441677	0.938409
1214	TCOGS2:TC011426	0.631194	0.819107	0.443282	0.541177	-0.885828	0.785014	1
1215	TCOGS2:TC011427	59.8479	90.4207	29.2751	0.323765	-1.62698	7.43972e-09	3.54166e-07	NimA
1216	TCOGS2:TC011428	51.9191	46.7068	57.1315	1.2232	0.290655	0.57383	1	NimB
1217	TCOGS2:TC011052	213.905	311.043	116.766	0.375402	-1.41349	1.50889e-07	6.09407e-06
1218	TCOGS2:TC011429	1.29242	0.498837	2.08601	4.18175	2.06411	0.446626	0.941176
1219	TCOGS2:TC011430	308.594	306.701	310.487	1.01234	0.0177005	0.748904	1
1220	TCOGS2:TC011431	0.351423	0	0.702846	Inf	Inf	0.649296	1
1221	TCOGS2:TC030430	0	0	0	NA	NA	NA	NA
1222	TCOGS2:TC011432	0	0	0	NA	NA	NA	NA
1223	TCOGS2:TC011051	1285.28	1297.14	1273.43	0.981717	-0.0266204	0.856108	1
1224	TCOGS2:TC011050	368.572	385.121	352.023	0.914058	-0.129642	0.39032	0.895057
1225	TCOGS2:TC011433	973.665	916.781	1030.55	1.1241	0.168764	0.0811981	0.418778
1226	TCOGS2:TC011434	1.70685	2.16093	1.25277	0.579735	-0.786534	0.673804	1
1227	TCOGS2:TC011049	220.284	229.855	210.713	0.916723	-0.125442	0.272989	0.775419
1228	TCOGS2:TC030188	0.0800676	0.160135	0	0	#NAME?	1	1
1229	TCOGS2:TC011048	116.23	116.199	116.261	1.00053	0.000765535	0.877808	1
1230	TCOGS2:TC011435	103.8	110.075	97.5251	0.885989	-0.17464	0.543091	0.996746
1231	TCOGS2:TC011436	10.0927	12.2184	7.96712	0.65206	-0.616922	0.449941	0.942812
1232	TCOGS2:TC011047	48.1256	45.194	51.0572	1.12973	0.175982	0.295539	0.802564
1233	TCOGS2:TC011437	855.56	843.334	867.786	1.02899	0.0412357	1	1
1234	TCOGS2:TC011438	184.656	218.636	150.677	0.689168	-0.537073	0.000333886	0.00658878
1235	TCOGS2:TC011046	312.159	309.73	314.588	1.01568	0.0224514	0.963482	1
1236	TCOGS2:TC011439	1585.88	1580.42	1591.35	1.00691	0.00993802	0.917941	1
1237	TCOGS2:TC011440	53.5348	50.9586	56.111	1.10111	0.138957	0.683835	1
1238	TCOGS2:TC011441	96.9525	95.0797	98.8253	1.0394	0.0557441	0.635209	1
1239	TCOGS2:TC011442	96.6425	97.0031	96.282	0.992566	-0.0107653	0.801396	1
1240	TCOGS2:TC011443	59.974	55.1149	64.833	1.17633	0.234287	0.393769	0.897959
1241	TCOGS2:TC011444	2.6098	2.46277	2.75684	1.1194	0.162732	0.89499	1
1242	TCOGS2:TC011445	19.8332	17.696	21.9705	1.24156	0.31215	0.429137	0.929046
1243	TCOGS2:TC011446	101.246	93.2625	109.23	1.17121	0.228005	0.382292	0.88649
1244	TCOGS2:TC011045	172.305	181.627	162.983	0.89735	-0.156258	0.926301	1
1245	TCOGS2:TC016214	0.169351	0.338701	0	0	#NAME?	1	1
1246	TCOGS2:TC016215	1583.97	1487.73	1680.21	1.12938	0.175529	0.288247	0.792677
1247	TCOGS2:TC016216	96.4049	99.3997	93.4102	0.939744	-0.0896601	0.637623	1
1248	TCOGS2:TC016213	2.57455	3.14017	2.00893	0.639753	-0.644414	0.551231	0.999148
1249	TCOGS2:TC016217	0	0	0	NA	NA	NA	NA
1250	TCOGS2:TC016218	15.7761	13.3318	18.2205	1.3667	0.450692	0.464977	0.952644
1251	TCOGS2:TC016212	9.50536	8.89601	10.1147	1.13699	0.185224	0.608108	1
1252	TCOGS2:TC016211	7.60016	7.05897	8.14134	1.15333	0.205808	0.552174	0.999732
1253	TCOGS2:TC016219	172.606	160.123	185.09	1.15592	0.209045	0.293443	0.799562
1254	TCOGS2:TC016220	264.992	282.485	247.499	0.876151	-0.190749	0.167797	0.617067
1255	TCOGS2:TC016210	25.9907	27.5527	24.4287	0.886618	-0.173616	0.562689	1
1256	TCOGS2:TC016209	32.0562	28.2616	35.8508	1.26854	0.343163	0.446761	0.941176
1257	TCOGS2:TC016208	785.369	833.048	737.691	0.885533	-0.175382	0.134879	0.554609
1258	TCOGS2:TC016221	34.7428	36.7083	32.7774	0.892914	-0.163408	0.87188	1
1259	TCOGS2:TC030425	3.77079	4.57024	2.97134	0.650151	-0.621153	0.690336	1
1260	TCOGS2:TC016207	38.9975	13.9965	63.9986	4.57249	2.19298	1.64083e-06	5.76913e-05
1261	TCOGS2:TC016206	0	0	0	NA	NA	NA	NA
1262	TCOGS2:TC016205	67.8887	69.5032	66.2742	0.953542	-0.0686313	0.327255	0.834738
1263	TCOGS2:TC016222	0.210747	0.421494	0	0	#NAME?	1	1
1264	TCOGS2:TC016204	51.9083	45.6611	58.1555	1.27363	0.348949	0.189914	0.655916
1265	TCOGS2:TC016223	13.5454	15.0513	12.0395	0.799902	-0.322104	0.583659	1
1266	TCOGS2:TC016224	112.116	120.743	103.489	0.8571	-0.222464	0.136956	0.558944
1267	TCOGS2:TC016203	76.5458	78.318	74.7736	0.954744	-0.0668148	0.905268	1
1268	TCOGS2:TC016225	303.223	292.433	314.013	1.0738	0.102719	0.689333	1
1269	TCOGS2:TC016202	104.698	105.201	104.194	0.990431	-0.013871	0.750799	1
1270	TCOGS2:TC016201	135.313	131.241	139.385	1.06205	0.0868532	0.75314	1
1271	TCOGS2:TC016226	189.661	201.184	178.137	0.885443	-0.175529	0.176295	0.632036
1272	TCOGS2:TC016200	112.435	120.435	104.435	0.867151	-0.205645	0.267222	0.768331
1273	TCOGS2:TC016227	154.491	160.394	148.588	0.926395	-0.1103	0.890584	1
1274	TCOGS2:TC016199	3.5897	3.27643	3.90296	1.19123	0.252447	0.954623	1
1275	TCOGS2:TC016228	1497.22	1460.8	1533.64	1.04986	0.0701922	0.52187	0.986015
1276	TCOGS2:TC016229	5.64849	5.27722	6.01977	1.14071	0.189929	1	1
1277	TCOGS2:TC016198	80.6524	83.2126	78.0921	0.938464	-0.0916263	0.486141	0.963802
1278	TCOGS2:TC016197	487.037	481.59	492.485	1.02262	0.032275	0.868519	1
1279	TCOGS2:TC016230	145.57	129.753	161.387	1.2438	0.31476	0.340638	0.84621
1280	TCOGS2:TC016231	105.721	119.85	91.5919	0.764221	-0.387938	0.0818982	0.420354
1281	TCOGS2:TC016232	0.328368	0.160135	0.496601	3.10114	1.6328	1	1
1282	TCOGS2:TC016196	140.633	141.254	140.012	0.991205	-0.0127441	0.632368	1
1283	TCOGS2:TC016233	0	0	0	NA	NA	NA	NA
1284	TCOGS2:TC016195	3.87768	4.57777	3.17759	0.694135	-0.526712	0.738818	1
1285	TCOGS2:TC016194	31.8061	31.2377	32.3746	1.03639	0.0515715	0.678153	1
1286	TCOGS2:TC016234	6.46563	3.25983	9.67143	2.96685	1.56893	0.0334301	0.241598
1287	TCOGS2:TC016193	0	0	0	NA	NA	NA	NA
1288	TCOGS2:TC016192	10.7144	11.4361	9.99258	0.873773	-0.19467	0.737167	1
1289	TCOGS2:TC016235	5.82103	5.40778	6.23427	1.15284	0.205186	0.9473	1
1290	TCOGS2:TC016191	0.748965	0.741764	0.756166	1.01942	0.027743	1	1
1291	TCOGS2:TC011044	73.8582	86.4722	61.2442	0.708253	-0.497664	0.0115345	0.112568
1292	TCOGS2:TC011447	21.2975	24.8084	17.7867	0.716963	-0.480029	0.109596	0.498481
1293	TCOGS2:TC011043	995.857	987.787	1003.93	1.01634	0.0233807	0.819594	1
1294	TCOGS2:TC011042	297.562	309.552	285.573	0.922539	-0.116318	0.372174	0.877342
1295	TCOGS2:TC011448	27.2099	26.7116	27.7082	1.03731	0.0528476	0.870215	1
1296	TCOGS2:TC011041	0.129782	0	0.259565	Inf	Inf	0.900838	1
1297	TCOGS2:TC011449	0.496601	0	0.993203	Inf	Inf	0.549178	0.998787
1298	TCOGS2:TC011040	359.783	370.807	348.759	0.94054	-0.0884381	0.290424	0.795243
1299	TCOGS2:TC011450	137.979	146.979	128.98	0.87754	-0.188463	0.288171	0.792677
1300	TCOGS2:TC011039	724.287	850.536	598.039	0.703132	-0.508133	0.000332403	0.00656887
1301	TCOGS2:TC011038	473.388	474.501	472.275	0.995308	-0.00678515	0.898715	1
1302	TCOGS2:TC011451	433.271	441.771	424.772	0.961521	-0.0566092	0.533884	0.991817
1303	TCOGS2:TC011037	1460.82	1532.79	1388.85	0.906089	-0.142275	0.0901277	0.44432
1304	TCOGS2:TC011036	10.1442	1.65664	18.6317	11.2467	3.49143	1.13865e-06	4.0759e-05
1305	TCOGS2:TC011035	2426.51	2191.19	2661.84	1.21479	0.280707	0.00155454	0.0236909
1306	TCOGS2:TC011034	740.195	729.09	751.301	1.03046	0.0432947	0.846034	1
1307	TCOGS2:TC011452	18.0543	27.9577	8.15083	0.291542	-1.77822	0.0129395	0.122439
1308	TCOGS2:TC011033	679.687	662.362	697.011	1.05231	0.0735614	1	1
1309	TCOGS2:TC011453	2.3769	2.46277	2.29103	0.930264	-0.104288	1	1
1310	TCOGS2:TC011454	36.9283	35.6496	38.2069	1.07173	0.0999477	0.649642	1
1311	TCOGS2:TC011032	10.1808	8.81863	11.5429	1.30893	0.388384	0.977958	1
1312	TCOGS2:TC011031	1036.55	1075	998.103	0.92847	-0.107073	0.41564	0.919294
1313	TCOGS2:TC011030	117.444	128.842	106.046	0.823069	-0.280915	0.449866	0.942812
1314	TCOGS2:TC011455	1843.17	1931.88	1754.46	0.908161	-0.138979	0.139131	0.562393
1315	TCOGS2:TC011029	312.933	345.773	280.094	0.810052	-0.303913	0.0157477	0.141566
1316	TCOGS2:TC011456	131.811	139.563	124.059	0.888908	-0.169894	0.316199	0.823049
1317	TCOGS2:TC011028	3021.46	3043.77	2999.16	0.985343	-0.0213023	0.902713	1
1318	TCOGS2:TC011457	420.344	413.126	427.562	1.03494	0.0495513	0.509772	0.978314
1319	TCOGS2:TC011027	62.0272	54.012	70.0423	1.29679	0.374945	0.350496	0.85779
1320	TCOGS2:TC011026	408.124	403.126	413.121	1.02479	0.0353334	0.759199	1
1321	TCOGS2:TC011025	477.998	482.228	473.767	0.982453	-0.0255392	0.685784	1
1322	TCOGS2:TC011024	617.869	603.541	632.197	1.04748	0.0669232	0.595826	1
1323	TCOGS2:TC011458	79.0386	83.2393	74.838	0.89907	-0.153494	1	1
1324	TCOGS2:TC011460	506.343	447.407	565.28	1.26346	0.337378	0.170987	0.623338
1325	TCOGS2:TC011023	670.056	694.854	645.258	0.928624	-0.106833	0.232505	0.722334
1326	TCOGS2:TC011022	885.945	922.193	849.696	0.921386	-0.118123	0.348375	0.855606
1327	TCOGS2:TC011021	721.722	715.625	727.82	1.01704	0.0243791	0.874577	1
1328	TCOGS2:TC011020	52.1557	61.6527	42.6587	0.69192	-0.531324	0.0632031	0.361202
1329	TCOGS2:TC011019	2200.64	2081.14	2320.14	1.11484	0.156836	0.179559	0.638525
1330	TCOGS2:TC011461	21.0379	32.5868	9.48894	0.29119	-1.77997	0.0027295	0.0371797
1331	TCOGS2:TC011462	120.832	137.685	103.979	0.755193	-0.405083	0.245711	0.741091
1332	TCOGS2:TC011463	0	0	0	NA	NA	NA	NA
1333	TCOGS2:TC011464	0	0	0	NA	NA	NA	NA
1334	TCOGS2:TC011465	0	0	0	NA	NA	NA	NA
1335	TCOGS2:TC011018	0	0	0	NA	NA	NA	NA
1336	TCOGS2:TC011017	0.169351	0.338701	0	0	#NAME?	1	1
1337	TCOGS2:TC030362	0.459047	0.421494	0.496601	1.17819	0.236577	1	1
1338	TCOGS2:TC030363	0.587002	0.677403	0.496601	0.733096	-0.447926	1	1
1339	TCOGS2:TC011016	0	0	0	NA	NA	NA	NA
1340	TCOGS2:TC030364	0	0	0	NA	NA	NA	NA
1341	TCOGS2:TC011015	0.0800676	0.160135	0	0	#NAME?	1	1
1342	TCOGS2:TC030365	0.590844	1.18169	0	0	#NAME?	0.54501	0.996746
1343	TCOGS2:TC011014	0	0	0	NA	NA	NA	NA	P124
1344	TCOGS2:TC030578	60.0191	55.6615	64.3768	1.15658	0.209861	0.148238	0.579934
1345	TCOGS2:TC030585	1138.34	1052.49	1224.19	1.16314	0.218026	0.0377918	0.261634
1346	TCOGS2:TC011467	192.297	187.787	196.807	1.04803	0.0676819	1	1
1347	TCOGS2:TC011013	98.9918	96.8079	101.176	1.04512	0.0636651	0.980031	1
1348	TCOGS2:TC011468	378.399	387.115	369.683	0.95497	-0.0664733	0.41874	0.922177
1349	TCOGS2:TC011012	885.515	854.935	916.096	1.07154	0.0996833	0.339105	0.844828
1350	TCOGS2:TC011011	118.701	123.52	113.881	0.92197	-0.117209	0.535918	0.993123
1351	TCOGS2:TC030174	5.81236	3.02235	8.60238	2.84626	1.50907	0.0291624	0.220396
1352	TCOGS2:TC011469	5.20676	3.96473	6.44878	1.62654	0.701805	0.87496	1
1353	TCOGS2:TC011470	0.74077	0	1.48154	Inf	Inf	0.115023	0.509685
1354	TCOGS2:TC011010	218.094	216.505	219.683	1.01468	0.021023	0.89597	1
1355	TCOGS2:TC011009	69.2644	71.8207	66.708	0.928813	-0.10654	0.737088	1
1356	TCOGS2:TC011471	2.7828	3.7937	1.7719	0.467064	-1.09831	0.469614	0.956033
1357	TCOGS2:TC011472	376.941	358.871	395.011	1.1007	0.138427	0.368516	0.87407
1358	TCOGS2:TC030737	319.898	303.569	336.226	1.10758	0.147407	0.377904	0.881841
1359	TCOGS2:TC030579	345.835	366.176	325.493	0.888897	-0.169912	0.278385	0.782396
1360	TCOGS2:TC011008	89.3442	86.0749	92.6136	1.07597	0.105632	0.699109	1
1361	TCOGS2:TC011474	0.301708	0.160135	0.443282	2.76817	1.46893	1	1
1362	TCOGS2:TC011475	173.807	162.112	185.502	1.14428	0.194439	0.425694	0.927055
1363	TCOGS2:TC011007	776.166	721.703	830.628	1.15093	0.202797	0.0896217	0.442929
1364	TCOGS2:TC011476	775.325	874.518	676.132	0.773148	-0.371183	0.000630802	0.0111745
1365	TCOGS2:TC011006	0.538218	0.32027	0.756166	2.36103	1.23941	1	1
1366	TCOGS2:TC011477	64.733	75.664	53.802	0.711065	-0.491947	0.0516237	0.317445
1367	TCOGS2:TC011005	116.118	118.441	113.795	0.960768	-0.0577406	0.710713	1
1368	TCOGS2:TC011004	89.9555	80.5015	99.4096	1.23488	0.30437	0.164306	0.610221
1369	TCOGS2:TC011478	0.20985	0.160135	0.259565	1.62091	0.696805	1	1
1370	TCOGS2:TC011479	0	0	0	NA	NA	NA	NA
1371	TCOGS2:TC011480	0	0	0	NA	NA	NA	NA
1372	TCOGS2:TC011481	0.408436	0.32027	0.496601	1.55057	0.632798	1	1
1373	TCOGS2:TC011003	2319.13	2103.35	2534.9	1.20517	0.26924	0.0292063	0.220551
1374	TCOGS2:TC011482	0	0	0	NA	NA	NA	NA
1375	TCOGS2:TC011002	0.628619	0.997673	0.259565	0.26017	-1.94247	0.742695	1
1376	TCOGS2:TC011001	0	0	0	NA	NA	NA	NA
1377	TCOGS2:TC011000	0	0	0	NA	NA	NA	NA
1378	TCOGS2:TC010999	3.10306	4.80044	1.40569	0.292826	-1.77188	0.0767248	0.404748
1379	TCOGS2:TC004377	14.8841	18.6697	11.0984	0.59446	-0.750348	0.161208	0.60455
1380	TCOGS2:TC004376	226.293	257.774	194.812	0.755747	-0.404024	0.00622637	0.071108
1381	TCOGS2:TC004378	350.645	390.764	310.527	0.794667	-0.331577	0.011148	0.110546
1382	TCOGS2:TC004375	531.226	557.035	505.416	0.907332	-0.140297	0.226354	0.712133
1383	TCOGS2:TC004374	292.225	256.963	327.486	1.27445	0.349875	0.0244969	0.196622
1384	TCOGS2:TC004379	271.712	228.361	315.063	1.37967	0.464323	0.000825819	0.0139683
1385	TCOGS2:TC004380	562.312	604.486	520.139	0.860466	-0.21681	0.0839275	0.425878
1386	TCOGS2:TC004373	1184.69	1275.23	1094.16	0.858014	-0.220927	0.0339405	0.243615
1387	TCOGS2:TC004381	991.603	986.179	997.027	1.011	0.0157833	0.934667	1
1388	TCOGS2:TC004382	661.672	646.09	677.253	1.04823	0.0679593	0.368211	0.87407
1389	TCOGS2:TC004372	0.0800676	0.160135	0	0	#NAME?	1	1
1390	TCOGS2:TC004383	11.542	17.5288	5.55519	0.316917	-1.65782	0.00933743	0.0978453
1391	TCOGS2:TC004371	1.60621	0.760195	2.45221	3.22577	1.68964	0.311273	0.820244
1392	TCOGS2:TC004370	103.552	87.2049	119.9	1.37492	0.459347	0.0439505	0.285943
1393	TCOGS2:TC004369	377.064	388.219	365.91	0.942535	-0.0853814	0.587555	1
1394	TCOGS2:TC004384	165.764	183.733	147.794	0.804396	-0.314022	0.0909678	0.446479
1395	TCOGS2:TC004368	733.816	711.73	755.901	1.06206	0.0868671	0.316255	0.823049
1396	TCOGS2:TC004385	205.889	205.278	206.501	1.00596	0.00856834	0.902543	1
1397	TCOGS2:TC004367	799.437	794.815	804.06	1.01163	0.0166846	0.941063	1
1398	TCOGS2:TC004366	4659.22	4983.9	4334.54	0.869708	-0.201398	0.0425424	0.280906
1399	TCOGS2:TC004386	17.4549	17.9077	17.0021	0.949426	-0.0748729	0.957857	1
1400	TCOGS2:TC004365	542.349	553.299	531.399	0.960419	-0.0582636	0.526097	0.988876
1401	TCOGS2:TC004387	190.555	207.086	174.025	0.840349	-0.25094	0.203178	0.680126
1402	TCOGS2:TC004364	811.256	854.636	767.877	0.898484	-0.154435	0.156889	0.598233
1403	TCOGS2:TC004388	253.131	282.718	223.544	0.790697	-0.338802	0.0173383	0.151538
1404	TCOGS2:TC004389	18.4888	18.8649	18.1126	0.960122	-0.0587105	0.758457	1
1405	TCOGS2:TC004363	80.4534	92.933	67.9738	0.731428	-0.451212	0.0397883	0.269054
1406	TCOGS2:TC004362	49.6529	56.4788	42.8269	0.758284	-0.399189	0.0754647	0.401606
1407	TCOGS2:TC004361	1325.85	1283.54	1368.16	1.06592	0.0921042	0.637962	1
1408	TCOGS2:TC004360	129.804	130.097	129.511	0.995498	-0.00650953	0.807833	1
1409	TCOGS2:TC004390	320.731	319.025	322.437	1.01069	0.0153473	0.775609	1
1410	TCOGS2:TC004391	1000.83	1043.17	958.493	0.918827	-0.122135	0.235097	0.725992
1411	TCOGS2:TC004392	2.57076	1.96393	3.17759	1.61797	0.694187	0.729983	1
1412	TCOGS2:TC004393	6307.53	6368.6	6246.47	0.980824	-0.0279339	0.588339	1
1413	TCOGS2:TC004359	497.793	498.179	497.408	0.998453	-0.0022342	0.89527	1
1414	TCOGS2:TC004394	182.832	190.454	175.21	0.91996	-0.120356	0.48909	0.965978
1415	TCOGS2:TC004395	598.561	644.075	553.046	0.858666	-0.219831	0.0684855	0.37798
1416	TCOGS2:TC004358	183.43	197.876	168.985	0.853992	-0.227705	0.135486	0.556113
1417	TCOGS2:TC004396	833.034	859	807.068	0.939543	-0.0899689	0.663419	1
1418	TCOGS2:TC004397	562.861	557.637	568.086	1.01874	0.0267837	0.707463	1
1419	TCOGS2:TC004357	739.223	705.334	773.112	1.09609	0.132371	0.162245	0.606118
1420	TCOGS2:TC004398	1129.89	1082.45	1177.33	1.08765	0.121218	0.237958	0.731079
1421	TCOGS2:TC004399	763.338	737.033	789.642	1.07138	0.0994683	0.223558	0.708915
1422	TCOGS2:TC004356	774.056	735.108	813.003	1.10596	0.145305	0.159257	0.601959
1423	TCOGS2:TC004400	2875.63	2600.36	3150.9	1.21172	0.277053	0.0284273	0.216138
1424	TCOGS2:TC004401	68.9749	65.3322	72.6177	1.11151	0.152526	0.502581	0.974286
1425	TCOGS2:TC004402	36.4686	30.2406	42.6965	1.4119	0.497633	0.168714	0.61882
1426	TCOGS2:TC004355	66.058	88.354	43.7621	0.495304	-1.01361	0.0044686	0.0549328
1427	TCOGS2:TC015365	126.934	121.506	132.361	1.08934	0.123454	0.468388	0.955521	pelle
1428	TCOGS2:TC030747	29.2311	32.4584	26.0039	0.801146	-0.319863	0.452875	0.943746
1429	TCOGS2:TC030646	153.023	161.4	144.646	0.896195	-0.158115	0.334134	0.841221
1430	TCOGS2:TC015364	293.687	279.564	307.81	1.10104	0.13886	0.182512	0.644676
1431	TCOGS2:TC015367	203.097	203.493	202.701	0.996107	-0.00562669	1	1
1432	TCOGS2:TC015368	3.66908	5.36001	1.97814	0.369055	-1.43809	0.175067	0.630377
1433	TCOGS2:TC015363	3.71035	2.2567	5.16399	2.28829	1.19427	0.286786	0.791245
1434	TCOGS2:TC015362	206.225	201.846	210.603	1.04338	0.0612674	0.764208	1
1435	TCOGS2:TC030137	1.62023	1.59773	1.64273	1.02816	0.0400683	1	1
1436	TCOGS2:TC015361	400.045	413.17	386.919	0.936465	-0.0947038	0.257029	0.75324
1437	TCOGS2:TC015369	156.215	155.7	156.73	1.00662	0.00951273	1	1
1438	TCOGS2:TC015360	238.166	191.343	284.989	1.48942	0.574748	1.64082e-05	0.000460128
1439	TCOGS2:TC015359	318.647	297.201	340.093	1.14432	0.194493	0.0721255	0.390753
1440	TCOGS2:TC015358	8.17672	5.56791	10.7855	1.93709	0.95389	0.0855704	0.430794
1441	TCOGS2:TC015370	163.193	115.913	210.473	1.81578	0.860587	3.27319e-09	1.67319e-07
1442	TCOGS2:TC015371	22.7371	23.9101	21.564	0.90188	-0.148993	0.758894	1
1443	TCOGS2:TC015372	554.96	533.192	576.728	1.08165	0.113236	0.588447	1
1444	TCOGS2:TC015373	55883.8	55892	55875.6	0.999706	-0.000424866	0.855363	1
1445	TCOGS2:TC015374	323.721	293.316	354.126	1.20732	0.27181	0.053606	0.32599
1446	TCOGS2:TC030144	0.338701	0.677403	0	0	#NAME?	0.739032	1
1447	TCOGS2:TC030143	0.497719	0.498837	0.496601	0.995519	-0.00647932	1	1
1448	TCOGS2:TC030142	1.60643	0.997673	2.21518	2.22034	1.15078	0.580582	1
1449	TCOGS2:TC030141	1.28681	0.64054	1.93309	3.0179	1.59354	0.939826	1
1450	TCOGS2:TC030140	0.980973	0.480405	1.48154	3.08394	1.62477	0.519838	0.984459
1451	TCOGS2:TC030139	0	0	0	NA	NA	NA	NA
1452	TCOGS2:TC030138	0.221641	0	0.443282	Inf	Inf	0.918657	1
1453	TCOGS2:TC015356	1.5613	1.73944	1.38316	0.795179	-0.330648	0.78674	1
1454	TCOGS2:TC030268	0.129782	0	0.259565	Inf	Inf	0.930411	1
1455	TCOGS2:TC030760	1377.31	1391.47	1363.14	0.979642	-0.0296736	0.703857	1
1456	TCOGS2:TC030613	650.072	651.065	649.078	0.996948	-0.00441052	0.667762	1
1457	TCOGS2:TC015355	33.8208	35.317	32.3247	0.915275	-0.127722	0.815045	1
1458	TCOGS2:TC015376	780.739	762.398	799.08	1.04811	0.0677951	0.433175	0.932427
1459	TCOGS2:TC015354	297.032	294.436	299.627	1.01763	0.025213	0.92478	1
1460	TCOGS2:TC015377	322.682	286.81	358.554	1.25015	0.322096	0.01884	0.162112
1461	TCOGS2:TC015353	480.027	491.185	468.87	0.954569	-0.0670788	0.570879	1
1462	TCOGS2:TC015352	19.973	12.8293	27.1168	2.11365	1.07974	0.0111689	0.110566
1463	TCOGS2:TC015378	11.4058	5.82382	16.9878	2.91695	1.54446	0.00245006	0.0341082
1464	TCOGS2:TC015379	53.333	12.8293	93.8366	7.31422	2.8707	1.45971e-25	2.10639e-23
1465	TCOGS2:TC015380	370.081	286.017	454.145	1.58783	0.667056	2.75824e-07	1.07633e-05
1466	TCOGS2:TC015351	144.487	83.7463	205.227	2.45059	1.29313	2.17323e-13	1.6633e-11
1467	TCOGS2:TC015350	177.963	180.982	174.943	0.966632	-0.0489606	0.857008	1
1468	TCOGS2:TC015381	22.5404	2.1425	42.9384	20.0412	4.3249	9.60679e-19	9.85799e-17
1469	TCOGS2:TC015349	0.654028	0.421494	0.886563	2.10338	1.07271	0.881143	1
1470	TCOGS2:TC015382	1.30121	1.89957	0.702846	0.370002	-1.43439	0.507802	0.977706
1471	TCOGS2:TC015383	3.99013	4.93307	3.04719	0.617707	-0.695006	0.574506	1
1472	TCOGS2:TC015348	1129.24	1010.87	1247.6	1.23419	0.303562	0.00435848	0.0540228
1473	TCOGS2:TC015347	1012.33	960.773	1063.89	1.10732	0.147075	0.170145	0.621641
1474	TCOGS2:TC015384	117.905	122.553	113.257	0.924141	-0.113815	0.58633	1
1475	TCOGS2:TC015385	676.801	611.719	741.883	1.21278	0.278323	0.00415249	0.0518238
1476	TCOGS2:TC015386	138.129	146.172	130.087	0.889958	-0.168191	0.244475	0.739754
1477	TCOGS2:TC030145	65.5614	58.3046	72.8181	1.24892	0.320686	0.118683	0.519232
1478	TCOGS2:TC030146	54.1302	46.7437	61.5168	1.31605	0.396209	0.14161	0.5673
1479	TCOGS2:TC030147	0	0	0	NA	NA	NA	NA
1480	TCOGS2:TC015346	9.75918	8.7008	10.8176	1.24328	0.314154	1	1
1481	TCOGS2:TC030149	0.129782	0	0.259565	Inf	Inf	0.965028	1
1482	TCOGS2:TC015344	0.221641	0	0.443282	Inf	Inf	0.965043	1	H158
1483	TCOGS2:TC015343	0.587933	0.160135	1.01573	6.34296	2.66516	0.614812	1
1484	TCOGS2:TC015389	0.210747	0.421494	0	0	#NAME?	1	1
1485	TCOGS2:TC030148	0.496601	0	0.993203	Inf	Inf	0.734064	1
1486	TCOGS2:TC015390	0.210747	0.421494	0	0	#NAME?	1	1	H159
1487	TCOGS2:TC015391	1.52027	2.07814	0.962411	0.463112	-1.11057	0.683036	1
1488	TCOGS2:TC015342	25.4027	25.9239	24.8815	0.959791	-0.0592076	0.836006	1
1489	TCOGS2:TC015341	7.20895	9.88794	4.52996	0.45813	-1.12617	0.107495	0.493607
1490	TCOGS2:TC015392	253.637	288.88	218.395	0.756006	-0.403531	0.00927858	0.0974438
1491	TCOGS2:TC015340	0.92921	0.658972	1.19945	1.82018	0.864082	0.996207	1
1492	TCOGS2:TC015339	0.417651	0.338701	0.496601	1.46619	0.552074	1	1
1493	TCOGS2:TC015338	0	0	0	NA	NA	NA	NA
1494	TCOGS2:TC015337	0.460165	0.92033	0	0	#NAME?	0.52133	0.985398
1495	TCOGS2:TC015393	8.45786	6.09816	10.8176	1.7739	0.826929	0.163204	0.608277
1496	TCOGS2:TC015394	5.86702	7.56326	4.17079	0.551454	-0.858686	0.31345	0.82153
1497	TCOGS2:TC015395	0.210747	0.421494	0	0	#NAME?	1	1
1498	TCOGS2:TC030329	0	0	0	NA	NA	NA	NA
1499	TCOGS2:TC030330	0.0800676	0.160135	0	0	#NAME?	1	1
1500	TCOGS2:TC030331	0	0	0	NA	NA	NA	NA
1501	TCOGS2:TC015336	0	0	0	NA	NA	NA	NA
1502	TCOGS2:TC015335	514.733	413.691	615.775	1.48849	0.573849	0.0039215	0.0496115
1503	TCOGS2:TC030150	0.839926	0.480405	1.19945	2.49674	1.32005	0.975112	1
1504	TCOGS2:TC015334	246.441	247.969	244.914	0.987682	-0.0178816	0.966099	1
1505	TCOGS2:TC015397	75.7988	85.8945	65.7031	0.764928	-0.386604	0.0433767	0.283844
1506	TCOGS2:TC015333	1421.42	1465.46	1377.38	0.939895	-0.0894278	0.454677	0.943915
1507	TCOGS2:TC015332	352.966	346.412	359.52	1.03784	0.0535865	0.621195	1
1508	TCOGS2:TC015398	0	0	0	NA	NA	NA	NA
1509	TCOGS2:TC030132	0	0	0	NA	NA	NA	NA
1510	TCOGS2:TC030131	0	0	0	NA	NA	NA	NA
1511	TCOGS2:TC015399	23.2645	38.2928	8.23617	0.215084	-2.21703	0.00605072	0.0695606
1512	TCOGS2:TC015400	621.157	862.134	380.18	0.440976	-1.18123	0.00443693	0.0546353
1513	TCOGS2:TC015330	86.0262	97.0657	74.9868	0.772537	-0.372325	0.147418	0.578448
1514	TCOGS2:TC015401	0.248301	0	0.496601	Inf	Inf	0.965048	1
1515	TCOGS2:TC015329	2.02038	1.0161	3.02466	2.97673	1.57373	0.220111	0.704691
1516	TCOGS2:TC015402	1471.69	1501.66	1441.72	0.960079	-0.0587743	0.421968	0.924632
1517	TCOGS2:TC015328	442.269	449.459	435.079	0.968005	-0.0469137	0.463375	0.952393
1518	TCOGS2:TC015403	19.6256	23.5162	15.735	0.669115	-0.579673	0.404394	0.907306
1519	TCOGS2:TC015327	203.404	183.348	223.46	1.21877	0.285428	0.113927	0.507631
1520	TCOGS2:TC015326	0.631344	1.00312	0.259565	0.258757	-1.95033	0.91296	1
1521	TCOGS2:TC015404	0.0800676	0.160135	0	0	#NAME?	1	1
1522	TCOGS2:TC015325	51.2263	59.0684	43.3841	0.734472	-0.445221	0.0471333	0.298827
1523	TCOGS2:TC015405	0.661696	1.32339	0	0	#NAME?	0.348409	0.855606
1524	TCOGS2:TC015406	43.6508	61.5372	25.7644	0.41868	-1.25608	1.45928e-05	0.000421154
1525	TCOGS2:TC015324	356.833	388.199	325.467	0.838402	-0.254286	0.0343934	0.245593
1526	TCOGS2:TC015407	160.477	180.429	140.526	0.778847	-0.360588	0.0245392	0.196778
1527	TCOGS2:TC015408	323.908	233.304	414.513	1.77671	0.829208	7.4665e-10	4.1045e-08
1528	TCOGS2:TC015323	124.666	144.293	105.04	0.727962	-0.458065	0.0760158	0.402849
1529	TCOGS2:TC015409	4.55906	4.13785	4.98028	1.20359	0.267346	0.976861	1
1530	TCOGS2:TC015322	5109.37	5338.64	4880.1	0.914109	-0.129562	0.230004	0.717623
1531	TCOGS2:TC015321	2428.77	2359.55	2497.99	1.05867	0.0822586	0.514101	0.980951
1532	TCOGS2:TC015410	1138.91	1126.87	1150.96	1.02138	0.0305188	0.968927	1
1533	TCOGS2:TC015320	702.122	757.988	646.255	0.852593	-0.230071	0.140445	0.564921
1534	TCOGS2:TC015411	161.82	168.514	155.127	0.920562	-0.119414	0.662371	1
1535	TCOGS2:TC030125	0	0	0	NA	NA	NA	NA
1536	TCOGS2:TC030124	0.221641	0	0.443282	Inf	Inf	0.928235	1
1537	TCOGS2:TC015414	0.248301	0	0.496601	Inf	Inf	0.965048	1
1538	TCOGS2:TC015415	69.8656	68.8866	70.8445	1.02842	0.0404335	0.814567	1
1539	TCOGS2:TC015318	281.653	275.781	287.525	1.04259	0.0601669	0.970628	1
1540	TCOGS2:TC015416	157.699	167.78	147.619	0.879834	-0.184696	0.230451	0.718659
1541	TCOGS2:TC015317	471.819	481.508	462.13	0.959756	-0.0592598	0.759431	1
1542	TCOGS2:TC015316	927.781	903.912	951.651	1.05281	0.074251	0.484958	0.963406
1543	TCOGS2:TC015417	1447.38	1397.54	1497.22	1.07133	0.0993975	0.541436	0.995819
1544	TCOGS2:TC015315	255.799	253.234	258.364	1.02025	0.0289297	0.905611	1
1545	TCOGS2:TC015314	1.98059	3.18248	0.778694	0.244681	-2.03102	0.481263	0.961212
1546	TCOGS2:TC015418	168.746	170.469	167.022	0.979779	-0.0294719	0.712092	1
1547	TCOGS2:TC015313	58.16	55.1849	61.1351	1.10782	0.147726	0.690652	1
1548	TCOGS2:TC015312	21.5824	21.7217	21.4431	0.987177	-0.01862	0.961848	1
1549	TCOGS2:TC015419	544.333	604.376	484.291	0.801307	-0.319574	0.00761465	0.0842538
1550	TCOGS2:TC015311	146.705	94.0841	199.325	2.11858	1.0831	0.000519324	0.00945411
1551	TCOGS2:TC015420	884.426	940.911	827.942	0.879937	-0.184527	0.257011	0.75324
1552	TCOGS2:TC015310	2169.15	2245.23	2093.07	0.932231	-0.101241	0.305919	0.813416
1553	TCOGS2:TC015309	177.121	171.251	182.992	1.06856	0.0956689	0.610206	1
1554	TCOGS2:TC015421	357.692	363.052	352.333	0.970474	-0.0432386	0.60838	1
1555	TCOGS2:TC015422	293.978	281.342	306.613	1.08982	0.124095	0.377606	0.881841
1556	TCOGS2:TC015308	474.302	498.825	449.78	0.90168	-0.149312	0.138231	0.560595
1557	TCOGS2:TC015307	819.415	794.336	844.493	1.06314	0.0883372	0.275214	0.778864
1558	TCOGS2:TC015306	148.376	171.345	125.407	0.7319	-0.450282	0.15728	0.598565
1559	TCOGS2:TC015423	159.822	135.049	184.595	1.36687	0.450881	0.0224857	0.184973
1560	TCOGS2:TC015305	386.549	399.79	373.308	0.933762	-0.0988737	0.509525	0.978314
1561	TCOGS2:TC015304	12.1353	5.14097	19.1296	3.72101	1.89569	0.000511066	0.00934011
1562	TCOGS2:TC030726	1707.1	1679.14	1735.07	1.0333	0.047266	0.79271	1
1563	TCOGS2:TC030628	100.707	101.759	99.6561	0.979336	-0.0301235	0.694452	1
1564	TCOGS2:TC015424	211.12	236.949	185.29	0.781982	-0.354793	0.0171066	0.150415
1565	TCOGS2:TC015302	118.694	123.124	114.264	0.92804	-0.107741	0.635753	1
1566	TCOGS2:TC015425	270.804	281.301	260.308	0.925371	-0.111896	0.539691	0.994253
1567	TCOGS2:TC030166	5.5902	3.18248	7.99791	2.5131	1.32947	0.0530398	0.323256
1568	TCOGS2:TC030167	2.40488	1.34182	3.46795	2.5845	1.36989	0.228961	0.715825
1569	TCOGS2:TC015301	451.489	460.044	442.933	0.962807	-0.0546811	0.618008	1
1570	TCOGS2:TC015300	508.276	550.597	465.955	0.846274	-0.240804	0.0389156	0.265827
1571	TCOGS2:TC015299	606.07	509.512	702.627	1.37902	0.463645	1.00634e-05	0.00029916
1572	TCOGS2:TC015428	226.617	251.827	201.407	0.799784	-0.322319	0.0194271	0.165969
1573	TCOGS2:TC015429	347.334	375.904	318.764	0.847994	-0.237875	0.103904	0.485169
1574	TCOGS2:TC015430	395.839	400.636	391.042	0.976052	-0.0349707	0.734392	1
1575	TCOGS2:TC015298	21.1113	20.6799	21.5427	1.04172	0.0589719	0.666392	1
1576	TCOGS2:TC015431	51.4435	56.3775	46.5095	0.824964	-0.277596	0.4812	0.961212
1577	TCOGS2:TC015297	261.615	315.595	207.634	0.657912	-0.604034	2.17079e-05	0.000596666	P157
1578	TCOGS2:TC015296	0	0	0	NA	NA	NA	NA
1579	TCOGS2:TC015295	72.4557	10.7439	134.168	12.4878	3.64244	9.30022e-38	2.30064e-35	P156
1580	TCOGS2:TC015432	42.0796	41.0963	43.063	1.04785	0.0674376	0.879084	1
1581	TCOGS2:TC015433	10.84	17.8304	3.84964	0.215904	-2.21154	0.00068271	0.0118963
1582	TCOGS2:TC015434	1226.27	1236.71	1215.83	0.983113	-0.0245707	0.918215	1
1583	TCOGS2:TC015435	22.5735	24.0726	21.0745	0.875454	-0.191897	0.880257	1
1584	TCOGS2:TC015436	2.17626	2.32107	2.03146	0.875228	-0.192269	1	1
1585	TCOGS2:TC015294	0	0	0	NA	NA	NA	NA
1586	TCOGS2:TC015293	85.7401	19.6529	151.827	7.72544	2.94962	6.34742e-29	1.05941e-26
1587	TCOGS2:TC015292	668.535	865.406	471.663	0.545019	-0.875622	2.18101e-06	7.42346e-05
1588	TCOGS2:TC015291	0.301708	0.160135	0.443282	2.76817	1.46893	1	1
1589	TCOGS2:TC015290	0.338701	0.677403	0	0	#NAME?	0.767164	1
1590	TCOGS2:TC015289	17.4748	20.9189	14.0307	0.670719	-0.576221	0.529205	0.989401
1591	TCOGS2:TC015288	0	0	0	NA	NA	NA	NA
1592	TCOGS2:TC015287	0.978924	0.498837	1.45901	2.92483	1.54835	0.624837	1
1593	TCOGS2:TC015286	0.20985	0.160135	0.259565	1.62091	0.696805	1	1
1594	TCOGS2:TC015285	0.979821	0.760195	1.19945	1.57782	0.657929	0.817767	1
1595	TCOGS2:TC015284	0.469941	0	0.939883	Inf	Inf	0.620109	1
1596	TCOGS2:TC015283	0	0	0	NA	NA	NA	NA
1597	TCOGS2:TC015282	5.27956	2.86583	7.69329	2.68449	1.42465	0.235282	0.7264
1598	TCOGS2:TC015281	0.329486	0.658972	0	0	#NAME?	0.598138	1
1599	TCOGS2:TC015280	0	0	0	NA	NA	NA	NA
1600	TCOGS2:TC015437	52.6969	53.8743	51.5194	0.95629	-0.0644799	0.786563	1
1601	TCOGS2:TC015279	374.169	414.272	334.066	0.806392	-0.310448	0.0339155	0.243562
1602	TCOGS2:TC015278	29.2189	30.566	27.8717	0.911852	-0.133128	0.82857	1
1603	TCOGS2:TC015438	0	0	0	NA	NA	NA	NA
1604	TCOGS2:TC015277	222.229	230.201	214.257	0.930738	-0.103553	0.5805	1
1605	TCOGS2:TC015276	116.294	116.737	115.852	0.992423	-0.0109723	0.757768	1
1606	TCOGS2:TC015275	1130.75	1448.73	812.762	0.561017	-0.833884	0.000490531	0.00906044
1607	TCOGS2:TC015439	31.6147	33.0179	30.2115	0.915003	-0.128151	0.70982	1
1608	TCOGS2:TC015440	251.597	236.299	266.896	1.12949	0.175667	0.259259	0.755789
1609	TCOGS2:TC015441	325.389	318.089	332.689	1.0459	0.0647437	0.760164	1
1610	TCOGS2:TC015274	1.61779	2.21984	1.01573	0.457569	-1.12794	0.544928	0.996746
1611	TCOGS2:TC015442	0	0	0	NA	NA	NA	NA
1612	TCOGS2:TC015273	0.129782	0	0.259565	Inf	Inf	0.965028	1
1613	TCOGS2:TC015443	0	0	0	NA	NA	NA	NA
1614	TCOGS2:TC015444	0	0	0	NA	NA	NA	NA
1615	TCOGS2:TC015445	0	0	0	NA	NA	NA	NA
1616	TCOGS2:TC015272	0.0800676	0.160135	0	0	#NAME?	1	1
1617	TCOGS2:TC030163	0	0	0	NA	NA	NA	NA
1618	TCOGS2:TC015446	0.408436	0.32027	0.496601	1.55057	0.632798	1	1
1619	TCOGS2:TC015270	0	0	0	NA	NA	NA	NA
1620	TCOGS2:TC015269	0	0	0	NA	NA	NA	NA
1621	TCOGS2:TC015447	10.5579	9.542	11.5737	1.21292	0.278489	0.501793	0.97363
1622	TCOGS2:TC015448	2.7816	2.17936	3.38383	1.55267	0.634753	0.453854	0.943746
1623	TCOGS2:TC015449	3.67231	3.67042	3.67419	1.00103	0.00148038	1	1
1624	TCOGS2:TC015450	8.25465	6.50122	10.0081	1.53941	0.622381	0.304697	0.812424
1625	TCOGS2:TC015451	62.2881	61.042	63.5342	1.04083	0.0577316	0.970367	1
1626	TCOGS2:TC015268	836.579	890.065	783.094	0.879816	-0.184726	0.0733899	0.394697
1627	TCOGS2:TC015452	427.103	441.991	412.215	0.932632	-0.10062	0.425979	0.927055
1628	TCOGS2:TC015453	2459.52	2552.44	2366.6	0.927191	-0.109062	0.248314	0.743634
1629	TCOGS2:TC015454	205.27	205.602	204.939	0.996774	-0.00466125	0.889587	1
1630	TCOGS2:TC015267	0.832629	0	1.66526	Inf	Inf	0.132322	0.549149
1631	TCOGS2:TC015266	3.13671	2.49963	3.7738	1.50974	0.594301	0.458005	0.947543
1632	TCOGS2:TC015265	201.184	283.631	118.738	0.418637	-1.25623	1.24317e-08	5.72148e-07
1633	TCOGS2:TC015455	110.329	156.311	64.347	0.411661	-1.28047	6.21179e-10	3.44208e-08
1634	TCOGS2:TC015456	3.39728	1.2406	5.55396	4.47683	2.16248	0.0868778	0.434954
1635	TCOGS2:TC015457	4.64158	4.54819	4.73498	1.04107	0.0580655	0.473821	0.958925
1636	TCOGS2:TC015264	212.146	194.19	230.102	1.18493	0.244807	0.208165	0.686725
1637	TCOGS2:TC015263	7.8342	9.9082	5.7602	0.581357	-0.782504	0.296597	0.803694
1638	TCOGS2:TC015458	33.2261	35.9113	30.5409	0.850454	-0.233695	0.562893	1
1639	TCOGS2:TC015262	15.2614	14.0222	16.5007	1.17676	0.234816	0.753653	1
1640	TCOGS2:TC015459	82.6761	79.8664	85.4857	1.07036	0.0980931	0.807052	1
1641	TCOGS2:TC015261	490.174	460.404	519.944	1.12932	0.175456	0.16217	0.606118
1642	TCOGS2:TC015460	0	0	0	NA	NA	NA	NA
1643	TCOGS2:TC015461	8.24537	8.28659	8.20415	0.990052	-0.0144241	1	1
1644	TCOGS2:TC015462	936.508	818.151	1054.87	1.28933	0.36662	0.00483629	0.0586665
1645	TCOGS2:TC015260	144.176	145.173	143.179	0.986266	-0.0199513	0.977406	1
1646	TCOGS2:TC015463	0	0	0	NA	NA	NA	NA
1647	TCOGS2:TC015464	2.84657	2.08176	3.61138	1.73477	0.794748	0.766297	1
1648	TCOGS2:TC015259	0	0	0	NA	NA	NA	NA
1649	TCOGS2:TC015258	0.390992	0.338701	0.443282	1.30877	0.388209	1	1	NimCl2
1650	TCOGS2:TC015465	398.665	583.621	213.709	0.366178	-1.44938	2.3247e-30	4.29388e-28
1651	TCOGS2:TC015257	0	0	0	NA	NA	NA	NA
1652	TCOGS2:TC015466	0.841941	1.2406	0.443282	0.357312	-1.48474	0.631545	1
1653	TCOGS2:TC015467	0.210747	0.421494	0	0	#NAME?	1	1
1654	TCOGS2:TC015256	158.359	156.222	160.496	1.02736	0.0389417	0.753511	1
1655	TCOGS2:TC015468	4.77676	5.15395	4.39957	0.85363	-0.228318	0.99717	1
1656	TCOGS2:TC015255	40.6691	44.154	37.1842	0.842147	-0.247856	0.727908	1
1657	TCOGS2:TC015254	214.598	194.412	234.785	1.20767	0.272226	0.0673286	0.37451
1658	TCOGS2:TC015253	748.257	680.712	815.802	1.19845	0.261175	0.010341	0.104565
1659	TCOGS2:TC015469	1.82161	1.81678	1.82645	1.00532	0.00765563	0.862833	1
1660	TCOGS2:TC015470	154.432	139.207	169.657	1.21873	0.285383	0.0444775	0.287651
1661	TCOGS2:TC015252	322.954	328.272	317.637	0.967602	-0.0475147	0.900044	1
1662	TCOGS2:TC015251	60.6246	56.4791	64.7702	1.1468	0.197615	0.272865	0.775419
1663	TCOGS2:TC015250	19.5128	18.9976	20.0279	1.05424	0.076201	0.754625	1
1664	TCOGS2:TC015471	117.923	128.815	107.032	0.830897	-0.267258	0.147011	0.577529
1665	TCOGS2:TC015249	1.68854	1.13938	2.23771	1.96397	0.973776	0.651922	1
1666	TCOGS2:TC015472	504.879	535.777	473.98	0.884658	-0.176809	0.0962811	0.464409
1667	TCOGS2:TC015473	87.1768	86.9064	87.4471	1.00622	0.00894732	0.858819	1
1668	TCOGS2:TC015248	30.746	31.5543	29.9376	0.948765	-0.0758772	0.647985	1
1669	TCOGS2:TC015474	729.485	733.944	725.027	0.98785	-0.0176359	0.909638	1
1670	TCOGS2:TC015247	0	0	0	NA	NA	NA	NA
1671	TCOGS2:TC015475	0.221641	0	0.443282	Inf	Inf	0.932455	1
1672	TCOGS2:TC015246	0.421494	0.842987	0	0	#NAME?	0.722231	1
1673	TCOGS2:TC015476	3.039	5.03974	1.03826	0.206014	-2.27918	0.143438	0.569843
1674	TCOGS2:TC015245	12.0165	12.1226	11.9104	0.982493	-0.0254811	0.9535	1
1675	TCOGS2:TC015244	0	0	0	NA	NA	NA	NA
1676	TCOGS2:TC015477	457.368	479.994	434.741	0.905721	-0.142861	0.210164	0.688926
1677	TCOGS2:TC015243	155.083	159.81	150.355	0.940839	-0.0879795	0.489726	0.96682
1678	TCOGS2:TC015478	62.4019	64.1393	60.6645	0.945824	-0.0803564	0.492916	0.969483
1679	TCOGS2:TC015242	1.08093	0	2.16186	Inf	Inf	0.105258	0.488701
1680	TCOGS2:TC015479	77.2764	5.65462	148.898	26.3321	4.71875	0.000283033	0.00573225
1681	TCOGS2:TC015241	4.48438	3.59853	5.37024	1.49234	0.577579	0.47659	0.960274
1682	TCOGS2:TC015240	127.357	130.05	124.664	0.958585	-0.0610212	0.943697	1
1683	TCOGS2:TC015480	0.129782	0	0.259565	Inf	Inf	0.965028	1
1684	TCOGS2:TC015239	0	0	0	NA	NA	NA	NA
1685	TCOGS2:TC015238	3.13954	3.36105	2.91802	0.868188	-0.20392	1	1
1686	TCOGS2:TC015237	0	0	0	NA	NA	NA	NA	P155
1687	TCOGS2:TC015236	37.9763	28.2486	47.7041	1.68873	0.755936	0.0165757	0.1471
1688	TCOGS2:TC015235	13.1129	16.9656	9.26017	0.545819	-0.873506	0.155969	0.59686
1689	TCOGS2:TC015234	56.2843	58.7297	53.839	0.916726	-0.125438	0.509807	0.978314	HPX2
1690	TCOGS2:TC015233	0.169351	0.338701	0	0	#NAME?	1	1
1691	TCOGS2:TC015232	14.5607	14.0406	15.0807	1.07408	0.103101	0.941614	1
1692	TCOGS2:TC015231	0	0	0	NA	NA	NA	NA
1693	TCOGS2:TC015481	155.227	197.987	112.467	0.568055	-0.815898	0.00289132	0.0388114
1694	TCOGS2:TC015230	0	0	0	NA	NA	NA	NA
1695	TCOGS2:TC015229	1.65896	2.06516	1.25277	0.606621	-0.721133	0.692746	1
1696	TCOGS2:TC015217	544.576	535.294	553.859	1.03468	0.0491864	1	1
1697	TCOGS2:TC015488	20.4419	21.5042	19.3797	0.901204	-0.150074	0.783713	1
1698	TCOGS2:TC015216	478.091	495.999	460.182	0.927789	-0.108132	0.37735	0.88182
1699	TCOGS2:TC015489	2.53631	1.68053	3.3921	2.01847	1.01327	0.446599	0.941176
1700	TCOGS2:TC015215	310.828	307.65	314.005	1.02066	0.0294988	0.742555	1
1701	TCOGS2:TC015490	47.0533	56.3301	37.7766	0.67063	-0.576411	0.0255993	0.202671
1702	TCOGS2:TC015214	529.192	518.623	539.761	1.04076	0.057636	0.572839	1
1703	TCOGS2:TC015213	265.635	276.324	254.947	0.92264	-0.11616	0.360462	0.86678
1704	TCOGS2:TC015491	153.262	152.92	153.603	1.00447	0.00643168	0.782586	1
1705	TCOGS2:TC015212	0	0	0	NA	NA	NA	NA
1706	TCOGS2:TC015492	311.639	302.143	321.136	1.06286	0.0879533	0.517395	0.983327
1707	TCOGS2:TC015493	0	0	0	NA	NA	NA	NA
1708	TCOGS2:TC015494	22.0865	24.2968	19.8763	0.81806	-0.289722	0.46699	0.954301
1709	TCOGS2:TC015211	97.8909	121.008	74.7735	0.617921	-0.694505	0.00138409	0.0215195
1710	TCOGS2:TC015210	0	0	0	NA	NA	NA	NA
1711	TCOGS2:TC015209	120.104	134.626	105.581	0.784254	-0.350607	0.0506464	0.313356
1712	TCOGS2:TC015495	0	0	0	NA	NA	NA	NA
1713	TCOGS2:TC015208	0.838248	0.92033	0.756166	0.821625	-0.283449	1	1
1714	TCOGS2:TC015207	307.969	352.951	262.986	0.745106	-0.424483	0.0310204	0.228335
1715	TCOGS2:TC015206	318.201	327.721	308.681	0.941904	-0.0863486	0.55277	0.999732
1716	TCOGS2:TC015496	0	0	0	NA	NA	NA	NA
1717	TCOGS2:TC015497	0	0	0	NA	NA	NA	NA
1718	TCOGS2:TC015205	393.46	426.779	360.141	0.843856	-0.24493	0.0155768	0.140718
1719	TCOGS2:TC015498	40.4217	39.2466	41.5967	1.05988	0.0839015	0.939936	1
1720	TCOGS2:TC015204	574.165	581.947	566.383	0.973255	-0.0391097	0.729036	1
1721	TCOGS2:TC015499	120.115	125.866	114.365	0.908622	-0.138247	0.354848	0.862253
1722	TCOGS2:TC015500	0.899975	0.837538	0.962411	1.1491	0.200498	0.992248	1
1723	TCOGS2:TC015501	0.577786	0.658972	0.496601	0.7536	-0.408129	0.934119	1
1724	TCOGS2:TC015203	1.18989	1.15781	1.22198	1.05542	0.0778193	1	1
1725	TCOGS2:TC015202	93.9927	98.1736	89.8117	0.914825	-0.128432	0.567974	1
1726	TCOGS2:TC015502	8.49063	10.6261	6.35518	0.598073	-0.741606	0.335723	0.842138
1727	TCOGS2:TC015503	62.9071	87.2859	38.5282	0.441402	-1.17983	5.5146e-07	2.04261e-05
1728	TCOGS2:TC015201	5.1877	5.24219	5.1332	0.979209	-0.0303107	1	1
1729	TCOGS2:TC015200	0.744902	0	1.4898	Inf	Inf	0.65779	1
1730	TCOGS2:TC015504	0.599724	0	1.19945	Inf	Inf	0.320897	0.827793
1731	TCOGS2:TC015505	439.287	464.682	413.891	0.890697	-0.166994	0.135704	0.556515
1732	TCOGS2:TC015199	157.706	171.806	143.606	0.835866	-0.258657	0.0849771	0.428715
1733	TCOGS2:TC015506	262.437	297.099	227.774	0.766662	-0.383337	0.010298	0.10441
1734	TCOGS2:TC015507	0.221641	0	0.443282	Inf	Inf	0.965043	1
1735	TCOGS2:TC015508	528.294	464.83	591.758	1.27306	0.348305	0.00373081	0.0476131
1736	TCOGS2:TC015198	783.494	737.827	829.16	1.12379	0.168367	0.125484	0.533887
1737	TCOGS2:TC015509	196.617	198.302	194.932	0.983006	-0.0247278	0.666555	1
1738	TCOGS2:TC015510	353.166	331.405	374.926	1.13132	0.178011	0.364232	0.871735
1739	TCOGS2:TC015511	653.656	635.519	671.793	1.05708	0.0800825	0.737811	1
1740	TCOGS2:TC015512	199.469	190.488	208.449	1.09429	0.129996	0.442204	0.938508
1741	TCOGS2:TC015197	263.187	253.94	272.434	1.07283	0.101418	0.295923	0.80302
1742	TCOGS2:TC015513	14.3827	5.40594	23.3595	4.32108	2.11139	0.0145433	0.133246
1743	TCOGS2:TC015514	40.6349	43.9093	37.3606	0.85086	-0.233006	0.486067	0.963802
1744	TCOGS2:TC015515	32.9226	36.7029	29.1424	0.794009	-0.332772	0.638561	1
1745	TCOGS2:TC015516	37.1132	33.6917	40.5347	1.20311	0.266765	0.565915	1
1746	TCOGS2:TC015196	199.97	206.886	193.054	0.933142	-0.0998313	0.543952	0.996746
1747	TCOGS2:TC015195	0.807185	1.35481	0.259565	0.191588	-2.38392	0.75184	1
1748	TCOGS2:TC015194	12.9928	11.8612	14.1243	1.1908	0.251926	0.687382	1
1749	TCOGS2:TC015193	632.663	685.18	580.145	0.846704	-0.240071	0.0172907	0.151364
1750	TCOGS2:TC015517	260.623	133.183	388.063	2.91376	1.54288	0.00716477	0.0803022
1751	TCOGS2:TC015192	365.285	389.674	340.896	0.874823	-0.192938	0.108734	0.496472
1752	TCOGS2:TC015518	0	0	0	NA	NA	NA	NA
1753	TCOGS2:TC015519	5.53973	3.26528	7.81419	2.39312	1.25889	0.0542583	0.328658
1754	TCOGS2:TC015520	0.380098	0.760195	0	0	#NAME?	0.761391	1
1755	TCOGS2:TC015191	114.565	111.415	117.715	1.05655	0.0793622	0.528778	0.989401
1756	TCOGS2:TC015521	77.7257	87.091	68.3603	0.78493	-0.349365	0.157033	0.598339
1757	TCOGS2:TC015522	106.11	114.18	98.0394	0.85864	-0.219875	0.154843	0.594584
1758	TCOGS2:TC015523	41.1687	54.4064	27.931	0.513377	-0.96191	0.00053112	0.00964299
1759	TCOGS2:TC015524	617.713	590.952	644.474	1.09057	0.125082	0.212115	0.692699
1760	TCOGS2:TC015190	0	0	0	NA	NA	NA	NA
1761	TCOGS2:TC015189	1.25277	0	2.50553	Inf	Inf	0.0848141	0.428181
1762	TCOGS2:TC015525	0	0	0	NA	NA	NA	NA
1763	TCOGS2:TC015526	0	0	0	NA	NA	NA	NA
1764	TCOGS2:TC015188	219.339	86.3598	352.318	4.07965	2.02845	1.06747e-27	1.65223e-25
1765	TCOGS2:TC015527	45.1408	41.2347	49.047	1.18946	0.250304	0.73903	1
1766	TCOGS2:TC015187	19.447	24.8764	14.0177	0.563493	-0.827532	0.383025	0.886812
1767	TCOGS2:TC015186	979.58	1229.4	729.763	0.593594	-0.752451	0.0727437	0.392909
1768	TCOGS2:TC015185	14.4405	17.153	11.7279	0.683721	-0.548521	0.55663	1
1769	TCOGS2:TC015528	26.5866	33.2092	19.9641	0.601161	-0.734178	0.038696	0.264849
1770	TCOGS2:TC015529	33.8323	36.3569	31.3078	0.861123	-0.215708	0.351147	0.85838
1771	TCOGS2:TC015184	319.189	319.487	318.892	0.998139	-0.00268678	0.889679	1
1772	TCOGS2:TC015530	64.935	74.0411	55.8289	0.754025	-0.407315	0.162848	0.607904
1773	TCOGS2:TC015183	195.032	200.537	189.527	0.945099	-0.0814629	1	1
1774	TCOGS2:TC015531	9.25665	9.75922	8.75407	0.897006	-0.156811	0.763655	1
1775	TCOGS2:TC015182	0	0	0	NA	NA	NA	NA
1776	TCOGS2:TC015181	0.966913	0.421494	1.51233	3.58803	1.84319	0.467509	0.954939
1777	TCOGS2:TC015532	709.845	675.447	744.242	1.10185	0.13993	0.244627	0.739754
1778	TCOGS2:TC015533	255.254	231.75	278.758	1.20284	0.266442	0.0397289	0.268996
1779	TCOGS2:TC015179	225.486	193.358	257.614	1.33232	0.413935	0.00616837	0.0707372
1780	TCOGS2:TC015178	478.703	460.012	497.395	1.08126	0.11272	0.435582	0.935253
1781	TCOGS2:TC015177	666.218	650.135	682.3	1.04947	0.0696677	0.646132	1
1782	TCOGS2:TC015534	398.086	403.315	392.856	0.974069	-0.037904	0.694966	1
1783	TCOGS2:TC015176	66.9654	71.6294	62.3013	0.869772	-0.201291	0.597927	1
1784	TCOGS2:TC015535	543.094	563.731	522.457	0.926783	-0.109696	0.217979	0.703556
1785	TCOGS2:TC015536	14.6965	14.8763	14.5167	0.975829	-0.0352993	0.708285	1
1786	TCOGS2:TC015175	81.4928	79.5941	83.3914	1.04771	0.0672371	0.742993	1
1787	TCOGS2:TC015537	108.366	110.064	106.667	0.969133	-0.045234	0.721294	1
1788	TCOGS2:TC015174	264.591	262.255	266.926	1.01781	0.0254714	0.910985	1
1789	TCOGS2:TC015173	642.667	640.354	644.98	1.00722	0.0103856	0.913818	1
1790	TCOGS2:TC015172	144.385	152.521	136.25	0.893321	-0.162749	0.25585	0.752249
1791	TCOGS2:TC015538	103.846	107.099	100.592	0.939246	-0.0904256	0.58677	1
1792	TCOGS2:TC015171	58.2066	43.6962	72.7171	1.66415	0.734786	0.0303165	0.224564
1793	TCOGS2:TC015539	8232.94	7712.47	8753.41	1.13497	0.182653	0.0843453	0.427084
1794	TCOGS2:TC015170	282.635	334.547	230.722	0.689657	-0.53605	0.000397953	0.00759528
1795	TCOGS2:TC015540	457.382	497.428	417.336	0.838987	-0.25328	0.0223075	0.183746
1796	TCOGS2:TC015169	9.74202	13.9596	5.5244	0.395741	-1.33737	0.107028	0.492739
1797	TCOGS2:TC015168	242.643	281.8	203.485	0.722088	-0.469753	0.00744174	0.0828701
1798	TCOGS2:TC015167	1.04698	0.581629	1.51233	2.60017	1.3786	0.556005	1
1799	TCOGS2:TC015541	0.906155	0.819107	0.993203	1.21254	0.278036	1	1
1800	TCOGS2:TC015542	37.9342	43.6147	32.2537	0.739514	-0.435351	0.21547	0.698877
1801	TCOGS2:TC030121	0.210747	0.421494	0	0	#NAME?	1	1
1802	TCOGS2:TC015544	41.4147	48.7886	34.0409	0.697722	-0.519276	0.0249946	0.198997
1803	TCOGS2:TC015166	205.264	198.761	211.767	1.06543	0.0914374	0.324347	0.832137
1804	TCOGS2:TC015545	1302.83	1352.84	1252.82	0.926072	-0.110804	0.364076	0.87168
1805	TCOGS2:TC015165	79.4902	77.1571	81.8233	1.06048	0.0847128	0.889668	1
1806	TCOGS2:TC015164	877.589	914.177	841.002	0.919956	-0.120364	0.225698	0.711722
1807	TCOGS2:TC015546	1.48533	1.17624	1.79442	1.52556	0.60934	0.550103	0.999148
1808	TCOGS2:TC015163	616.855	621.716	611.994	0.984363	-0.0227383	0.464821	0.952644
1809	TCOGS2:TC015547	297.381	308.022	286.739	0.930904	-0.103295	0.397963	0.900821
1810	TCOGS2:TC015548	65.2316	59.9636	70.4996	1.17571	0.233529	0.480268	0.961212
1811	TCOGS2:TC015162	72.9374	72.7262	73.1486	1.00581	0.00835377	0.743484	1
1812	TCOGS2:TC015549	0.329486	0.658972	0	0	#NAME?	0.633035	1
1813	TCOGS2:TC015161	23.8637	18.2356	29.4919	1.61727	0.693563	0.0141041	0.130083
1814	TCOGS2:TC015550	6.29578	1.2406	11.351	9.14956	3.1937	0.000102288	0.0023213
1815	TCOGS2:TC015160	162.992	57.9257	268.059	4.62763	2.21027	2.48322e-12	1.71144e-10
1816	TCOGS2:TC015551	0	0	0	NA	NA	NA	NA
1817	TCOGS2:TC015552	0	0	0	NA	NA	NA	NA
1818	TCOGS2:TC015159	0	0	0	NA	NA	NA	NA
1819	TCOGS2:TC015553	0	0	0	NA	NA	NA	NA
1820	TCOGS2:TC015158	6.13317	3.3831	8.88324	2.62577	1.39274	0.0654368	0.368794
1821	TCOGS2:TC015554	31.7547	36.5243	26.9851	0.738827	-0.436692	0.385646	0.8898
1822	TCOGS2:TC015157	0.169351	0.338701	0	0	#NAME?	1	1
1823	TCOGS2:TC015555	1.73096	0.498837	2.96308	5.93998	2.57046	0.0627023	0.358932
1824	TCOGS2:TC015156	13.7374	12.1226	15.3523	1.26642	0.340761	0.853946	1
1825	TCOGS2:TC015556	3.07517	3.59853	2.55182	0.709129	-0.49588	0.89478	1
1826	TCOGS2:TC015155	34.3325	36.3808	32.2843	0.887399	-0.172346	0.400203	0.902386
1827	TCOGS2:TC015557	465.965	452.765	479.166	1.05831	0.0817609	0.70117	1
1828	TCOGS2:TC015558	120.393	116.436	124.35	1.06797	0.0948769	0.605913	1
1829	TCOGS2:TC015154	1.8096	1.73944	1.87977	1.08067	0.111933	0.971999	1
1830	TCOGS2:TC015559	0.210747	0.421494	0	0	#NAME?	1	1
1831	TCOGS2:TC015560	0.351423	0	0.702846	Inf	Inf	0.649296	1
1832	TCOGS2:TC015561	0	0	0	NA	NA	NA	NA
1833	TCOGS2:TC015562	185.438	184.155	186.72	1.01393	0.0199602	0.746107	1
1834	TCOGS2:TC015153	589.897	643.284	536.511	0.834018	-0.261849	0.0211944	0.177298
1835	TCOGS2:TC015152	4.05354	6.46436	1.64273	0.254121	-1.97641	0.0594246	0.346962
1836	TCOGS2:TC015151	1.34611	0.92033	1.7719	1.92528	0.945071	0.551544	0.999546
1837	TCOGS2:TC015563	1619.69	239.781	2999.6	12.5098	3.64498	1.08905e-49	3.86837e-47	apoD
1838	TCOGS2:TC015150	1248.61	1264.22	1233	0.975303	-0.0360782	0.581225	1
1839	TCOGS2:TC015149	14.7108	13.5563	15.8654	1.17034	0.226924	0.656917	1
1840	TCOGS2:TC015148	1.57753	0	3.15506	Inf	Inf	0.0231209	0.188852
1841	TCOGS2:TC015147	0.85026	0.997673	0.702846	0.704486	-0.505358	1	1
1842	TCOGS2:TC015564	10.9919	3.85806	18.1257	4.69813	2.23209	0.00605869	0.0695946
1843	TCOGS2:TC015146	42.2669	44.5072	40.0265	0.899325	-0.153085	0.635989	1
1844	TCOGS2:TC015145	0	0	0	NA	NA	NA	NA
1845	TCOGS2:TC015565	0	0	0	NA	NA	NA	NA
1846	TCOGS2:TC015144	18.0056	14.7032	21.308	1.44921	0.535267	0.315352	0.822848	SR-B4
1847	TCOGS2:TC015143	0	0	0	NA	NA	NA	NA
1848	TCOGS2:TC015566	53.16	50.4911	55.8289	1.10572	0.144983	0.546304	0.997753
1849	TCOGS2:TC015142	672.669	684.288	661.05	0.96604	-0.0498448	0.538479	0.993369
1850	TCOGS2:TC015141	82.8248	90.3877	75.2619	0.832657	-0.264206	0.483321	0.962808
1851	TCOGS2:TC030575	777.133	786.734	767.532	0.975594	-0.0356479	0.705399	1
1852	TCOGS2:TC030775	4.69761	6.42388	2.97134	0.462547	-1.11233	0.335497	0.842113
1853	TCOGS2:TC015139	242.467	284.487	200.447	0.70459	-0.505143	0.0418175	0.278106
1854	TCOGS2:TC015567	1.09688	1.4376	0.756166	0.525993	-0.926886	0.988331	1
1855	TCOGS2:TC015138	663.359	661.158	665.56	1.00666	0.00957377	0.784633	1
1856	TCOGS2:TC015568	4.61774	4.90349	4.33198	0.883448	-0.178782	0.758986	1
1857	TCOGS2:TC015137	1.54805	2.57698	0.519129	0.201449	-2.31151	0.355392	0.863121
1858	TCOGS2:TC015569	38.2741	43.202	33.3463	0.771869	-0.373572	0.0957679	0.46321
1859	TCOGS2:TC015570	5.55609	5.95646	5.15573	0.86557	-0.208277	0.937018	1
1860	TCOGS2:TC015571	25.8458	21.357	30.3346	1.42036	0.506256	0.204608	0.681214
1861	TCOGS2:TC015572	21.3143	16.1058	26.5228	1.64679	0.719658	0.334816	0.841515
1862	TCOGS2:TC015573	472.792	436.097	509.486	1.16828	0.224391	0.0551775	0.332048
1863	TCOGS2:TC015136	0.875802	0.498837	1.25277	2.51138	1.32848	0.830593	1
1864	TCOGS2:TC015574	492.615	523.447	461.782	0.882194	-0.180833	0.137526	0.559909
1865	TCOGS2:TC015135	123.011	124.123	121.898	0.982073	-0.0260983	0.954685	1
1866	TCOGS2:TC015575	30.0001	35.8986	24.1016	0.67138	-0.574798	0.226299	0.712133
1867	TCOGS2:TC015576	50.33	43.2131	57.4468	1.32938	0.410758	0.294622	0.801688
1868	TCOGS2:TC015577	925.917	826.924	1024.91	1.23942	0.30967	0.00515942	0.0617748
1869	TCOGS2:TC015134	3760.46	3923.41	3597.51	0.916933	-0.125112	0.120128	0.52252
1870	TCOGS2:TC015133	116.273	125.653	106.892	0.850688	-0.233298	0.179187	0.637776
1871	TCOGS2:TC015132	3211.19	3276.83	3145.55	0.959936	-0.0589897	0.429185	0.929046
1872	TCOGS2:TC030176	0.0800676	0.160135	0	0	#NAME?	1	1
1873	TCOGS2:TC015130	1.95851	1.28108	2.63593	2.05758	1.04095	1	1	P154
1874	TCOGS2:TC015579	0.340529	0.421494	0.259565	0.615821	-0.699417	1	1	P160
1875	TCOGS2:TC015580	1.01849	0.837538	1.19945	1.43211	0.518144	1	1	P161
1876	TCOGS2:TC015129	35.4935	40.5609	30.426	0.75013	-0.414787	0.272625	0.775217
1877	TCOGS2:TC015581	35.2133	26.4191	44.0074	1.66574	0.736165	0.00948997	0.098978
1878	TCOGS2:TC015128	0	0	0	NA	NA	NA	NA
1879	TCOGS2:TC015582	1.01185	0.64054	1.38316	2.15937	1.11061	1	1
1880	TCOGS2:TC015127	101.569	96.8855	106.253	1.09669	0.133152	0.747845	1
1881	TCOGS2:TC015583	24.8609	23.5971	26.1248	1.10712	0.146812	1	1
1882	TCOGS2:TC015584	426.402	425.481	427.323	1.00433	0.00623298	0.672818	1
1883	TCOGS2:TC015126	1042.05	1060.3	1023.8	0.965576	-0.0505383	0.684984	1
1884	TCOGS2:TC015125	106.163	116.633	95.6928	0.820461	-0.285493	0.143146	0.569532
1885	TCOGS2:TC015585	64.2951	76.0727	52.5174	0.690358	-0.534583	0.0186426	0.160907
1886	TCOGS2:TC015124	900.121	866.79	933.451	1.07691	0.106892	0.572171	1
1887	TCOGS2:TC015123	4.11057	4.4711	3.75004	0.838729	-0.253724	0.896794	1
1888	TCOGS2:TC015122	201.993	228.783	175.203	0.765802	-0.384956	0.00820872	0.0887708
1889	TCOGS2:TC015121	0.169351	0.338701	0	0	#NAME?	1	1
1890	TCOGS2:TC015120	359.545	149.771	569.319	3.80127	1.92648	1.49556e-44	4.40809e-42
1891	TCOGS2:TC015119	39.1517	51.5019	26.8016	0.5204	-0.942308	0.0188589	0.162148
1892	TCOGS2:TC015586	0.210747	0.421494	0	0	#NAME?	1	1
1893	TCOGS2:TC015118	7.39906	9.89369	4.90443	0.495713	-1.01242	0.211291	0.691149
1894	TCOGS2:TC015587	58.9761	63.4625	54.4898	0.858614	-0.219919	0.454778	0.943915
1895	TCOGS2:TC015588	0	0	0	NA	NA	NA	NA
1896	TCOGS2:TC015589	294.686	285.819	303.553	1.06204	0.0868448	0.575292	1
1897	TCOGS2:TC015117	265.669	239.808	291.53	1.21568	0.281763	0.132856	0.550384
1898	TCOGS2:TC015116	0.169351	0.338701	0	0	#NAME?	1	1
1899	TCOGS2:TC015115	0	0	0	NA	NA	NA	NA
1900	TCOGS2:TC015590	0.160135	0.32027	0	0	#NAME?	0.901373	1
1901	TCOGS2:TC015591	0.50988	0.760195	0.259565	0.341445	-1.55028	1	1
1902	TCOGS2:TC015114	386.19	426.251	346.13	0.812033	-0.300389	0.0171121	0.150415
1903	TCOGS2:TC015113	777.819	850.177	705.461	0.829781	-0.269197	0.00788434	0.0862058
1904	TCOGS2:TC015112	356.996	351.471	362.52	1.03144	0.0446558	0.836655	1
1905	TCOGS2:TC015111	3330.66	909.214	5752.1	6.32645	2.6614	1.77792e-34	3.67605e-32
1906	TCOGS2:TC015110	50.3419	42.3554	58.3285	1.37712	0.461656	0.0520198	0.318722	P153/SR-A4
1907	TCOGS2:TC015592	0	0	0	NA	NA	NA	NA
1908	TCOGS2:TC015109	445.399	592.316	298.482	0.503924	-0.988722	1.02098e-09	5.50337e-08
1909	TCOGS2:TC015593	5.26286	9.14256	1.38316	0.151289	-2.72463	0.00203199	0.0294447
1910	TCOGS2:TC015108	4.02155	3.06283	4.98028	1.62604	0.701361	0.554322	1
1911	TCOGS2:TC015594	348.631	320.312	376.949	1.17682	0.23489	0.0256435	0.202762
1912	TCOGS2:TC015595	1465.53	304.658	2626.41	8.62084	3.10783	4.40268e-36	1.03334e-33
1913	TCOGS2:TC015596	70.8423	80.1514	61.5333	0.767714	-0.38136	0.064645	0.366581
1914	TCOGS2:TC015597	8.47446	11.3274	5.62154	0.496279	-1.01078	0.290099	0.795108
1915	TCOGS2:TC015107	0	0	0	NA	NA	NA	NA
1916	TCOGS2:TC015106	4.77641	5.53496	4.01787	0.725907	-0.462144	0.780217	1
1917	TCOGS2:TC015105	124.14	139.322	108.959	0.782068	-0.354633	0.0398336	0.269054
1918	TCOGS2:TC030720	210.459	201.355	219.562	1.09042	0.124889	0.480738	0.961212
1919	TCOGS2:TC030766	216.786	217.835	215.737	0.990371	-0.0139593	0.888017	1
1920	TCOGS2:TC015598	686.945	60.3458	1313.54	21.767	4.44407	1.40945e-94	1.30168e-91
1921	TCOGS2:TC015103	0.909997	1.32339	0.496601	0.375249	-1.41408	0.601737	1
1922	TCOGS2:TC015102	101.074	102.413	99.7356	0.97386	-0.0382144	0.762071	1
1923	TCOGS2:TC015599	2.43732	2.47575	2.3989	0.968956	-0.0454964	0.881973	1
1924	TCOGS2:TC015600	26.0286	23.8476	28.2096	1.18291	0.242342	0.354751	0.862253
1925	TCOGS2:TC015101	4.96954	3.37765	6.56142	1.9426	0.957989	0.297933	0.805162
1926	TCOGS2:TC015100	41.8247	48.5015	35.1479	0.724676	-0.464591	0.087693	0.436825
1927	TCOGS2:TC015601	14.8808	13.6521	16.1095	1.18	0.238793	0.767041	1
1928	TCOGS2:TC015099	10.918	11.944	9.89194	0.828191	-0.271964	0.847257	1	H152
1929	TCOGS2:TC015602	6.60186	5.18328	8.02044	1.54737	0.629815	0.226633	0.712133
1930	TCOGS2:TC015603	8.83427	7.96632	9.70222	1.2179	0.284402	0.846531	1
1931	TCOGS2:TC015604	158.816	146.34	171.291	1.1705	0.227129	0.10659	0.491213
1932	TCOGS2:TC015098	9.73759	8.83889	10.6363	1.20335	0.267059	1	1
1933	TCOGS2:TC015097	253.508	265.413	241.602	0.910288	-0.135606	0.393597	0.897959
1934	TCOGS2:TC015096	1709.29	1687.08	1731.5	1.02633	0.0374923	0.721806	1
1935	TCOGS2:TC015095	76.2127	74.5856	77.8398	1.04363	0.0616108	0.772884	1
1936	TCOGS2:TC015605	685.613	689.443	681.784	0.988892	-0.0161157	0.81609	1
1937	TCOGS2:TC015606	294.66	292.299	297.021	1.01615	0.0231194	0.679132	1
1938	TCOGS2:TC015094	416.64	423.375	409.906	0.968187	-0.0466418	1	1
1939	TCOGS2:TC015607	255.738	248.798	262.678	1.05579	0.0783207	0.893918	1
1940	TCOGS2:TC015608	1051.4	1089.85	1012.95	0.92944	-0.105567	0.309861	0.81965
1941	TCOGS2:TC015609	484.413	498.762	470.064	0.942462	-0.0854943	0.410268	0.913852
1942	TCOGS2:TC015610	3397.62	3314.23	3481	1.05032	0.0708293	0.463912	0.952588
1943	TCOGS2:TC015093	461.301	462.49	460.112	0.994858	-0.00743745	0.843921	1
1944	TCOGS2:TC015611	1.70679	0.160135	3.25344	20.3168	4.3446	0.0362553	0.254301
1945	TCOGS2:TC015612	9.0227	6.38157	11.6638	1.82774	0.870059	0.122497	0.527507
1946	TCOGS2:TC015613	1630.16	865.524	2394.79	2.76687	1.46825	5.68e-30	1.00878e-27
1947	TCOGS2:TC015614	283.69	419.616	147.764	0.35214	-1.50578	2.05001e-12	1.42707e-10
1948	TCOGS2:TC015092	0.432388	0.421494	0.443282	1.05169	0.0727129	1	1
1949	TCOGS2:TC015615	1.54777	0.338701	2.75684	8.13943	3.02493	0.084561	0.427839
1950	TCOGS2:TC015616	29.2708	6.13681	52.4048	8.53942	3.09414	1.52026e-05	0.000433338
1951	TCOGS2:TC015091	27.5269	22.7103	32.3436	1.42418	0.510133	0.174216	0.628821
1952	TCOGS2:TC015090	0	0	0	NA	NA	NA	NA
1953	TCOGS2:TC015089	0.351423	0	0.702846	Inf	Inf	0.46819	0.955521
1954	TCOGS2:TC030177	0	0	0	NA	NA	NA	NA
1955	TCOGS2:TC030246	0	0	0	NA	NA	NA	NA
1956	TCOGS2:TC015617	0	0	0	NA	NA	NA	NA	P162
1957	TCOGS2:TC015618	0	0	0	NA	NA	NA	NA	P163
1958	TCOGS2:TC015087	0.169351	0.338701	0	0	#NAME?	1	1
1959	TCOGS2:TC015619	0	0	0	NA	NA	NA	NA
1960	TCOGS2:TC015086	70.8561	54.3991	87.3132	1.60505	0.682617	0.00164764	0.0249158
1961	TCOGS2:TC015085	1.27989	0.581629	1.97814	3.40104	1.76598	0.313677	0.821587
1962	TCOGS2:TC015084	1.48955	1.33637	1.64273	1.22924	0.29777	1	1
1963	TCOGS2:TC015620	0.539336	0.819107	0.259565	0.316888	-1.65796	0.810845	1
1964	TCOGS2:TC015083	22.2519	13.3798	31.1241	2.3262	1.21797	0.00812154	0.0880342	P151
1965	TCOGS2:TC015621	0	0	0	NA	NA	NA	NA
1966	TCOGS2:TC015622	4300.54	4286.92	4314.15	1.00635	0.00913486	0.855929	1
1967	TCOGS2:TC015082	712.707	648.398	777.017	1.19836	0.261067	0.0566151	0.337207
1968	TCOGS2:TC015081	199.578	193.742	205.414	1.06024	0.0843931	0.650332	1
1969	TCOGS2:TC015623	0	0	0	NA	NA	NA	NA
1970	TCOGS2:TC015624	0	0	0	NA	NA	NA	NA
1971	TCOGS2:TC015625	0	0	0	NA	NA	NA	NA
1972	TCOGS2:TC015080	296.886	299.78	293.993	0.980696	-0.0281224	0.99828	1
1973	TCOGS2:TC015626	1970.1	1977.63	1962.56	0.992383	-0.0110309	0.868414	1
1974	TCOGS2:TC015079	2452.35	2505.13	2399.57	0.957862	-0.0621098	0.312173	0.820906
1975	TCOGS2:TC030044	0.301708	0.160135	0.443282	2.76817	1.46893	1	1
1976	TCOGS2:TC015078	951.345	909.678	993.011	1.09161	0.126454	0.154859	0.594584
1977	TCOGS2:TC015628	378.445	380.793	376.097	0.987667	-0.0179032	0.945232	1
1978	TCOGS2:TC015077	210.353	212.96	207.746	0.97552	-0.0357563	0.900502	1
1979	TCOGS2:TC015076	2719.3	2852.02	2586.58	0.90693	-0.140937	0.163686	0.609133
1980	TCOGS2:TC015075	41.5553	31.6707	51.4399	1.62421	0.699741	0.00578748	0.0672728
1981	TCOGS2:TC015074	182.059	171.584	192.534	1.1221	0.166198	0.535279	0.992559
1982	TCOGS2:TC015629	55.5403	55.0206	56.06	1.01889	0.0269981	0.809115	1
1983	TCOGS2:TC015073	124.766	123.103	126.428	1.02701	0.0384482	0.8534	1
1984	TCOGS2:TC015630	0	0	0	NA	NA	NA	NA
1985	TCOGS2:TC015631	39.4427	39.0535	39.8318	1.01993	0.0284696	0.965773	1
1986	TCOGS2:TC015072	109.402	104.322	114.482	1.09739	0.134081	0.461442	0.950678
1987	TCOGS2:TC015632	269.281	289.617	248.946	0.859571	-0.218312	0.135332	0.555759
1988	TCOGS2:TC015633	279.725	285.857	273.592	0.957091	-0.0632716	0.624525	1
1989	TCOGS2:TC015071	177.586	175.538	179.633	1.02333	0.0332646	0.918206	1
1990	TCOGS2:TC015634	782.747	813.835	751.659	0.923601	-0.114659	0.285674	0.789277
1991	TCOGS2:TC015070	127.73	66.4881	188.971	2.84218	1.507	3.86758e-13	2.84987e-11
1992	TCOGS2:TC015635	556.196	503.818	608.574	1.20792	0.27253	0.00507453	0.0609164
1993	TCOGS2:TC015636	142.526	119.632	165.42	1.38274	0.467528	0.00417318	0.0519884
1994	TCOGS2:TC015637	976.022	874.735	1077.31	1.23158	0.300514	0.00487768	0.0591168
1995	TCOGS2:TC015069	171.516	175.34	167.693	0.956391	-0.0643277	0.522569	0.986247
1996	TCOGS2:TC015638	123.469	131.14	115.798	0.883008	-0.179501	0.377978	0.881841
1997	TCOGS2:TC015639	1866.01	1788.14	1943.89	1.0871	0.120481	0.233443	0.723626
1998	TCOGS2:TC015068	299.97	317.03	282.909	0.892373	-0.16428	0.277265	0.781826
1999	TCOGS2:TC015067	0	0	0	NA	NA	NA	NA
[truncated: 14,542 more rows]
