# Supplementary material for: The extraembryonic serosa is a frontier epithelium providing the insect egg with a full-range innate immune response
Source: eLife. 2014 Dec 9;3:e04111. doi: 10.7554/eLife.04111 (PMC4358341; doi:10.7554/eLife.04111)
Supplement: Supplementary file 8. — DEseq output from Tc-zen1 RNAi eggs, sterile injury compared to naive eggs. DOI: http://dx.doi.org/10.7554/eLife.04111.020 [file elife04111s008.xls]

## Sheet: TcZen1_MP-vs-NP_DEseq_Output
	id	baseMean	baseMeanA	baseMeanB	foldChange	log2FoldChange	pval	padj	Immune Genes
1	TCOGS2:TC004684	606.978	626.042	587.914	0.939096	-0.0906547	0.195191	0.764847
2	TCOGS2:TC004685	5.5028	6.10024	4.90535	0.804124	-0.31451	0.626588	1
3	TCOGS2:TC004683	639.109	635.383	642.835	1.01173	0.016822	0.79994	1
4	TCOGS2:TC004686	11.0734	3.84861	18.2982	4.7545	2.24929	0.0092479	0.144461
5	TCOGS2:TC004682	54.7646	50.9942	58.535	1.14788	0.198967	0.605185	1
6	TCOGS2:TC004687	0	0	0	NA	NA	NA	NA
7	TCOGS2:TC004681	1.55799	0.810913	2.30508	2.84257	1.50719	1	1
8	TCOGS2:TC004688	71.8405	80.8072	62.8738	0.778072	-0.362025	0.237713	0.8224
9	TCOGS2:TC004680	12.9617	14.8327	11.0906	0.747712	-0.419445	0.177304	0.737232
10	TCOGS2:TC004689	22.4589	19.7742	25.1436	1.27154	0.346572	0.194045	0.762075
11	TCOGS2:TC004679	683.642	663.933	703.351	1.05937	0.0832072	0.44998	1
12	TCOGS2:TC004678	78.345	87.9217	68.7683	0.782154	-0.354476	0.155095	0.695561
13	TCOGS2:TC004690	327.72	333.873	321.567	0.963144	-0.054177	0.533979	1
14	TCOGS2:TC004677	170.548	147.159	193.937	1.31787	0.398213	0.136782	0.652779
15	TCOGS2:TC004676	1417.67	1357.71	1477.62	1.08832	0.122098	0.31102	0.899236
16	TCOGS2:TC004675	2436.81	2404.42	2469.2	1.02694	0.0383519	0.58715	1
17	TCOGS2:TC004691	914.901	948.965	880.837	0.928208	-0.10748	0.462496	1
18	TCOGS2:TC004674	104.128	101.747	106.508	1.0468	0.0659812	0.683934	1
19	TCOGS2:TC004673	11.8937	11.5477	12.2397	1.05993	0.0839656	0.869545	1
20	TCOGS2:TC004692	0.364144	0	0.728288	Inf	Inf	0.727125	1
21	TCOGS2:TC004672	326.171	310.756	341.586	1.09921	0.136464	0.536847	1
22	TCOGS2:TC004693	68.0651	73.5372	62.593	0.851176	-0.232471	0.306361	0.893751
23	TCOGS2:TC004694	658.617	654.898	662.337	1.01136	0.0162954	0.892257	1
24	TCOGS2:TC004671	251.126	267.71	234.542	0.876106	-0.190822	0.388071	0.963451
25	TCOGS2:TC004695	403.02	433.275	372.764	0.860341	-0.217019	0.0578259	0.432993
26	TCOGS2:TC004696	369.485	403.238	335.732	0.832591	-0.264321	0.0499935	0.401538
27	TCOGS2:TC004670	25.6513	17.6068	33.6958	1.91379	0.936434	0.190758	0.758826
28	TCOGS2:TC004669	386.295	403.669	368.921	0.913917	-0.129864	0.220877	0.802963
29	TCOGS2:TC004668	5.35792	3.02633	7.6895	2.54087	1.34532	0.0972204	0.562369
30	TCOGS2:TC004697	1093.94	1046.2	1141.68	1.09127	0.126007	0.359574	0.937662
31	TCOGS2:TC004667	304.963	322.579	287.347	0.890781	-0.166858	0.183948	0.746709
32	TCOGS2:TC004698	5403.77	4155.96	6651.58	1.60049	0.678515	0.00122905	0.0341356
33	TCOGS2:TC004666	0.184618	0.369236	0	0	#NAME?	0.934476	1
34	TCOGS2:TC004665	0.467092	0.571965	0.362219	0.633288	-0.659065	1	1
35	TCOGS2:TC004699	0.913504	0.977421	0.849586	0.869212	-0.20222	0.708455	1
36	TCOGS2:TC004700	71.8243	87.73	55.9186	0.637395	-0.649741	0.0401167	0.354616
37	TCOGS2:TC004701	7.34443	9.05414	5.63473	0.622337	-0.684231	0.307189	0.894532
38	TCOGS2:TC004664	262.68	282.914	242.446	0.85696	-0.222699	0.103767	0.581053
39	TCOGS2:TC004702	1228.24	1146.52	1309.97	1.14256	0.192269	0.0807916	0.512349
40	TCOGS2:TC011531	1.19747	1.36315	1.03178	0.756909	-0.401808	1	1
41	TCOGS2:TC011532	11.5974	11.0171	12.1778	1.10535	0.144504	0.722785	1
42	TCOGS2:TC011533	1.20335	1.6186	0.788098	0.486902	-1.0383	1	1
43	TCOGS2:TC011534	1.26112	1.43559	1.08666	0.756939	-0.401751	1	1
44	TCOGS2:TC011535	206.952	210.449	203.455	0.966766	-0.0487608	0.485767	1
45	TCOGS2:TC011530	150.673	146.132	155.214	1.06215	0.086981	0.636408	1
46	TCOGS2:TC011536	0.554137	0.202728	0.905547	4.4668	2.15924	0.565965	1
47	TCOGS2:TC011529	37.479	35.1543	39.8037	1.13226	0.179203	0.752276	1	βGRP2
48	TCOGS2:TC011537	36.5817	46.7487	26.4147	0.565035	-0.823589	0.0422671	0.365482
49	TCOGS2:TC011538	66.7428	76.2569	57.2287	0.750473	-0.414128	0.0518423	0.409752
50	TCOGS2:TC011539	2.29623	2.89604	1.69641	0.585768	-0.771599	0.396619	0.969833
51	TCOGS2:TC011540	96.7534	94.525	98.9817	1.04715	0.0664666	0.652449	1
52	TCOGS2:TC011528	2.68928	1.6186	3.75997	2.32299	1.21598	0.202246	0.7793
53	TCOGS2:TC011541	252.827	263.559	242.095	0.918563	-0.12255	0.504041	1
54	TCOGS2:TC011527	293.756	312.928	274.584	0.877467	-0.188583	0.134119	0.649166
55	TCOGS2:TC011526	504.149	494.801	513.497	1.03779	0.0535089	0.48509	1
56	TCOGS2:TC011542	223.11	210.295	235.924	1.12187	0.165911	0.251346	0.834435
57	TCOGS2:TC011525	12.1307	9.72317	14.5382	1.49521	0.580351	0.122129	0.625884
58	TCOGS2:TC011524	169.507	165.211	173.804	1.05201	0.0731547	0.5776	1
59	TCOGS2:TC011523	132.19	130.93	133.449	1.01924	0.027496	0.780199	1
60	TCOGS2:TC011543	135.812	154.418	117.206	0.759015	-0.397801	0.123775	0.630309
61	TCOGS2:TC011522	249.513	241.224	257.802	1.06873	0.0958915	0.792684	1
62	TCOGS2:TC011521	5.89789	5.07824	6.71753	1.32281	0.403603	0.301206	0.890537
63	TCOGS2:TC011520	21.5442	19.2801	23.8084	1.23487	0.304358	0.487291	1
64	TCOGS2:TC011544	0	0	0	NA	NA	NA	NA
65	TCOGS2:TC011545	77.3835	74.3413	80.4257	1.08184	0.113493	0.915786	1
66	TCOGS2:TC011546	12.0011	13.6526	10.3496	0.758069	-0.399599	0.611651	1
67	TCOGS2:TC011519	765.522	716.554	814.491	1.13668	0.184823	0.0500748	0.401781
68	TCOGS2:TC011547	489.712	483.168	496.256	1.02709	0.0385595	0.694444	1
69	TCOGS2:TC011548	25.8432	22.9062	28.7801	1.25643	0.329334	0.399126	0.97036
70	TCOGS2:TC011518	168.756	161.961	175.551	1.08391	0.11625	0.696629	1
71	TCOGS2:TC011517	40.6801	40.1771	41.1831	1.02504	0.0356784	1	1
72	TCOGS2:TC030555	7.51221	7.93806	7.08637	0.892707	-0.163741	1	1
73	TCOGS2:TC011516	138.264	147.201	129.327	0.878577	-0.186759	0.416637	0.982637
74	TCOGS2:TC011549	422.867	420.733	425.002	1.01015	0.0145674	0.638342	1
75	TCOGS2:TC011515	238.846	201.654	276.039	1.36887	0.452989	0.00346152	0.071059
76	TCOGS2:TC011550	99.8131	94.6182	105.008	1.10981	0.150309	0.782739	1
77	TCOGS2:TC011514	503.209	498.228	508.191	1.02	0.0285662	0.978975	1
78	TCOGS2:TC011551	1993.07	1829.75	2156.4	1.17852	0.236975	0.0454519	0.380748
79	TCOGS2:TC011552	382.986	404.481	361.492	0.893719	-0.162107	0.664993	1
80	TCOGS2:TC011513	703.912	713.078	694.746	0.974292	-0.0375737	0.943607	1
81	TCOGS2:TC011512	3943.55	3805.2	4081.91	1.07272	0.101273	0.325517	0.917585
82	TCOGS2:TC011511	0	0	0	NA	NA	NA	NA
83	TCOGS2:TC011553	248.996	296.995	200.997	0.676771	-0.563261	0.000215645	0.00962914
84	TCOGS2:TC011510	0.404859	0.202728	0.606989	2.9941	1.58212	1	1
85	TCOGS2:TC011509	18.5712	21.8758	15.2665	0.69787	-0.51897	0.544373	1
86	TCOGS2:TC011508	269.718	200.514	338.923	1.69027	0.757255	0.000184038	0.00851913
87	TCOGS2:TC011507	128.936	138.447	119.425	0.862607	-0.213224	0.505197	1
88	TCOGS2:TC004703	490.356	542.025	438.686	0.809347	-0.30517	0.0155242	0.199801
89	TCOGS2:TC004663	212.565	213.767	211.364	0.988761	-0.0163065	0.88336	1
90	TCOGS2:TC004662	628.922	639.817	618.027	0.965943	-0.0499904	0.753764	1
91	TCOGS2:TC004661	4.23244	3.49586	4.96901	1.4214	0.50731	0.712037	1	HPX8
92	TCOGS2:TC004660	1.25306	0.202728	2.3034	11.362	3.50614	0.245771	0.829773
93	TCOGS2:TC004659	13.1773	10.7895	15.5651	1.44261	0.52868	0.146732	0.674279
94	TCOGS2:TC004704	1.80309	2.39329	1.21289	0.506789	-0.980544	0.708983	1
95	TCOGS2:TC004705	0	0	0	NA	NA	NA	NA
96	TCOGS2:TC004658	137.957	160.901	115.012	0.714798	-0.484393	0.0193801	0.229048
97	TCOGS2:TC004657	85.0369	90.3172	79.7567	0.883073	-0.179395	0.858015	1
98	TCOGS2:TC004656	0.373028	0.202728	0.543328	2.68008	1.42228	0.901947	1
99	TCOGS2:TC004655	0.101364	0.202728	0	0	#NAME?	0.947566	1
100	TCOGS2:TC004706	26.1974	21.7788	30.616	1.40577	0.491363	0.390003	0.964588
101	TCOGS2:TC004707	0	0	0	NA	NA	NA	NA
102	TCOGS2:TC004708	6.99361	8.52975	5.45747	0.639815	-0.644272	0.209967	0.791266
103	TCOGS2:TC004709	658.856	691.343	626.369	0.906018	-0.142388	0.345201	0.926876
104	TCOGS2:TC004710	1910.11	1828.98	1991.25	1.08872	0.122637	0.334491	0.922741
105	TCOGS2:TC004711	238.159	225.951	250.367	1.10806	0.148039	0.791771	1
106	TCOGS2:TC004654	116.785	121.075	112.494	0.929128	-0.106051	0.525072	1	P54
107	TCOGS2:TC004653	0.413704	0.827408	0	0	#NAME?	0.595459	1
108	TCOGS2:TC004652	0.101364	0.202728	0	0	#NAME?	0.947566	1
109	TCOGS2:TC004712	408.412	411.827	404.997	0.983415	-0.0241276	0.931859	1
110	TCOGS2:TC004651	0	0	0	NA	NA	NA	NA
111	TCOGS2:TC004713	1602.89	1414.17	1791.62	1.26691	0.341316	0.00135041	0.036408
112	TCOGS2:TC004650	4.87551	3.62615	6.12486	1.68908	0.756237	0.529681	1
113	TCOGS2:TC004649	0	0	0	NA	NA	NA	NA
114	TCOGS2:TC001617	179.621	155.365	203.876	1.31224	0.392029	0.019309	0.228597
115	TCOGS2:TC001618	6.01064	4.93659	7.08469	1.43514	0.521189	0.323746	0.915839
116	TCOGS2:TC001616	501.339	466.759	535.919	1.14817	0.199337	0.173219	0.727196
117	TCOGS2:TC001619	0.853297	0.738473	0.968121	1.31098	0.390643	0.934811	1
118	TCOGS2:TC001620	211.097	219.183	203.01	0.926212	-0.110586	0.464817	1
119	TCOGS2:TC001621	3279.21	3344.41	3214.01	0.961009	-0.0573776	0.399656	0.97036
120	TCOGS2:TC001622	487.529	509.244	465.815	0.914719	-0.1286	0.36892	0.946814
121	TCOGS2:TC001623	497.033	515.122	478.945	0.92977	-0.105055	0.32269	0.91505
122	TCOGS2:TC001615	7.71933	7.25744	8.18122	1.12729	0.172855	0.49192	1
123	TCOGS2:TC001624	419.083	475.116	363.051	0.764132	-0.388107	0.0407471	0.35791
124	TCOGS2:TC001614	0.0905547	0	0.181109	Inf	Inf	1	1
125	TCOGS2:TC001613	27.126	25.8528	28.3992	1.0985	0.13553	0.600511	1
126	TCOGS2:TC001612	610.45	644.116	576.785	0.895468	-0.159286	0.141512	0.661313
127	TCOGS2:TC001611	298.541	293.081	304	1.03726	0.0527738	0.942968	1
128	TCOGS2:TC001625	17.5935	16.2899	18.897	1.16004	0.214173	0.641337	1
129	TCOGS2:TC001610	2.57301	1.75211	3.3939	1.93703	0.953849	0.770569	1
130	TCOGS2:TC001609	99.0498	82.1109	115.989	1.41259	0.498338	0.344028	0.926144
131	TCOGS2:TC001626	0	0	0	NA	NA	NA	NA
132	TCOGS2:TC001608	0.565451	0.827408	0.303494	0.366801	-1.44693	0.905975	1
133	TCOGS2:TC001627	0.191919	0.202728	0.181109	0.89336	-0.162687	1	1
134	TCOGS2:TC001628	0.454698	0	0.909397	Inf	Inf	0.503409	1
135	TCOGS2:TC001629	25.9058	27.0268	24.7848	0.917046	-0.124935	0.631668	1
136	TCOGS2:TC001630	28.322	32.7659	23.878	0.728747	-0.456511	0.220297	0.802371
137	TCOGS2:TC001607	2032.61	1880.77	2184.45	1.16146	0.215941	0.047497	0.390522
138	TCOGS2:TC001606	530.455	309.101	751.809	2.43224	1.28229	2.23779e-09	6.09338e-07
139	TCOGS2:TC001605	1.24576	0.369236	2.12229	5.74778	2.523	0.299173	0.887518
140	TCOGS2:TC001631	580.51	539.222	621.798	1.15314	0.205566	0.09268	0.546517
141	TCOGS2:TC001604	973.464	1015.81	931.119	0.916627	-0.125594	0.462048	1
142	TCOGS2:TC001603	0	0	0	NA	NA	NA	NA
143	TCOGS2:TC001632	154.63	130.137	179.122	1.3764	0.460904	0.0188315	0.224668
144	TCOGS2:TC001633	23.9652	25.6274	22.3029	0.870277	-0.200453	0.549139	1
145	TCOGS2:TC001634	30.0047	34.632	25.3774	0.732774	-0.448561	0.13144	0.645706
146	TCOGS2:TC001635	937.029	927.721	946.336	1.02006	0.0286608	0.804159	1
147	TCOGS2:TC001602	109.095	107.18	111.009	1.03572	0.0506391	0.963402	1
148	TCOGS2:TC001636	16.2149	14.6268	17.8031	1.21716	0.283519	0.346928	0.929045
149	TCOGS2:TC001601	2371.65	2490.71	2252.59	0.904396	-0.144974	0.159159	0.702454
150	TCOGS2:TC001637	1350.93	1242.58	1459.27	1.17439	0.231908	0.0393404	0.351004
151	TCOGS2:TC001638	4.48061	3.501	5.46023	1.55962	0.641196	0.592109	1
152	TCOGS2:TC001600	247.1	259.904	234.296	0.901473	-0.149643	0.415703	0.982156
153	TCOGS2:TC001639	701.077	698.7	703.454	1.0068	0.00978382	0.91781	1
154	TCOGS2:TC001640	898.695	870.377	927.013	1.06507	0.0909496	0.228022	0.810481
155	TCOGS2:TC004133	3203.61	2891.47	3515.75	1.2159	0.282028	0.00841067	0.136927
156	TCOGS2:TC004134	1223.14	1417.86	1028.41	0.725328	-0.463295	0.00292748	0.0635217
157	TCOGS2:TC004132	78.9762	78.5299	79.4225	1.01137	0.0163051	0.95051	1
158	TCOGS2:TC004135	11.2463	8.01373	14.4789	1.80676	0.853405	0.425859	0.987517
159	TCOGS2:TC004131	598.697	595.061	602.333	1.01222	0.0175227	0.834145	1
160	TCOGS2:TC004130	119.668	124.797	114.539	0.917801	-0.123746	0.473819	1
161	TCOGS2:TC004129	539.497	477.49	601.505	1.25972	0.333107	0.0838042	0.521177
162	TCOGS2:TC004128	193.829	182.565	205.094	1.1234	0.167877	0.715253	1
163	TCOGS2:TC004127	126.192	108.284	144.099	1.33075	0.412238	0.0854867	0.527605
164	TCOGS2:TC004140	1988.3	1957.39	2019.21	1.03159	0.0448634	0.509532	1
165	TCOGS2:TC004141	424.38	406.691	442.068	1.08699	0.120336	0.241397	0.824731
166	TCOGS2:TC004142	333.115	333.689	332.54	0.996559	-0.00497359	0.936124	1
167	TCOGS2:TC004126	136.045	136.26	135.831	0.996855	-0.00454384	0.90486	1
168	TCOGS2:TC004143	242.421	252.574	232.268	0.919603	-0.120916	0.272228	0.86095
169	TCOGS2:TC004125	19.7812	27.1487	12.4137	0.457251	-1.12894	0.0264822	0.276926
170	TCOGS2:TC004124	8.46264	8.26272	8.66256	1.04839	0.0681777	0.536614	1
171	TCOGS2:TC004144	2773.63	2796.97	2750.29	0.983311	-0.0242808	0.709768	1
172	TCOGS2:TC004145	782.722	806.09	759.355	0.942022	-0.0861678	0.637312	1
173	TCOGS2:TC004146	121.858	111.943	131.772	1.17713	0.23527	0.295776	0.885189
174	TCOGS2:TC004147	0	0	0	NA	NA	NA	NA
175	TCOGS2:TC004148	114.558	115.527	113.59	0.98323	-0.0243986	0.840935	1
176	TCOGS2:TC004149	1121.33	1080.03	1162.63	1.07648	0.106322	0.638289	1
177	TCOGS2:TC004150	352.878	364.238	341.519	0.937626	-0.0929162	0.723915	1
178	TCOGS2:TC004123	53.502	68.9812	38.0229	0.551207	-0.859333	0.157014	0.699438
179	TCOGS2:TC004151	589.656	580.719	598.593	1.03078	0.0437362	0.60391	1
180	TCOGS2:TC004122	243.412	247.158	239.666	0.969688	-0.0444069	0.851474	1
181	TCOGS2:TC004152	3702.35	3475.53	3929.16	1.13052	0.176989	0.207095	0.786633
182	TCOGS2:TC004121	720.516	715.863	725.169	1.013	0.0186329	1	1
183	TCOGS2:TC004153	513.326	478.265	548.386	1.14662	0.197384	0.0903157	0.542011
184	TCOGS2:TC004120	2.15383	0.977421	3.33024	3.40717	1.76858	0.299089	0.887518
185	TCOGS2:TC004119	10.7558	9.02928	12.4823	1.38243	0.467207	0.459709	1
186	TCOGS2:TC004154	1.45497	1.63832	1.27162	0.77617	-0.365555	0.829514	1
187	TCOGS2:TC004155	4.45724	4.01188	4.90259	1.22202	0.289264	0.330207	0.920175
188	TCOGS2:TC004156	0	0	0	NA	NA	NA	NA
189	TCOGS2:TC004157	1.92174	0.571965	3.27152	5.71979	2.51596	0.19707	0.76917
190	TCOGS2:TC004158	1.03874	0.202728	1.87475	9.24762	3.20908	0.229532	0.811486
191	TCOGS2:TC004118	0	0	0	NA	NA	NA	NA
192	TCOGS2:TC004159	79.1156	82.3656	75.8655	0.921083	-0.118597	0.754948	1
193	TCOGS2:TC004117	321.216	308.622	333.811	1.08162	0.113193	0.549253	1
194	TCOGS2:TC004160	49.6703	50.0397	49.301	0.985237	-0.0214579	0.920033	1	P44
195	TCOGS2:TC004116	167.563	178.929	156.196	0.872946	-0.196036	0.212512	0.793808
196	TCOGS2:TC030076	629.583	575.787	683.38	1.18686	0.247153	0.0801531	0.510356
197	TCOGS2:TC030077	463.004	415.236	510.771	1.23008	0.298747	0.130001	0.644293
198	TCOGS2:TC004115	25.7615	26.1923	25.3308	0.967107	-0.0482531	0.547065	1
199	TCOGS2:TC004114	1164.38	1033.95	1294.81	1.25229	0.324574	0.00467747	0.0884013
200	TCOGS2:TC004113	8.67838	4.8228	12.534	2.5989	1.3779	0.0114916	0.166233
201	TCOGS2:TC004112	0.777887	0.405457	1.15032	2.83709	1.50441	0.778105	1
202	TCOGS2:TC004162	0	0	0	NA	NA	NA	NA
203	TCOGS2:TC004163	0.712902	0.941201	0.484604	0.514878	-0.957697	0.900872	1
204	TCOGS2:TC004111	836.706	781.227	892.184	1.14203	0.1916	0.154681	0.694487
205	TCOGS2:TC016055	410.963	422.417	399.509	0.945768	-0.0804413	0.653916	1
206	TCOGS2:TC016056	317.99	308.499	327.48	1.06152	0.0861377	0.324062	0.915994
207	TCOGS2:TC030463	0.0905547	0	0.181109	Inf	Inf	1	1
208	TCOGS2:TC030464	541.775	553.434	530.115	0.957866	-0.0621047	0.516337	1
209	TCOGS2:TC016058	16.3913	16.4843	16.2983	0.988715	-0.016374	0.971669	1
210	TCOGS2:TC016059	0	0	0	NA	NA	NA	NA
211	TCOGS2:TC016054	1.11931	1.93512	0.303494	0.156835	-2.67268	0.327042	0.919626
212	TCOGS2:TC016053	0	0	0	NA	NA	NA	NA
213	TCOGS2:TC016060	0.354475	0.405457	0.303494	0.748525	-0.417877	0.920306	1
214	TCOGS2:TC016052	0	0	0	NA	NA	NA	NA
215	TCOGS2:TC016061	5.03441	7.16337	2.90545	0.405598	-1.30188	0.276253	0.86405
216	TCOGS2:TC016062	450.056	456.866	443.245	0.970186	-0.0436672	0.78869	1
217	TCOGS2:TC016051	2876.19	3181.08	2571.3	0.808311	-0.307018	0.00667197	0.115528
218	TCOGS2:TC013642	2.12443	1.39937	2.84949	2.03626	1.02592	0.585704	1
219	TCOGS2:TC014167	55.3637	55.8367	54.8908	0.983059	-0.0246498	0.837805	1
220	TCOGS2:TC013641	0	0	0	NA	NA	NA	NA
221	TCOGS2:TC014168	921.245	842.544	999.946	1.18682	0.247098	0.0241638	0.264312
222	TCOGS2:TC013640	0	0	0	NA	NA	NA	NA
223	TCOGS2:TC013639	0.948148	0.624679	1.27162	2.03563	1.02547	0.581976	1
224	TCOGS2:TC014169	0	0	0	NA	NA	NA	NA
225	TCOGS2:TC014170	2.32227	1.43559	3.20894	2.23527	1.16045	0.44555	1
226	TCOGS2:TC014171	0	0	0	NA	NA	NA	NA
227	TCOGS2:TC013638	0	0	0	NA	NA	NA	NA
228	TCOGS2:TC013637	0	0	0	NA	NA	NA	NA
229	TCOGS2:TC014172	34.4556	42.1366	26.7747	0.635427	-0.654202	0.0593122	0.436496
230	TCOGS2:TC014173	554.167	572.462	535.873	0.936086	-0.0952875	0.243698	0.827846
231	TCOGS2:TC013636	8.69389	7.15011	10.2377	1.43182	0.517851	0.745841	1
232	TCOGS2:TC014174	316.036	326.288	305.784	0.937161	-0.0936319	0.674029	1
233	TCOGS2:TC013635	419.563	430.62	408.505	0.948646	-0.0760588	0.360391	0.938545
234	TCOGS2:TC014175	272.353	275.046	269.661	0.980423	-0.0285236	0.817086	1
235	TCOGS2:TC013633	343.33	388.334	298.325	0.768219	-0.380411	0.00520272	0.0955632
236	TCOGS2:TC014176	0.151747	0	0.303494	Inf	Inf	1	1
237	TCOGS2:TC013632	3088.01	3108.14	3067.89	0.987049	-0.0188069	0.880126	1	CTL12
238	TCOGS2:TC014177	697.432	825.38	569.483	0.689965	-0.535405	0.024772	0.267295
239	TCOGS2:TC013631	37.8741	35.6754	40.0727	1.12326	0.167688	0.934703	1
240	TCOGS2:TC014178	24.9197	27.5458	22.2936	0.809331	-0.305198	0.690128	1
241	TCOGS2:TC014179	1380.58	1405.05	1356.12	0.965172	-0.0511423	0.602023	1
242	TCOGS2:TC014180	314.75	290.917	338.582	1.16384	0.218894	0.124946	0.631873
243	TCOGS2:TC014181	498.311	497.968	498.654	1.00138	0.00198583	0.951423	1
244	TCOGS2:TC014182	112.478	106.885	118.071	1.10466	0.1436	0.297412	0.886681
245	TCOGS2:TC014183	6594.66	6313.69	6875.64	1.08901	0.123011	0.123217	0.628395
246	TCOGS2:TC014184	273.975	301.392	246.557	0.818061	-0.289719	0.294574	0.884593	CTL2
247	TCOGS2:TC014185	57.9226	53.6067	62.2384	1.16102	0.215392	0.562915	1
248	TCOGS2:TC014186	0.285982	0.571965	0	0	#NAME?	0.697222	1
249	TCOGS2:TC013630	64.5402	61.2677	67.8127	1.10683	0.14643	0.749376	1
250	TCOGS2:TC014187	5.52338	6.08052	4.96625	0.816748	-0.292038	0.944345	1
251	TCOGS2:TC013629	3935.89	3672.63	4199.14	1.14336	0.193279	0.0399763	0.354051
252	TCOGS2:TC013628	45.9714	49.3494	42.5934	0.863099	-0.212403	0.631145	1
253	TCOGS2:TC013627	32.4299	34.3153	30.5445	0.890115	-0.167936	0.60647	1
254	TCOGS2:TC013626	933.273	905.686	960.86	1.06092	0.0853152	0.46747	1
255	TCOGS2:TC013625	458.098	428.199	487.997	1.13965	0.188589	0.0998233	0.5693
256	TCOGS2:TC013624	1821.8	1870.47	1773.12	0.947957	-0.0771061	0.521904	1
257	TCOGS2:TC013623	2.75833	2.91254	2.60413	0.894109	-0.161477	1	1
258	TCOGS2:TC014188	0	0	0	NA	NA	NA	NA
259	TCOGS2:TC014189	325.639	338.115	313.163	0.926203	-0.110599	0.337895	0.924932
260	TCOGS2:TC013622	672.904	669.991	675.816	1.00869	0.0124894	0.784649	1
261	TCOGS2:TC014190	32.0099	36.4482	27.5716	0.756459	-0.402666	0.118488	0.618356
262	TCOGS2:TC013621	0.285982	0.571965	0	0	#NAME?	0.609762	1
263	TCOGS2:TC014191	150.486	166.463	134.509	0.808039	-0.307503	0.0814526	0.513918
264	TCOGS2:TC013620	5.10734	3.501	6.71368	1.91765	0.939338	0.432716	0.993882	PGRP-SB
265	TCOGS2:TC014192	0	0	0	NA	NA	NA	NA
266	TCOGS2:TC013619	0	0	0	NA	NA	NA	NA
267	TCOGS2:TC013618	0	0	0	NA	NA	NA	NA
268	TCOGS2:TC014193	12.3583	15.4542	9.26244	0.599349	-0.738532	0.257398	0.842024
269	TCOGS2:TC014194	0	0	0	NA	NA	NA	NA
270	TCOGS2:TC014195	0	0	0	NA	NA	NA	NA
271	TCOGS2:TC014196	44.6171	45.075	44.1591	0.97968	-0.0296169	0.904945	1
272	TCOGS2:TC013617	0.990826	0.405457	1.5762	3.88746	1.95883	0.680513	1
273	TCOGS2:TC014197	1.47027	1.97134	0.969207	0.49165	-1.0243	0.7172	1
274	TCOGS2:TC014198	84.9276	83.2938	86.5615	1.03923	0.0555161	0.759517	1
275	TCOGS2:TC013616	0	0	0	NA	NA	NA	NA
276	TCOGS2:TC014199	0	0	0	NA	NA	NA	NA
277	TCOGS2:TC013615	8.69835	7.8275	9.56919	1.22251	0.289846	0.781855	1
278	TCOGS2:TC014200	121.017	112.415	129.619	1.15304	0.20544	0.676303	1
279	TCOGS2:TC013614	47.0548	44.8442	49.2653	1.09859	0.135651	0.639815	1
280	TCOGS2:TC013613	3.48834	2.61574	4.36094	1.66719	0.737418	0.755331	1	P144
281	TCOGS2:TC014202	293.122	305.017	281.227	0.922006	-0.117152	0.529688	1
282	TCOGS2:TC014203	388.874	358.93	418.818	1.16685	0.222623	0.0946983	0.553102
283	TCOGS2:TC030586	1.51961	1.34666	1.69256	1.25686	0.329823	0.928036	1
284	TCOGS2:TC013611	0	0	0	NA	NA	NA	NA
285	TCOGS2:TC013610	0.212397	0	0.424793	Inf	Inf	1	1
286	TCOGS2:TC014204	92.9853	95.4267	90.5439	0.948832	-0.0757758	0.580055	1
287	TCOGS2:TC013609	758.947	776.864	741.03	0.953873	-0.0681307	0.33659	0.923396
288	TCOGS2:TC014205	144.677	147.071	142.283	0.967443	-0.0477518	0.896008	1
289	TCOGS2:TC013608	7.53424	10.4008	4.66769	0.448782	-1.15591	0.113587	0.607077
290	TCOGS2:TC013607	86.9601	67.3476	106.573	1.58243	0.662138	0.0195938	0.230788
291	TCOGS2:TC013606	3.45326	4.7255	2.18101	0.461541	-1.11547	0.771688	1
292	TCOGS2:TC013605	7.17749	5.93887	8.41611	1.41712	0.502966	0.517189	1
293	TCOGS2:TC014206	0	0	0	NA	NA	NA	NA
294	TCOGS2:TC014207	216.548	219.481	213.616	0.973277	-0.0390777	0.875563	1
295	TCOGS2:TC014208	491.152	453.359	528.946	1.16673	0.222467	0.185604	0.749624
296	TCOGS2:TC014209	11.0454	11.3647	10.7261	0.943809	-0.0834328	0.752378	1
297	TCOGS2:TC013604	478.648	466.472	490.823	1.0522	0.0734131	0.327191	0.919778
298	TCOGS2:TC014210	157.838	174.351	141.324	0.810571	-0.30299	0.359299	0.937362
299	TCOGS2:TC013603	41.802	39.7463	43.8578	1.10345	0.142015	0.480618	1
300	TCOGS2:TC013602	5.94441	4.68115	7.20766	1.53972	0.62267	0.418166	0.983083
301	TCOGS2:TC014211	9.98045	9.73153	10.2294	1.05116	0.07198	0.646981	1
302	TCOGS2:TC013601	767.493	816.834	718.151	0.879189	-0.185754	0.243431	0.827846
303	TCOGS2:TC013600	153.429	138.421	168.438	1.21685	0.283151	0.212528	0.793808
304	TCOGS2:TC014212	0	0	0	NA	NA	NA	NA
305	TCOGS2:TC013599	42.0992	32.7361	51.4623	1.57203	0.652631	0.116631	0.61467
306	TCOGS2:TC013598	3379.55	3547.3	3211.8	0.90542	-0.143341	0.301645	0.890877
307	TCOGS2:TC013597	1031.19	1022.81	1039.57	1.01639	0.0234501	0.576678	1
308	TCOGS2:TC013596	603.445	682.722	524.168	0.767762	-0.381269	0.035713	0.333309
309	TCOGS2:TC013595	277.799	272.596	283.002	1.03817	0.0540486	0.864364	1
310	TCOGS2:TC014213	570.987	548.9	593.074	1.08048	0.111669	0.437879	0.997946
311	TCOGS2:TC013594	396.771	375.199	418.343	1.11499	0.157031	0.215292	0.796191	basket3
312	TCOGS2:TC014214	794.2	753.98	834.421	1.10669	0.14625	0.266436	0.855392
313	TCOGS2:TC013593	1479.06	1476.74	1481.39	1.00315	0.00453524	0.941333	1
314	TCOGS2:TC014215	237.322	243.604	231.041	0.948428	-0.0763901	0.50554	1
315	TCOGS2:TC013592	974.926	945.46	1004.39	1.06233	0.0872361	0.457266	1
316	TCOGS2:TC013591	194.203	197.351	191.055	0.968102	-0.0467693	0.822753	1
317	TCOGS2:TC013590	204.14	222.198	186.082	0.83746	-0.255908	0.177295	0.737232
318	TCOGS2:TC014216	0	0	0	NA	NA	NA	NA
319	TCOGS2:TC013589	4299.64	4029.41	4569.87	1.13413	0.181586	0.113351	0.607077
320	TCOGS2:TC014217	1631.93	1533.32	1730.55	1.12863	0.174577	0.119647	0.621861
321	TCOGS2:TC013588	90.6587	112.585	68.7319	0.610487	-0.711969	0.00450136	0.0864597
322	TCOGS2:TC013587	1606.13	1585.67	1626.6	1.02581	0.0367691	0.523511	1
323	TCOGS2:TC013586	2558.91	2537.85	2579.98	1.0166	0.0237525	0.933171	1
324	TCOGS2:TC013585	393.854	399.256	388.452	0.972938	-0.03958	0.984927	1
325	TCOGS2:TC014218	107.216	118.055	96.3782	0.816387	-0.292675	0.27966	0.866992
326	TCOGS2:TC014219	288.147	269.817	306.476	1.13587	0.183797	0.355043	0.934989
327	TCOGS2:TC014220	143.775	123.269	164.282	1.33271	0.414361	0.0660373	0.463396
328	TCOGS2:TC014221	90.2629	96.9086	83.6172	0.862847	-0.212824	0.516709	1
329	TCOGS2:TC013584	24.5755	25.2252	23.9258	0.94849	-0.0762961	0.797175	1
330	TCOGS2:TC014222	112.28	102.483	122.078	1.1912	0.25242	0.237842	0.8224
331	TCOGS2:TC014223	25.537	23.9261	27.148	1.13466	0.18226	0.939393	1
332	TCOGS2:TC013583	0.397015	0.369236	0.424793	1.15046	0.202216	1	1
333	TCOGS2:TC014224	953.673	877.842	1029.5	1.17277	0.229918	0.0765471	0.498628
334	TCOGS2:TC013582	3.01402	2.81524	3.21279	1.14122	0.190571	0.688149	1
335	TCOGS2:TC014225	65.4351	58.7246	72.1456	1.22854	0.296947	0.300956	0.890176
336	TCOGS2:TC014226	1444.37	1334.19	1554.54	1.16516	0.220523	0.0618719	0.447508
337	TCOGS2:TC013581	2.2649	3.31799	1.21181	0.365222	-1.45315	0.204989	0.783292
338	TCOGS2:TC013580	20.8607	26.5159	15.2056	0.573453	-0.802253	0.0486796	0.394868
339	TCOGS2:TC013579	107.887	117.845	97.9293	0.831001	-0.267078	0.0734277	0.485627
340	TCOGS2:TC014227	45.3297	54.8517	35.8077	0.652808	-0.615268	0.147246	0.675304
341	TCOGS2:TC014228	135.989	152.612	119.367	0.782158	-0.354468	0.052123	0.410093
342	TCOGS2:TC014229	41.5194	51.6572	31.3816	0.607497	-0.719052	0.0158641	0.202026
343	TCOGS2:TC014230	3.09519	3.83211	2.35827	0.615397	-0.70041	0.516843	1
344	TCOGS2:TC014231	0.847925	1.03014	0.665713	0.646238	-0.629863	1	1
345	TCOGS2:TC013578	1767.57	1586.44	1948.71	1.22835	0.296725	0.0101941	0.153029
346	TCOGS2:TC014232	0	0	0	NA	NA	NA	NA
347	TCOGS2:TC014233	6.48076	6.53869	6.42282	0.98228	-0.0257938	1	1
348	TCOGS2:TC013577	0.191919	0.202728	0.181109	0.89336	-0.162687	1	1
349	TCOGS2:TC014234	32.3299	35.6887	28.9711	0.811773	-0.300852	0.445085	1
350	TCOGS2:TC013576	49.2385	49.8751	48.6018	0.97447	-0.0373103	0.765674	1
351	TCOGS2:TC013575	17.4622	20.188	14.7364	0.729957	-0.454117	0.213743	0.794093
352	TCOGS2:TC014235	0	0	0	NA	NA	NA	NA
353	TCOGS2:TC014236	873.334	782.175	964.492	1.23309	0.302276	0.0245778	0.265819
354	TCOGS2:TC013574	792.05	819.457	764.644	0.933111	-0.0998798	0.478348	1
355	TCOGS2:TC013573	519.37	481.23	557.511	1.15851	0.212275	0.121647	0.625672
356	TCOGS2:TC014237	35.9661	35.3456	36.5865	1.03511	0.0497784	0.982043	1	serpin30
357	TCOGS2:TC013572	436.098	452.995	419.202	0.925402	-0.111847	0.531846	1
358	TCOGS2:TC014238	176.797	181.947	171.646	0.943383	-0.0840841	0.959153	1
359	TCOGS2:TC013571	213.001	198.372	227.63	1.14749	0.19848	0.274203	0.863836
360	TCOGS2:TC013570	4071.43	3984.38	4158.48	1.0437	0.0617006	0.59682	1
361	TCOGS2:TC013569	310.798	321.644	299.952	0.93256	-0.100732	0.54611	1
362	TCOGS2:TC014239	1.33758	2.19056	0.484604	0.221224	-2.17642	0.558354	1
363	TCOGS2:TC013568	70.7933	85.1081	56.4785	0.66361	-0.591593	0.00272797	0.0603239
364	TCOGS2:TC014240	314.544	330.254	298.833	0.904858	-0.144237	0.575441	1
365	TCOGS2:TC014241	1455.66	1415.32	1495.99	1.057	0.0799778	0.809657	1
366	TCOGS2:TC014242	65.6006	74.1974	57.0037	0.768271	-0.380314	0.119084	0.620067
367	TCOGS2:TC013567	295.447	257.946	332.947	1.29076	0.368224	0.0103078	0.153724
368	TCOGS2:TC014243	429.462	424.508	434.417	1.02334	0.0332904	0.499725	1
369	TCOGS2:TC013566	20.8893	21.4787	20.2998	0.945109	-0.0814471	1	1
370	TCOGS2:TC014244	973.283	1028.59	917.98	0.892468	-0.164127	0.156697	0.699019
371	TCOGS2:TC013565	433.98	429.435	438.525	1.02117	0.0302202	0.826909	1
372	TCOGS2:TC014245	312.92	321.176	304.663	0.948587	-0.0761481	0.624238	1
373	TCOGS2:TC004732	215.064	230.924	199.205	0.862641	-0.213168	0.118958	0.619645
374	TCOGS2:TC004632	0.571965	1.14393	0	0	#NAME?	0.253996	0.838022
375	TCOGS2:TC004733	1.81418	1.56588	2.06248	1.31714	0.397405	0.987055	1
376	TCOGS2:TC004734	9.34805	12.3968	6.29935	0.508145	-0.976687	0.267252	0.856402
377	TCOGS2:TC004631	1635.01	1510.24	1759.78	1.16523	0.220617	0.0580801	0.433504
378	TCOGS2:TC004630	28.3287	24.7721	31.8853	1.28715	0.364176	0.54845	1
379	TCOGS2:TC004735	0	0	0	NA	NA	NA	NA
380	TCOGS2:TC004736	0	0	0	NA	NA	NA	NA
381	TCOGS2:TC004737	0	0	0	NA	NA	NA	NA
382	TCOGS2:TC004738	0	0	0	NA	NA	NA	NA
383	TCOGS2:TC004739	0	0	0	NA	NA	NA	NA
384	TCOGS2:TC004714	186.227	197.681	174.774	0.884124	-0.177679	0.478008	1
385	TCOGS2:TC004715	170.234	197.368	143.099	0.725038	-0.463872	0.00349073	0.0711832
386	TCOGS2:TC004648	0	0	0	NA	NA	NA	NA
387	TCOGS2:TC004716	102.292	72.8632	131.72	1.80777	0.854212	7.72002e-05	0.0044099
388	TCOGS2:TC004717	3052.18	2827.55	3276.82	1.15889	0.212741	0.0440075	0.375388
389	TCOGS2:TC004647	56.3281	55.6139	57.0422	1.02568	0.0365838	0.445132	1
390	TCOGS2:TC004718	597.864	607.214	588.514	0.969204	-0.0451283	0.562355	1
391	TCOGS2:TC004719	2122.24	2070.14	2174.34	1.05034	0.0708522	0.505067	1
392	TCOGS2:TC004720	197.416	213.447	181.386	0.849796	-0.234811	0.093834	0.550052
393	TCOGS2:TC004721	42.3404	42.14	42.5407	1.00951	0.0136531	0.650608	1
394	TCOGS2:TC004646	57.7508	48.7723	66.7293	1.36818	0.452259	0.0675233	0.467912
395	TCOGS2:TC004645	1252.15	1223.76	1280.53	1.0464	0.0654298	0.406313	0.975193
396	TCOGS2:TC004644	12.0793	10.1599	13.9987	1.37784	0.462404	0.891159	1
397	TCOGS2:TC004643	1068.9	1398.57	739.239	0.528568	-0.919838	1.44651e-07	2.70245e-05
398	TCOGS2:TC004642	0	0	0	NA	NA	NA	NA
399	TCOGS2:TC004641	1460.42	1486.77	1434.08	0.964561	-0.0520561	0.452202	1
400	TCOGS2:TC004722	368.639	382.989	354.29	0.925066	-0.112371	0.690624	1
401	TCOGS2:TC004640	55.9992	64.5019	47.4965	0.736358	-0.44152	0.090078	0.541089
402	TCOGS2:TC004639	281.611	253.605	309.617	1.22086	0.2879	0.0249796	0.268492
403	TCOGS2:TC004638	57.6009	52.789	62.4129	1.18231	0.241608	0.749315	1
404	TCOGS2:TC004723	1431.02	1464.2	1397.84	0.954674	-0.0669198	0.70874	1
405	TCOGS2:TC004724	308.69	344.321	273.06	0.793038	-0.334538	0.0158862	0.202026
406	TCOGS2:TC004637	465.945	488.59	443.299	0.907303	-0.140344	0.602481	1
407	TCOGS2:TC030644	541.785	474.718	608.851	1.28255	0.359017	0.00255555	0.0575184
408	TCOGS2:TC004636	3.96319	4.29542	3.63097	0.845314	-0.242442	0.898905	1
409	TCOGS2:TC004726	65.9181	70.0353	61.801	0.882426	-0.180452	0.391197	0.964758
410	TCOGS2:TC004635	21.6052	23.7036	19.5067	0.822943	-0.281136	0.479805	1	P53
411	TCOGS2:TC004727	2.47728	2.28786	2.6667	1.16559	0.221059	1	1
412	TCOGS2:TC004634	958.978	1075.34	842.621	0.783588	-0.351832	0.0123092	0.172665
413	TCOGS2:TC004728	1663.34	1691.25	1635.44	0.967	-0.048412	0.792624	1
414	TCOGS2:TC004729	0.850929	0.977421	0.724437	0.741172	-0.43212	1	1
415	TCOGS2:TC004730	472.855	494.137	451.574	0.913862	-0.129951	0.278392	0.865979
416	TCOGS2:TC004731	130.459	141.364	119.554	0.845717	-0.241753	0.178339	0.73862
417	TCOGS2:TC004633	418.278	407.504	429.053	1.05288	0.0743411	0.629381	1
418	TCOGS2:TC005173	0.791607	0.369236	1.21398	3.28781	1.71713	0.698818	1
419	TCOGS2:TC005174	141.138	140.866	141.41	1.00386	0.00556254	0.824016	1
420	TCOGS2:TC005175	274.524	248.302	300.746	1.21121	0.276449	0.289705	0.879339
421	TCOGS2:TC005176	1269.68	1223.63	1315.72	1.07525	0.104678	0.355637	0.935013
422	TCOGS2:TC005177	1.23467	1.19664	1.2727	1.06356	0.0889003	0.969355	1
423	TCOGS2:TC005172	2.68697	2.46573	2.90821	1.17945	0.238119	1	1
424	TCOGS2:TC005178	651.677	737.503	565.851	0.767253	-0.382227	0.030095	0.302237
425	TCOGS2:TC005179	679.365	713.271	645.458	0.904927	-0.144127	0.369752	0.947195
426	TCOGS2:TC005180	42.68	37.5622	47.7978	1.2725	0.347664	0.387071	0.962272
427	TCOGS2:TC005171	9.65754	7.92157	11.3935	1.43829	0.524355	0.531649	1
428	TCOGS2:TC005181	171.703	161.203	182.203	1.13027	0.176666	0.167975	0.717114
429	TCOGS2:TC005182	1501.29	1397.46	1605.11	1.14859	0.199869	0.103179	0.579396
430	TCOGS2:TC005170	591.854	574.642	609.066	1.0599	0.0839347	0.486845	1
431	TCOGS2:TC005169	1.39093	2.35707	0.424793	0.180221	-2.47216	0.296622	0.885658
432	TCOGS2:TC030590	176.445	200.535	152.356	0.759746	-0.396411	0.0695183	0.4737
433	TCOGS2:TC005168	92.4693	97.6087	87.3299	0.894694	-0.160533	0.551111	1
434	TCOGS2:TC005184	6146.35	5927	6365.71	1.07402	0.103021	0.37589	0.953603
435	TCOGS2:TC005167	1613.34	1478.16	1748.52	1.18291	0.242335	0.0351363	0.32991
436	TCOGS2:TC005185	15179.3	14406.2	15952.4	1.10733	0.147079	0.130353	0.644719
437	TCOGS2:TC005166	165.405	177.877	152.933	0.859768	-0.217981	0.26681	0.855944
438	TCOGS2:TC005165	14.3384	12.8582	15.8186	1.23024	0.298939	0.597564	1
439	TCOGS2:TC005186	1660.6	1958.05	1363.15	0.696176	-0.522477	2.29138e-07	4.02789e-05
440	TCOGS2:TC005164	1366.3	1257.22	1475.37	1.17352	0.230842	0.0360758	0.333768
441	TCOGS2:TC005187	98.5128	104.204	92.8218	0.890772	-0.166872	0.38104	0.959557
442	TCOGS2:TC005163	502.288	478.491	526.085	1.09947	0.136805	0.217095	0.798173
443	TCOGS2:TC005188	977.319	1014.3	940.334	0.927073	-0.109245	0.574485	1
444	TCOGS2:TC010828	0	0	0	NA	NA	NA	NA
445	TCOGS2:TC010829	5.12737	3.59316	6.66157	1.85396	0.890608	0.459595	1
446	TCOGS2:TC010830	8152.43	7450.31	8854.56	1.18848	0.24912	0.0245646	0.265819
447	TCOGS2:TC010831	792.337	740.86	843.814	1.13897	0.187725	0.0697639	0.474324
448	TCOGS2:TC010827	103.686	111.083	96.2881	0.866811	-0.206211	0.65388	1
449	TCOGS2:TC010826	0.101364	0.202728	0	0	#NAME?	0.947566	1
450	TCOGS2:TC010825	255.284	246.518	264.051	1.07112	0.0991207	0.893703	1
451	TCOGS2:TC010824	1169.15	1149.82	1188.48	1.03362	0.0477046	0.472675	1
452	TCOGS2:TC010832	1399.83	1142.86	1656.81	1.44971	0.535762	0.000154972	0.00763154
453	TCOGS2:TC010823	1.33016	1.14393	1.51639	1.32559	0.406639	1	1
454	TCOGS2:TC010822	0	0	0	NA	NA	NA	NA
455	TCOGS2:TC010821	0.31234	0.624679	0	0	#NAME?	0.947577	1
456	TCOGS2:TC010833	221.146	231.833	210.46	0.907805	-0.139545	0.328997	0.920065
457	TCOGS2:TC010820	882.627	814.315	950.938	1.16778	0.223764	0.0481147	0.392782
458	TCOGS2:TC010834	11.2794	12.011	10.5478	0.878175	-0.18742	0.792224	1
459	TCOGS2:TC010835	3.49901	3.4845	3.51352	1.00833	0.0119663	1	1
460	TCOGS2:TC010819	0.524736	0.624679	0.424793	0.680018	-0.556355	1	1
461	TCOGS2:TC010836	485.192	468.805	501.58	1.06991	0.0974912	0.523047	1
462	TCOGS2:TC010837	68.8669	65.811	71.9228	1.09287	0.12812	0.399205	0.97036
463	TCOGS2:TC010818	205.715	174.534	236.895	1.3573	0.440735	0.0113137	0.163831
464	TCOGS2:TC010817	95.8153	99.6073	92.0234	0.923862	-0.114251	0.673761	1
465	TCOGS2:TC030217	0.0905547	0	0.181109	Inf	Inf	1	1
466	TCOGS2:TC010815	9.52405	4.62843	14.4197	3.11546	1.63944	0.00791981	0.131244
467	TCOGS2:TC010814	2215.54	1948.16	2482.91	1.27449	0.349918	0.000589183	0.0203027
468	TCOGS2:TC010813	8.82198	9.3458	8.29817	0.887904	-0.171525	0.751635	1
469	TCOGS2:TC010838	435.28	421.267	449.292	1.06652	0.0929175	0.441376	0.999109
470	TCOGS2:TC010812	46.4957	51.3075	41.6839	0.812433	-0.299678	0.357301	0.936077
471	TCOGS2:TC010839	0.393506	0	0.787012	Inf	Inf	0.530983	1
472	TCOGS2:TC010811	38.9862	31.0637	46.9088	1.51008	0.594626	0.247845	0.830156
473	TCOGS2:TC010810	0	0	0	NA	NA	NA	NA
474	TCOGS2:TC010809	0.181109	0	0.362219	Inf	Inf	0.793652	1
475	TCOGS2:TC010808	0	0	0	NA	NA	NA	NA
476	TCOGS2:TC010807	2783.06	2857.94	2708.18	0.947596	-0.0776561	0.526466	1
477	TCOGS2:TC010806	71.0203	93.8933	48.1474	0.512789	-0.963564	2.93793e-05	0.0019902
478	TCOGS2:TC010805	2992.01	2551.22	3432.79	1.34555	0.428195	0.000916791	0.0272623
479	TCOGS2:TC010804	562.943	556.636	569.251	1.02266	0.0323314	0.99117	1
480	TCOGS2:TC010803	1.29833	1.14393	1.45272	1.26994	0.344764	1	1
481	TCOGS2:TC010840	2.10229	2.50708	1.6975	0.67708	-0.562602	0.823681	1
482	TCOGS2:TC010841	0.434221	0.202728	0.665713	3.28377	1.71535	0.908762	1
483	TCOGS2:TC010842	1.25338	1.84105	0.665713	0.361594	-1.46756	0.396094	0.969388
484	TCOGS2:TC010802	0	0	0	NA	NA	NA	NA
485	TCOGS2:TC010801	0	0	0	NA	NA	NA	NA
486	TCOGS2:TC010843	0	0	0	NA	NA	NA	NA
487	TCOGS2:TC010800	60.8084	65.4698	56.1469	0.8576	-0.221624	0.68832	1
488	TCOGS2:TC010844	0.597375	1.01364	0.181109	0.178672	-2.48461	0.466515	1
489	TCOGS2:TC010845	6.23266	5.00903	7.45628	1.48857	0.573926	0.674461	1
490	TCOGS2:TC010846	10.768	10.8176	10.7184	0.990831	-0.0132891	1	1
491	TCOGS2:TC010847	381.818	418.632	345.004	0.824122	-0.27907	0.167016	0.714968
492	TCOGS2:TC010799	1212.44	1184.07	1240.82	1.04793	0.0675364	0.628085	1
493	TCOGS2:TC010798	1267.77	1272.06	1263.49	0.993262	-0.0097536	0.823792	1
494	TCOGS2:TC010848	250.937	227.217	274.657	1.20879	0.273561	0.114683	0.607866
495	TCOGS2:TC010797	0	0	0	NA	NA	NA	NA
496	TCOGS2:TC010796	636.681	634.615	638.747	1.00651	0.00936364	0.985721	1
497	TCOGS2:TC010795	97.6185	109.404	85.8329	0.784549	-0.350064	0.694137	1
498	TCOGS2:TC010849	117.639	129.94	105.338	0.810667	-0.302819	0.176918	0.736975
499	TCOGS2:TC010794	0.706389	0.624679	0.788098	1.2616	0.335259	0.841917	1
500	TCOGS2:TC010793	2.37572	1.84105	2.91039	1.58083	0.660683	0.959642	1
501	TCOGS2:TC010792	0.285982	0.571965	0	0	#NAME?	0.590026	1
502	TCOGS2:TC010850	534.505	575.2	493.809	0.858501	-0.220108	0.0461726	0.384642
503	TCOGS2:TC010851	64.2416	66.9346	61.5485	0.919532	-0.121029	0.540539	1	IMD
504	TCOGS2:TC010791	236.893	270.457	203.33	0.7518	-0.411578	0.00764696	0.128098
505	TCOGS2:TC010852	481.539	450.058	513.02	1.1399	0.188904	0.243031	0.82779
506	TCOGS2:TC010790	0	0	0	NA	NA	NA	NA
507	TCOGS2:TC010853	1076.02	1090.82	1061.21	0.972857	-0.0396997	0.903735	1
508	TCOGS2:TC010854	1.65631	1.91862	1.394	0.726563	-0.460839	0.662299	1
509	TCOGS2:TC010855	113.454	158.401	68.507	0.43249	-1.20926	3.89907e-07	6.01626e-05
510	TCOGS2:TC010856	207.724	222.252	193.195	0.86926	-0.20214	0.239847	0.823141
511	TCOGS2:TC010857	5.02302	4.83116	5.21487	1.07942	0.110262	0.978236	1
512	TCOGS2:TC010858	3.06481	1.34666	4.78297	3.55173	1.82852	0.165349	0.712918
513	TCOGS2:TC010789	12.7517	13.5688	11.9346	0.879562	-0.185143	0.819334	1
514	TCOGS2:TC010788	0	0	0	NA	NA	NA	NA
515	TCOGS2:TC010859	0	0	0	NA	NA	NA	NA
516	TCOGS2:TC010787	0	0	0	NA	NA	NA	NA
517	TCOGS2:TC010860	81.3924	93.1044	69.6804	0.748411	-0.418097	0.0664426	0.464129
518	TCOGS2:TC010861	7.6575	8.53489	6.78011	0.794399	-0.332064	0.854671	1
519	TCOGS2:TC010786	14.0808	21.1406	7.02103	0.332111	-1.59026	0.0101352	0.15282
520	TCOGS2:TC010785	0	0	0	NA	NA	NA	NA
521	TCOGS2:TC010862	1.00378	2.00756	0	0	#NAME?	0.0751712	0.493105
522	TCOGS2:TC010863	158.807	173.589	144.026	0.829694	-0.269348	0.183317	0.746128
523	TCOGS2:TC010864	198.548	255.708	141.388	0.552926	-0.854842	3.8897e-07	6.01626e-05
524	TCOGS2:TC010784	2091.41	2093.32	2089.51	0.99818	-0.00262792	0.867251	1
525	TCOGS2:TC010865	24.1431	21.1306	27.1556	1.28513	0.361917	0.906607	1
526	TCOGS2:TC010783	485.461	482.26	488.661	1.01327	0.0190241	0.979704	1
527	TCOGS2:TC010866	305.058	305.297	304.819	0.998435	-0.00226018	0.996579	1
528	TCOGS2:TC010782	5.92439	6.15809	5.69069	0.924099	-0.113881	0.942267	1
529	TCOGS2:TC010867	1.09051	0	2.18101	Inf	Inf	0.112149	0.603646
530	TCOGS2:TC010781	7.04458	7.3661	6.72306	0.912703	-0.131783	1	1	P100
531	TCOGS2:TC010780	243.182	260.546	225.817	0.866705	-0.206388	0.296603	0.885658
532	TCOGS2:TC010779	63.4295	71.5396	55.3194	0.77327	-0.370956	0.325586	0.917585
533	TCOGS2:TC010778	914.467	972.659	856.275	0.880345	-0.183859	0.165357	0.712918
534	TCOGS2:TC010868	0.304092	0.608185	0	0	#NAME?	0.401418	0.972522
535	TCOGS2:TC010777	0	0	0	NA	NA	NA	NA
536	TCOGS2:TC010776	0	0	0	NA	NA	NA	NA
537	TCOGS2:TC010775	0.929634	0.405457	1.45381	3.58561	1.84222	0.644809	1
538	TCOGS2:TC010869	591.18	537.914	644.446	1.19805	0.260683	0.0358533	0.333309
539	TCOGS2:TC010870	1750.09	1783.12	1717.06	0.962953	-0.0544623	0.518448	1
540	TCOGS2:TC010871	511.124	435.469	586.779	1.34746	0.430248	0.00341594	0.0705911
541	TCOGS2:TC010872	103.706	96.4134	110.998	1.15127	0.203224	0.258684	0.843669
542	TCOGS2:TC010774	279.341	286.304	272.378	0.951357	-0.0719407	0.64333	1
543	TCOGS2:TC010873	1030.79	939.87	1121.71	1.19348	0.25517	0.0262508	0.276377
544	TCOGS2:TC010874	15.9219	16.8752	14.9685	0.887015	-0.17297	0.941403	1
545	TCOGS2:TC010875	121.321	121.807	120.835	0.992018	-0.0115611	0.723789	1
546	TCOGS2:TC010876	1046.05	1065.18	1026.92	0.964086	-0.0527657	0.461383	1
547	TCOGS2:TC010877	186.438	212.645	160.231	0.753513	-0.408296	0.11017	0.600396
548	TCOGS2:TC010878	1143.35	1143.29	1143.42	1.00011	0.000158215	0.926986	1
549	TCOGS2:TC010879	8.74632	7.62154	9.87111	1.29516	0.373129	0.426404	0.987928
550	TCOGS2:TC010773	928.066	950.362	905.769	0.953078	-0.0693345	0.436362	0.996512
551	TCOGS2:TC010772	687.006	743.704	630.308	0.847526	-0.23867	0.140628	0.660549
552	TCOGS2:TC010771	6.54201	7.09093	5.99309	0.845178	-0.242674	0.853132	1
553	TCOGS2:TC010770	98.7256	92.5436	104.908	1.1336	0.180913	0.891744	1
554	TCOGS2:TC010769	420.964	425.471	416.456	0.978812	-0.0308968	0.642987	1
555	TCOGS2:TC010880	0.842045	0.774693	0.909397	1.17388	0.231286	1	1
556	TCOGS2:TC010881	288.022	298.113	277.932	0.932305	-0.101126	0.545871	1
557	TCOGS2:TC010768	156.879	162.77	150.989	0.927617	-0.108399	0.725426	1
558	TCOGS2:TC010882	164.361	158.674	170.049	1.07169	0.0998816	0.423232	0.986288
559	TCOGS2:TC010883	200.183	210.152	190.214	0.905124	-0.143812	0.56906	1
560	TCOGS2:TC010884	481.064	494.749	467.378	0.944676	-0.0821087	0.343991	0.926144
561	TCOGS2:TC010885	229.069	230.102	228.036	0.99102	-0.0130136	0.649225	1
562	TCOGS2:TC010886	470.904	456.072	485.736	1.06504	0.0909113	0.320539	0.912431
563	TCOGS2:TC010767	201.71	207.437	195.983	0.944787	-0.0819392	0.554355	1
564	TCOGS2:TC010887	12.3511	15.1263	9.57581	0.633057	-0.659592	0.244504	0.828556
565	TCOGS2:TC010766	272.201	213.94	330.462	1.54465	0.627278	0.00162261	0.041194	Puckered
566	TCOGS2:TC010765	499.164	491.524	506.804	1.03109	0.0441643	0.803611	1
567	TCOGS2:TC010764	149.489	143.365	155.613	1.08544	0.118274	0.66208	1
568	TCOGS2:TC010888	13.3296	7.86372	18.7954	2.39014	1.2571	0.167203	0.715325
569	TCOGS2:TC010763	129.877	114.405	145.349	1.27048	0.345373	0.0332631	0.319533
570	TCOGS2:TC010762	1.94052	1.82132	2.05971	1.13089	0.177457	0.739304	1
571	TCOGS2:TC010889	0	0	0	NA	NA	NA	NA
572	TCOGS2:TC010890	0	0	0	NA	NA	NA	NA
573	TCOGS2:TC010761	26.1152	35.4541	16.7764	0.473186	-1.07952	0.00345087	0.071059
574	TCOGS2:TC010760	0	0	0	NA	NA	NA	NA
575	TCOGS2:TC010759	1479.02	1405.48	1552.56	1.10465	0.143592	0.252865	0.836392
576	TCOGS2:TC010758	503.062	487.712	518.413	1.06295	0.0880723	0.454578	1
577	TCOGS2:TC010757	25.2855	21.4852	29.0858	1.35376	0.436971	0.37705	0.954546
578	TCOGS2:TC010756	0	0	0	NA	NA	NA	NA
579	TCOGS2:TC004629	0.705846	0.624679	0.787012	1.25987	0.333269	0.841963	1
580	TCOGS2:TC004628	31.2794	42.9939	19.5649	0.455061	-1.13587	0.00539882	0.0980045
581	TCOGS2:TC004627	217.292	201.023	233.561	1.16187	0.216443	0.160009	0.704292
582	TCOGS2:TC030571	118.702	125.95	111.454	0.884906	-0.176404	0.469446	1
583	TCOGS2:TC004740	68.7929	74.7454	62.8405	0.840727	-0.250291	0.182121	0.745334
584	TCOGS2:TC004741	403.877	503.329	304.426	0.604824	-0.725412	0.00117969	0.0330288
585	TCOGS2:TC004742	990.393	990.648	990.139	0.999485	-0.000742486	0.942882	1
586	TCOGS2:TC004626	253.562	250.576	256.547	1.02383	0.033975	1	1
587	TCOGS2:TC004743	125.285	128.058	122.513	0.956696	-0.0638668	0.854051	1
588	TCOGS2:TC004744	117.392	108.351	126.434	1.16689	0.222668	0.488466	1
589	TCOGS2:TC004745	2241.65	2103.56	2379.74	1.13129	0.17797	0.115443	0.610259
590	TCOGS2:TC004625	142.272	111.072	173.473	1.56181	0.643217	0.00187364	0.0458086
591	TCOGS2:TC004746	1364.81	1407.44	1322.18	0.93942	-0.0901579	0.410157	0.9785
592	TCOGS2:TC004747	63.9667	47.3475	80.5859	1.70201	0.76724	0.0140593	0.18864
593	TCOGS2:TC004748	0	0	0	NA	NA	NA	NA
594	TCOGS2:TC004624	182.823	176.578	189.069	1.07074	0.0986086	0.860705	1	P52
595	TCOGS2:TC004749	290.266	293.837	286.696	0.975696	-0.0354963	0.76004	1
596	TCOGS2:TC004750	30.9969	37.4522	24.5417	0.65528	-0.609816	0.165849	0.714132
597	TCOGS2:TC004751	668.163	682.912	653.415	0.956807	-0.0637	0.871912	1
598	TCOGS2:TC004623	0.759334	0.608185	0.910483	1.49705	0.582123	1	1
599	TCOGS2:TC004752	784.55	783.147	785.953	1.00358	0.00516066	0.98103	1
600	TCOGS2:TC004622	124.758	135.257	114.259	0.844749	-0.243405	0.113415	0.607077	H51
601	TCOGS2:TC004621	44.6571	48.0424	41.2718	0.859069	-0.219154	0.305509	0.893297
602	TCOGS2:TC004753	0	0	0	NA	NA	NA	NA
603	TCOGS2:TC004754	0	0	0	NA	NA	NA	NA
604	TCOGS2:TC004620	0.0905547	0	0.181109	Inf	Inf	1	1
605	TCOGS2:TC004755	95.5877	92.3593	98.8162	1.06991	0.0974909	0.811541	1
606	TCOGS2:TC004619	388.579	383.198	393.96	1.02808	0.0399564	0.977728	1
607	TCOGS2:TC004756	420.952	386.792	455.112	1.17663	0.234664	0.278433	0.865979
608	TCOGS2:TC004757	856.061	794.544	917.578	1.15485	0.207703	0.117065	0.615158
609	TCOGS2:TC004618	16.7986	20.8129	12.7842	0.614241	-0.703124	0.176673	0.736975
610	TCOGS2:TC004617	4.26019	4.88388	3.6365	0.744593	-0.425475	0.572145	1
611	TCOGS2:TC004758	556.959	598.873	515.046	0.860025	-0.217549	0.113635	0.607077
612	TCOGS2:TC004616	490.562	489.216	491.908	1.0055	0.0079158	0.805013	1
613	TCOGS2:TC004759	606.491	655.2	557.782	0.851316	-0.232234	0.397622	0.970289
614	TCOGS2:TC004615	4146.21	4259.47	4032.95	0.94682	-0.0788379	0.584176	1
615	TCOGS2:TC004760	1.31694	1.6021	1.03178	0.644018	-0.634827	0.708824	1
616	TCOGS2:TC004614	0	0	0	NA	NA	NA	NA
617	TCOGS2:TC004761	32.2653	31.8693	32.6614	1.02486	0.0354204	0.99322	1
618	TCOGS2:TC004762	0.181109	0	0.362219	Inf	Inf	0.837956	1
619	TCOGS2:TC004613	82.9018	72.224	93.5797	1.29569	0.373719	0.0765903	0.498645
620	TCOGS2:TC004763	55.4253	58.5844	52.2662	0.892153	-0.164638	0.978679	1
621	TCOGS2:TC004764	3290.42	2924.42	3656.41	1.2503	0.322278	0.00411429	0.081158
622	TCOGS2:TC004612	126.522	128.49	124.554	0.969361	-0.0448937	0.91026	1
623	TCOGS2:TC004765	31.1411	32.7629	29.5194	0.901	-0.150401	0.510852	1
624	TCOGS2:TC004611	691.211	688.054	694.369	1.00918	0.0131809	0.873782	1
625	TCOGS2:TC004610	394.951	416.12	373.781	0.898253	-0.154807	0.229337	0.811486
626	TCOGS2:TC004766	312.046	232.642	391.45	1.68263	0.750714	7.94508e-07	0.000111448
627	TCOGS2:TC004609	2715.04	2790.29	2639.78	0.946059	-0.0799974	0.573696	1
628	TCOGS2:TC004767	613.158	651.83	574.486	0.881343	-0.182224	0.230601	0.81245
629	TCOGS2:TC004768	883.621	854.43	912.812	1.06833	0.0953553	0.383612	0.961244
630	TCOGS2:TC004608	51.1017	35.0816	67.1217	1.9133	0.936065	0.000170035	0.00817048
631	TCOGS2:TC004607	517.89	483.228	552.552	1.14346	0.193408	0.082331	0.517567
632	TCOGS2:TC004769	1005.8	865.331	1146.26	1.32465	0.405612	0.00077072	0.024325
633	TCOGS2:TC004606	586.349	577.42	595.278	1.03093	0.0439427	0.892617	1
634	TCOGS2:TC004605	101.365	98.7194	104.01	1.05359	0.0753175	0.298251	0.887518
635	TCOGS2:TC004604	185.274	199.848	170.7	0.854153	-0.227434	0.267568	0.856945
636	TCOGS2:TC004603	164.703	183.784	145.622	0.792354	-0.335783	0.0979011	0.564364
637	TCOGS2:TC004770	3.47699	2.89604	4.05794	1.4012	0.486664	0.826589	1	P55
638	TCOGS2:TC004602	557.857	570.069	545.645	0.957156	-0.0631738	0.505285	1
639	TCOGS2:TC004771	8.35808	9.20392	7.51224	0.816201	-0.293004	1	1
640	TCOGS2:TC004772	388.445	343.932	432.957	1.25884	0.332098	0.0141008	0.188683
641	TCOGS2:TC004773	163.778	177.047	150.51	0.850112	-0.234274	0.19374	0.761987
642	TCOGS2:TC004601	31.8296	30.4667	33.1926	1.08947	0.123629	0.45492	1
643	TCOGS2:TC004774	3.55638	1.6021	5.51066	3.43965	1.78226	0.0733635	0.485627
644	TCOGS2:TC004775	23.5556	22.8089	24.3022	1.06547	0.0914915	0.749651	1
645	TCOGS2:TC004600	1829.09	1728.43	1929.76	1.11648	0.158959	0.0855596	0.527605
646	TCOGS2:TC004776	208.661	223.357	193.964	0.868404	-0.203562	0.567126	1
647	TCOGS2:TC004599	5.62515	3.55694	7.69335	2.16291	1.11297	0.276938	0.864172
648	TCOGS2:TC004598	302.988	296.474	309.501	1.04394	0.0620389	0.697966	1
649	TCOGS2:TC004777	1287.29	1217.92	1356.66	1.11391	0.155633	0.287402	0.876213
650	TCOGS2:TC004597	632.154	716.925	547.382	0.763514	-0.389274	0.000464178	0.0172816
651	TCOGS2:TC004596	329.467	312.188	346.747	1.1107	0.151468	0.413684	0.981015
652	TCOGS2:TC004778	494.769	482.592	506.946	1.05047	0.0710302	0.603969	1
653	TCOGS2:TC004779	86.2257	88.156	84.2954	0.956207	-0.0646056	0.519592	1
654	TCOGS2:TC004780	20.0065	22.3756	17.6374	0.788243	-0.343288	0.414197	0.981023
655	TCOGS2:TC004595	0	0	0	NA	NA	NA	NA
656	TCOGS2:TC004781	1045.69	935.968	1155.41	1.23445	0.30387	0.0122038	0.171737
657	TCOGS2:TC004782	323.848	294.263	353.433	1.20108	0.264332	0.0757305	0.49578
658	TCOGS2:TC004594	707.007	718.023	695.992	0.969317	-0.0449592	0.598619	1
659	TCOGS2:TC004783	0	0	0	NA	NA	NA	NA
660	TCOGS2:TC004593	13.3626	9.26823	17.4569	1.88352	0.913431	0.156257	0.698406
661	TCOGS2:TC004592	23.2472	17.5342	28.9602	1.65164	0.7239	0.0810467	0.512613	HPX11
662	TCOGS2:TC004784	0.364144	0	0.728288	Inf	Inf	0.736741	1
663	TCOGS2:TC004591	1906.1	1918.05	1894.15	0.987541	-0.0180879	0.41684	0.982794
664	TCOGS2:TC004590	2165.01	2167.56	2162.46	0.997649	-0.00339538	0.742124	1
665	TCOGS2:TC004785	79.8017	83.3351	76.2683	0.9152	-0.127841	0.626468	1
666	TCOGS2:TC004589	1176.99	1139.2	1214.78	1.06635	0.0926794	0.429129	0.991237
667	TCOGS2:TC004588	38.7239	38.777	38.6709	0.997264	-0.00395229	0.907587	1
668	TCOGS2:TC004587	1.3317	1.93512	0.728288	0.376353	-1.40984	0.534672	1
669	TCOGS2:TC004586	187.645	185.25	190.041	1.02587	0.0368413	0.854244	1
670	TCOGS2:TC004786	1.2597	1.73239	0.787012	0.454293	-1.13831	0.876385	1
671	TCOGS2:TC004787	5.71163	8.08808	3.33518	0.412358	-1.27803	0.0561538	0.426732
672	TCOGS2:TC030689	51.4854	53.7794	49.1914	0.914688	-0.128648	0.581998	1
673	TCOGS2:TC030645	85.8966	92.0622	79.7309	0.866054	-0.20747	0.338909	0.924932
674	TCOGS2:TC030686	376.74	390.635	362.844	0.928856	-0.106473	0.215938	0.796719
675	TCOGS2:TC004585	530.715	523.376	538.053	1.02804	0.0399007	0.775894	1
676	TCOGS2:TC004584	270.012	305.785	234.24	0.766028	-0.384531	0.00711964	0.121165
677	TCOGS2:TC004583	2113.44	1999.41	2227.47	1.11406	0.155832	0.167848	0.717114
678	TCOGS2:TC004789	997.871	911.12	1084.62	1.19043	0.251481	0.0538831	0.417586
679	TCOGS2:TC004790	8.93887	11.5147	6.36301	0.552598	-0.855698	0.114141	0.607077
680	TCOGS2:TC004791	210.477	228.25	192.704	0.844269	-0.244225	0.145829	0.672857
681	TCOGS2:TC004792	908.465	857.863	959.068	1.11797	0.160886	0.276388	0.86405
682	TCOGS2:TC004793	868.027	843.332	892.722	1.05857	0.0821105	0.361692	0.93933
683	TCOGS2:TC004794	1034.32	1067.5	1001.13	0.937829	-0.0926031	0.62293	1
684	TCOGS2:TC004582	563.576	555.808	571.343	1.02795	0.0397711	0.734399	1
685	TCOGS2:TC004795	4.21496	3.52072	4.9092	1.39437	0.479617	0.891105	1
686	TCOGS2:TC004796	128.735	120.001	137.468	1.14556	0.196057	0.44941	1
687	TCOGS2:TC004797	10.5958	11.1982	9.9934	0.89241	-0.164221	0.85008	1
688	TCOGS2:TC004581	1308.41	1313.64	1303.18	0.992041	-0.011529	0.904406	1
689	TCOGS2:TC004798	861.714	795.333	928.095	1.16693	0.222713	0.12607	0.635246
690	TCOGS2:TC004580	226.013	228.643	223.383	0.976998	-0.0335722	0.568683	1
691	TCOGS2:TC004799	96.6213	96.2342	97.0084	1.00804	0.01156	0.79473	1
692	TCOGS2:TC004579	59.9245	50.0594	69.7895	1.39413	0.479368	0.120571	0.623334	HPX4
693	TCOGS2:TC004800	318.957	296.305	341.609	1.1529	0.205262	0.0784	0.503991
694	TCOGS2:TC004578	214.07	219.627	208.513	0.949398	-0.0749148	0.971495	1
695	TCOGS2:TC004801	382.584	358.488	406.68	1.13443	0.181971	0.109222	0.597928
696	TCOGS2:TC004802	19.7053	21.7177	17.6929	0.814675	-0.295703	0.615374	1
697	TCOGS2:TC004803	313.339	307.433	319.246	1.03842	0.0543952	0.997898	1
698	TCOGS2:TC004804	0	0	0	NA	NA	NA	NA
699	TCOGS2:TC004577	0	0	0	NA	NA	NA	NA
700	TCOGS2:TC004805	0	0	0	NA	NA	NA	NA
701	TCOGS2:TC004806	2.27831	1.76861	2.788	1.57638	0.656616	0.679961	1
702	TCOGS2:TC001728	24.5549	23.9904	25.1194	1.04706	0.0663476	0.968595	1
703	TCOGS2:TC001729	0	0	0	NA	NA	NA	NA
704	TCOGS2:TC001730	0	0	0	NA	NA	NA	NA
705	TCOGS2:TC001727	0	0	0	NA	NA	NA	NA
706	TCOGS2:TC001731	85.096	69.296	100.896	1.45602	0.542025	0.012669	0.176313
707	TCOGS2:TC001726	5.95295	5.36177	6.54412	1.22052	0.28749	1	1
708	TCOGS2:TC001732	0.184618	0.369236	0	0	#NAME?	0.947571	1
709	TCOGS2:TC001725	1669.6	1543.98	1795.22	1.16272	0.217509	0.362612	0.940468
710	TCOGS2:TC001733	438.124	411.647	464.6	1.12864	0.174581	0.0932423	0.548668
711	TCOGS2:TC001724	183.76	183.442	184.078	1.00347	0.00499219	0.848432	1
712	TCOGS2:TC001734	4.84676	2.72954	6.96398	2.55134	1.35126	0.258359	0.843024
713	TCOGS2:TC001735	1.63636	0.608185	2.66453	4.38112	2.1313	0.589532	1
714	TCOGS2:TC001736	826.616	869.211	784.022	0.901993	-0.148812	0.176261	0.736537
715	TCOGS2:TC001737	271.227	278.269	264.186	0.949393	-0.0749228	0.832784	1
716	TCOGS2:TC001723	26.8233	28.3812	25.2654	0.890217	-0.167772	0.413906	0.981023
717	TCOGS2:TC001722	123.749	126.403	121.095	0.958014	-0.0618818	0.743792	1
718	TCOGS2:TC001721	0.0905547	0	0.181109	Inf	Inf	1	1
719	TCOGS2:TC001738	656.65	665.863	647.437	0.972329	-0.040484	0.763339	1
720	TCOGS2:TC001720	167.108	168.822	165.395	0.979703	-0.0295841	0.736573	1
721	TCOGS2:TC001739	0	0	0	NA	NA	NA	NA
722	TCOGS2:TC001719	15.626	18.347	12.905	0.703383	-0.507617	0.397092	0.969833
723	TCOGS2:TC001740	8.13158	8.81842	7.44473	0.844226	-0.2443	0.740174	1
724	TCOGS2:TC001718	2.26592	2.65709	1.87475	0.705565	-0.503149	0.895767	1
725	TCOGS2:TC001717	0	0	0	NA	NA	NA	NA
726	TCOGS2:TC001741	388.992	339.985	437.998	1.28829	0.365456	0.0674871	0.467895
727	TCOGS2:TC001716	0	0	0	NA	NA	NA	NA
728	TCOGS2:TC001742	60.2821	71.8723	48.6918	0.677477	-0.561757	0.0277524	0.286968
729	TCOGS2:TC001715	204.8	202.794	206.805	1.01978	0.0282562	0.919688	1
730	TCOGS2:TC001743	1926.39	1902.35	1950.43	1.02528	0.0360125	0.712839	1
731	TCOGS2:TC001744	173.86	212.02	135.701	0.640037	-0.643773	0.00016199	0.00786558
732	TCOGS2:TC001714	637.562	598.386	676.738	1.13094	0.17752	0.104103	0.581854
733	TCOGS2:TC001745	367.501	385.782	349.221	0.905229	-0.143645	0.314614	0.902742
734	TCOGS2:TC001713	245.055	235.912	254.198	1.07751	0.107704	0.446757	1
735	TCOGS2:TC001746	448.8	419.36	478.24	1.1404	0.189546	0.198619	0.770573
736	TCOGS2:TC001747	786.905	753.585	820.226	1.08843	0.122251	0.48521	1
737	TCOGS2:TC001748	2.02776	1.75211	2.3034	1.31464	0.394667	1	1
738	TCOGS2:TC001749	2364.44	2284.36	2444.53	1.07012	0.0977703	0.353825	0.933429
739	TCOGS2:TC001750	437.703	438.098	437.308	0.998196	-0.00260508	0.825547	1
740	TCOGS2:TC001751	9.85144	7.77155	11.9313	1.53525	0.618478	0.204359	0.783119
741	TCOGS2:TC001752	748.959	758.614	739.305	0.974547	-0.037196	0.925965	1
742	TCOGS2:TC001753	232.479	227.09	237.868	1.04746	0.0669014	0.570855	1
743	TCOGS2:TC001754	539.73	496.827	582.633	1.17271	0.229844	0.0551718	0.421942
744	TCOGS2:TC001712	5.4867	4.78981	6.18358	1.29099	0.368475	1	1
745	TCOGS2:TC001755	486.124	526.072	446.176	0.848126	-0.237649	0.166326	0.714243
746	TCOGS2:TC001711	1360.64	1327.75	1393.53	1.04955	0.0697667	0.679879	1
747	TCOGS2:TC001710	61.7817	61.5775	61.9858	1.00663	0.00953509	0.623521	1
748	TCOGS2:TC001756	387.054	413.283	360.825	0.873069	-0.195832	0.276981	0.864172
749	TCOGS2:TC001709	326.488	308.943	344.034	1.11358	0.155209	0.439403	0.998722
750	TCOGS2:TC001757	228.8	225.775	231.825	1.0268	0.0381544	0.828461	1
751	TCOGS2:TC001708	10.4719	9.12335	11.8205	1.29563	0.373654	0.540636	1
752	TCOGS2:TC001707	21.3484	26.943	15.7539	0.584712	-0.774202	0.0676174	0.46833
753	TCOGS2:TC001706	26.7701	30.3975	23.1426	0.761334	-0.393398	0.3145	0.902742
754	TCOGS2:TC001758	9.72928	13.5242	5.93437	0.438797	-1.18838	0.107539	0.592854
755	TCOGS2:TC001759	735.966	728.598	743.334	1.02022	0.0288872	0.935273	1
756	TCOGS2:TC001705	2.63883	1.21637	4.06129	3.33887	1.73936	0.5635	1
757	TCOGS2:TC001760	25.4776	19.7466	31.2086	1.58045	0.660339	0.236392	0.821711
758	TCOGS2:TC001761	106.601	100.589	112.613	1.11954	0.162904	0.629031	1
759	TCOGS2:TC001704	184.243	201.11	167.377	0.832267	-0.264881	0.0964422	0.559905
760	TCOGS2:TC001762	513.765	536.563	490.968	0.915024	-0.128119	0.556932	1
761	TCOGS2:TC001763	699.998	662.248	737.748	1.11401	0.155758	0.256311	0.840469
762	TCOGS2:TC001765	1753.81	1717.06	1790.57	1.04281	0.0604817	0.83703	1
763	TCOGS2:TC001703	71.17	71.6466	70.6934	0.986696	-0.019323	0.967288	1
764	TCOGS2:TC001702	127.427	128.156	126.699	0.988632	-0.0164941	0.633627	1
765	TCOGS2:TC001766	268.385	271.827	264.942	0.974673	-0.03701	0.402187	0.972997
766	TCOGS2:TC001701	268.733	287.207	250.259	0.871355	-0.198668	0.380751	0.959499
767	TCOGS2:TC001767	28.7017	26.2551	31.1483	1.18637	0.246557	0.42691	0.988083
768	TCOGS2:TC001768	0.818019	1.03014	0.605903	0.588177	-0.765677	0.883576	1
769	TCOGS2:TC001769	1258.53	1321.73	1195.32	0.90436	-0.145031	0.250176	0.832569
770	TCOGS2:TC001700	3.25004	2.37679	4.12328	1.73481	0.794775	0.710593	1	TPX2
771	TCOGS2:TC001770	54.9383	61.7014	48.1752	0.78078	-0.357012	0.641806	1
772	TCOGS2:TC001771	438.897	478.684	399.11	0.833766	-0.262286	0.065399	0.460172
773	TCOGS2:TC001772	96.3551	87.3271	105.383	1.20676	0.271145	0.0537197	0.416996
774	TCOGS2:TC001699	284.494	297.24	271.749	0.914239	-0.129357	0.473409	1
775	TCOGS2:TC001773	198.441	204.854	192.028	0.937389	-0.0932806	0.363409	0.941366
776	TCOGS2:TC001698	333.305	396.685	269.926	0.680454	-0.555431	7.33203e-05	0.00422489
777	TCOGS2:TC001697	572.602	519.595	625.609	1.20403	0.267873	0.0189806	0.225865
778	TCOGS2:TC001696	1.80199	1.36315	2.24082	1.64385	0.717082	0.472895	1
779	TCOGS2:TC001774	950.934	930.531	971.337	1.04385	0.061917	0.717968	1
780	TCOGS2:TC001695	2.54327	2.5433	2.54323	0.999972	-4.00197e-05	1	1
781	TCOGS2:TC001775	26.9184	30.0285	23.8084	0.79286	-0.334863	0.237807	0.8224
782	TCOGS2:TC001694	325.299	306.389	344.209	1.12344	0.167919	0.122559	0.62642
783	TCOGS2:TC001693	603.644	593.969	613.32	1.03258	0.0462521	0.892388	1
784	TCOGS2:TC001776	0.364144	0	0.728288	Inf	Inf	0.791749	1
785	TCOGS2:TC001777	0	0	0	NA	NA	NA	NA
786	TCOGS2:TC001778	0	0	0	NA	NA	NA	NA
787	TCOGS2:TC001779	0	0	0	NA	NA	NA	NA
788	TCOGS2:TC001780	0	0	0	NA	NA	NA	NA
789	TCOGS2:TC001692	0.212397	0	0.424793	Inf	Inf	1	1
790	TCOGS2:TC001691	9.61398	12.2646	6.96339	0.567765	-0.816635	0.293611	0.884593
791	TCOGS2:TC001690	0.909117	1.03014	0.788098	0.765043	-0.386388	1	1
792	TCOGS2:TC001781	1.12566	1.58561	0.665713	0.419848	-1.25206	0.439994	0.998722
793	TCOGS2:TC001689	4.35508	4.34813	4.36202	1.0032	0.00460276	1	1
794	TCOGS2:TC001688	7.56895	7.38582	7.75208	1.04959	0.0698243	1	1
795	TCOGS2:TC001687	0	0	0	NA	NA	NA	NA
796	TCOGS2:TC001686	3.31268	3.05419	3.57116	1.16927	0.225605	0.612271	1
797	TCOGS2:TC001685	2.50265	2.57952	2.42578	0.9404	-0.0886534	0.804168	1
798	TCOGS2:TC001684	20.3761	19.7972	20.955	1.05848	0.0820008	0.794381	1
799	TCOGS2:TC012950	2.01536	1.18015	2.85058	2.41544	1.27228	0.750739	1
800	TCOGS2:TC012949	116.855	93.6341	140.076	1.49599	0.581101	0.000942839	0.0277398
801	TCOGS2:TC012948	0.365727	0.369236	0.362219	0.980994	-0.0276839	1	1
802	TCOGS2:TC012951	0.304092	0.608185	0	0	#NAME?	0.560121	1
803	TCOGS2:TC012947	0	0	0	NA	NA	NA	NA
804	TCOGS2:TC012952	0	0	0	NA	NA	NA	NA
805	TCOGS2:TC012946	44.7731	48.3041	41.242	0.8538	-0.22803	0.556091	1
806	TCOGS2:TC012953	0	0	0	NA	NA	NA	NA
807	TCOGS2:TC012954	0	0	0	NA	NA	NA	NA
808	TCOGS2:TC012945	187.537	203.131	171.944	0.846466	-0.240476	0.363614	0.941527
809	TCOGS2:TC012955	3.55188	1.34666	5.75711	4.27511	2.09596	0.113855	0.607077
810	TCOGS2:TC012944	4.24356	2.12135	6.36578	3.00081	1.58535	0.237202	0.8224
811	TCOGS2:TC011240	143.025	136.039	150.01	1.1027	0.141035	0.622883	1
812	TCOGS2:TC011241	7976.48	7149.52	8803.43	1.23133	0.300219	0.00248802	0.0563641
813	TCOGS2:TC011242	360.851	354.872	366.83	1.0337	0.0478109	0.464045	1
814	TCOGS2:TC011239	37.2561	43.2505	31.2618	0.722807	-0.468317	0.16428	0.711454
815	TCOGS2:TC011243	0.242302	0	0.484604	Inf	Inf	0.772539	1
816	TCOGS2:TC011238	8.88808	7.05281	10.7234	1.52044	0.604488	0.458128	1
817	TCOGS2:TC011244	37.5463	44.7523	30.3403	0.677961	-0.560725	0.176051	0.735948
818	TCOGS2:TC030369	0.184618	0.369236	0	0	#NAME?	0.947571	1	spz3
819	TCOGS2:TC011245	0.848204	0	1.69641	Inf	Inf	0.189562	0.757153
820	TCOGS2:TC030370	0	0	0	NA	NA	NA	NA
821	TCOGS2:TC011246	0	0	0	NA	NA	NA	NA
822	TCOGS2:TC011237	0.688877	1.19664	0.181109	0.151348	-2.72406	0.626557	1
823	TCOGS2:TC011236	9.5081	13.6329	5.38334	0.39488	-1.34051	0.0838009	0.521177
824	TCOGS2:TC011247	0.336365	0.369236	0.303494	0.821952	-0.282875	1	1
825	TCOGS2:TC011248	1.90632	1.93512	1.87752	0.970235	-0.0435938	1	1
826	TCOGS2:TC011235	0.831235	0.571965	1.09051	1.9066	0.931	0.943508	1
827	TCOGS2:TC011234	283.902	333.786	234.017	0.7011	-0.512307	0.00361074	0.0729874
828	TCOGS2:TC011249	880.967	903.926	858.008	0.949202	-0.075213	0.84676	1
829	TCOGS2:TC011233	103.53	107.52	99.5409	0.925791	-0.111241	0.502649	1
830	TCOGS2:TC011250	246.668	247.463	245.873	0.993576	-0.00929749	0.917071	1
831	TCOGS2:TC011251	121.065	131.135	110.996	0.846419	-0.240556	0.140048	0.660444
832	TCOGS2:TC011252	2132.7	2236.82	2028.58	0.906905	-0.140976	0.217787	0.799142
833	TCOGS2:TC011253	0.820969	0.369236	1.2727	3.44685	1.78528	0.511212	1
834	TCOGS2:TC011254	119.403	122.189	116.617	0.954394	-0.0673429	0.57189	1
835	TCOGS2:TC011255	33.4188	28.2464	38.5913	1.36624	0.450212	0.257058	0.84153
836	TCOGS2:TC011256	542.228	549.34	535.116	0.974107	-0.0378476	0.863773	1
837	TCOGS2:TC011232	0.212397	0	0.424793	Inf	Inf	1	1
838	TCOGS2:TC011231	1056.79	1152.7	960.884	0.833597	-0.262578	0.00910952	0.143266
839	TCOGS2:TC011230	27.1671	34.3337	20.0006	0.582536	-0.77958	0.0764153	0.498206
840	TCOGS2:TC011229	0.332857	0	0.665713	Inf	Inf	0.679879	1
841	TCOGS2:TC011228	2.80541	3.67074	1.94009	0.52853	-0.919944	0.213993	0.794261
842	TCOGS2:TC011257	5.19381	8.08808	2.29955	0.284313	-1.81445	0.0775556	0.502042
843	TCOGS2:TC011227	0.98216	1.6021	0.362219	0.22609	-2.14503	0.549508	1
844	TCOGS2:TC011226	92.8339	112.261	73.4067	0.653893	-0.612874	0.0627774	0.450238
845	TCOGS2:TC011258	0.459791	0.738473	0.181109	0.245248	-2.02768	0.910759	1
846	TCOGS2:TC011225	406.099	407.034	405.164	0.995405	-0.00664438	0.544348	1
847	TCOGS2:TC011259	1.8201	1.39937	2.24082	1.60131	0.679249	0.652386	1
848	TCOGS2:TC011260	0.387346	0.774693	0	0	#NAME?	0.518257	1
849	TCOGS2:TC011224	27.7279	32.9873	22.4686	0.681131	-0.553996	0.352676	0.932168
850	TCOGS2:TC011261	168.602	165.021	172.183	1.0434	0.0612978	0.984079	1
851	TCOGS2:TC011262	12.6009	12.9522	12.2496	0.945754	-0.080463	0.938679	1
852	TCOGS2:TC011223	44.1362	48.7196	39.5528	0.811847	-0.300721	0.552544	1
853	TCOGS2:TC011222	22.0982	24.8094	19.387	0.781437	-0.355799	0.257276	0.841999	HPX3
854	TCOGS2:TC011263	371.48	359.953	383.007	1.06405	0.0895606	0.710923	1
855	TCOGS2:TC011221	0.31234	0.624679	0	0	#NAME?	0.943886	1
856	TCOGS2:TC011264	0	0	0	NA	NA	NA	NA
857	TCOGS2:TC016087	397.199	417.457	376.942	0.902949	-0.147283	0.403066	0.973288
858	TCOGS2:TC016086	0.212397	0	0.424793	Inf	Inf	1	1
859	TCOGS2:TC016085	569.876	500.573	639.18	1.2769	0.352643	0.00981472	0.150272
860	TCOGS2:TC016084	1.02075	1.43559	0.605903	0.422057	-1.24449	0.573708	1
861	TCOGS2:TC016088	1.91065	1.39937	2.42193	1.73073	0.791379	0.541176	1
862	TCOGS2:TC016083	218.082	217.823	218.341	1.00238	0.00342315	0.83775	1
863	TCOGS2:TC016082	159.974	149.373	170.575	1.14194	0.191487	0.385137	0.961877
864	TCOGS2:TC016081	7.02317	8.89899	5.14736	0.578421	-0.789809	0.287654	0.876596
865	TCOGS2:TC016089	4.01901	4.58708	3.45095	0.75232	-0.410582	0.725734	1
866	TCOGS2:TC016090	11.0667	14.6827	7.45076	0.507451	-0.97866	0.075017	0.493025
867	TCOGS2:TC016080	3.57288	3.02633	4.11943	1.3612	0.444874	0.776618	1
868	TCOGS2:TC016091	0	0	0	NA	NA	NA	NA
869	TCOGS2:TC016092	3.19781	4.21461	2.18101	0.517488	-0.950402	0.684591	1
870	TCOGS2:TC016079	400.585	414.199	386.971	0.934264	-0.098098	0.719077	1
871	TCOGS2:TC016093	114.402	124.075	104.73	0.844081	-0.244546	0.281402	0.869241
872	TCOGS2:TC016078	28.6765	25.4885	31.8644	1.25015	0.3221	0.227923	0.810481
873	TCOGS2:TC016077	2.24015	1.75211	2.72819	1.55709	0.638848	1	1
874	TCOGS2:TC016076	1.54113	1.56588	1.51639	0.968392	-0.0463373	1	1
875	TCOGS2:TC016075	17.8333	10.4616	25.205	2.40928	1.2686	0.0384533	0.347205
876	TCOGS2:TC016094	0	0	0	NA	NA	NA	NA
877	TCOGS2:TC016074	0.0905547	0	0.181109	Inf	Inf	1	1
878	TCOGS2:TC016073	0	0	0	NA	NA	NA	NA
879	TCOGS2:TC016072	74.2837	103.217	45.3506	0.439372	-1.18649	0.00172153	0.0429209
880	TCOGS2:TC016095	0	0	0	NA	NA	NA	NA
881	TCOGS2:TC016071	0.0905547	0	0.181109	Inf	Inf	1	1
882	TCOGS2:TC016070	0.0905547	0	0.181109	Inf	Inf	1	1
883	TCOGS2:TC011220	5.28535	1.4191	9.15161	6.44889	2.68905	0.066122	0.463521
884	TCOGS2:TC011265	62.7679	72.9598	52.5759	0.720615	-0.4727	0.420776	0.985881
885	TCOGS2:TC011266	0	0	0	NA	NA	NA	NA
886	TCOGS2:TC011267	0.956749	1.73239	0.181109	0.104543	-3.25783	0.523448	1
887	TCOGS2:TC011219	0	0	0	NA	NA	NA	NA
888	TCOGS2:TC011268	0	0	0	NA	NA	NA	NA
889	TCOGS2:TC011269	0.101364	0.202728	0	0	#NAME?	0.947566	1
890	TCOGS2:TC011270	0	0	0	NA	NA	NA	NA
891	TCOGS2:TC011271	0.202728	0.405457	0	0	#NAME?	0.737615	1
892	TCOGS2:TC011218	0.0905547	0	0.181109	Inf	Inf	1	1
893	TCOGS2:TC011272	9.02906	6.42813	11.63	1.80923	0.85538	0.519818	1
894	TCOGS2:TC011273	0	0	0	NA	NA	NA	NA
895	TCOGS2:TC011217	0.737715	0.202728	1.2727	6.27787	2.65028	0.545105	1
896	TCOGS2:TC011274	0.747981	0.405457	1.09051	2.68958	1.42738	0.93256	1
897	TCOGS2:TC011275	0	0	0	NA	NA	NA	NA
898	TCOGS2:TC011276	0.413704	0.827408	0	0	#NAME?	0.590788	1
899	TCOGS2:TC011277	0.0905547	0	0.181109	Inf	Inf	1	1
900	TCOGS2:TC011278	5.31647	2.63224	8.0007	3.03951	1.60384	0.0757437	0.49578
901	TCOGS2:TC011279	0	0	0	NA	NA	NA	NA
902	TCOGS2:TC011280	1.03184	0.608185	1.45549	2.39317	1.25892	1	1
903	TCOGS2:TC011281	0	0	0	NA	NA	NA	NA
904	TCOGS2:TC011216	0	0	0	NA	NA	NA	NA
905	TCOGS2:TC011215	0	0	0	NA	NA	NA	NA
906	TCOGS2:TC011282	0	0	0	NA	NA	NA	NA
907	TCOGS2:TC011214	0.676522	0.202728	1.15032	5.67418	2.50441	0.593432	1
908	TCOGS2:TC011283	0.151747	0	0.303494	Inf	Inf	1	1
909	TCOGS2:TC011284	0.313761	0.202728	0.424793	2.09538	1.06721	1	1
910	TCOGS2:TC011213	0	0	0	NA	NA	NA	NA
911	TCOGS2:TC011212	0.0905547	0	0.181109	Inf	Inf	1	1
912	TCOGS2:TC011211	14.2111	16.6654	11.7568	0.705462	-0.503359	0.213409	0.794093
913	TCOGS2:TC011285	0	0	0	NA	NA	NA	NA
914	TCOGS2:TC011286	23.2429	32.3026	14.1832	0.439073	-1.18747	0.00104974	0.0299954
915	TCOGS2:TC011210	411.556	430.008	393.105	0.914182	-0.129446	0.532487	1
916	TCOGS2:TC011287	0	0	0	NA	NA	NA	NA
917	TCOGS2:TC030421	1.10404	1.18015	1.02793	0.871018	-0.199225	0.980014	1
918	TCOGS2:TC030232	0.151747	0	0.303494	Inf	Inf	1	1
919	TCOGS2:TC030231	0.0905547	0	0.181109	Inf	Inf	1	1
920	TCOGS2:TC030230	0	0	0	NA	NA	NA	NA
921	TCOGS2:TC011288	58.6432	59.7466	57.5398	0.963064	-0.0542965	0.707107	1
922	TCOGS2:TC011208	61.9174	64.7627	59.0722	0.912133	-0.132684	0.476185	1
923	TCOGS2:TC011289	722.951	655.672	790.23	1.20522	0.269299	0.036556	0.33664
924	TCOGS2:TC011207	80.6598	83.0102	78.3094	0.94337	-0.0841043	0.996318	1
925	TCOGS2:TC011290	563.647	552.229	575.064	1.04135	0.0584538	0.431401	0.993882
926	TCOGS2:TC011291	0.212397	0	0.424793	Inf	Inf	1	1
927	TCOGS2:TC011206	917.7	901.157	934.243	1.03671	0.0520189	0.542389	1
928	TCOGS2:TC011205	275.09	260.917	289.262	1.10864	0.148786	0.267056	0.856103
929	TCOGS2:TC011204	4752.5	4379.76	5125.25	1.17021	0.226769	0.0174475	0.213663
930	TCOGS2:TC011292	828.428	770.824	886.032	1.14946	0.200957	0.0355852	0.332776
931	TCOGS2:TC011203	0	0	0	NA	NA	NA	NA
932	TCOGS2:TC011293	0	0	0	NA	NA	NA	NA
933	TCOGS2:TC011202	0.151747	0	0.303494	Inf	Inf	1	1
934	TCOGS2:TC011201	17.5355	21.5596	13.5114	0.6267	-0.674154	0.16161	0.705748
935	TCOGS2:TC011200	1366.55	1404.56	1328.54	0.945873	-0.0802815	0.715401	1
936	TCOGS2:TC011199	2.07002	2.74603	1.394	0.507642	-0.978116	0.482545	1
937	TCOGS2:TC030423	0	0	0	NA	NA	NA	NA
938	TCOGS2:TC011294	182.245	188.233	176.257	0.936379	-0.0948354	0.522284	1
939	TCOGS2:TC011295	392.893	400.574	385.212	0.96165	-0.0564163	0.484279	1
940	TCOGS2:TC011296	34.0017	33.043	34.9605	1.05803	0.0813808	0.648884	1
941	TCOGS2:TC011198	2.31295	2.93226	1.69364	0.577589	-0.791884	0.494126	1
942	TCOGS2:TC011197	2987.15	3162.69	2811.61	0.888992	-0.169758	0.0959544	0.558398
943	TCOGS2:TC011196	40.6787	63.0012	18.3563	0.291365	-1.7791	0.000717881	0.023457
944	TCOGS2:TC011297	0.151747	0	0.303494	Inf	Inf	1	1
945	TCOGS2:TC011298	614.975	639.823	590.128	0.92233	-0.116645	0.339529	0.924932
946	TCOGS2:TC011195	159.741	144.165	175.316	1.21608	0.282233	0.412303	0.979052
947	TCOGS2:TC011299	0.848748	0	1.6975	Inf	Inf	0.160947	0.705437
948	TCOGS2:TC011300	721.319	738.773	703.864	0.952747	-0.0698344	0.499456	1
949	TCOGS2:TC011301	1157.36	1080.46	1234.26	1.14235	0.192003	0.101017	0.573754
950	TCOGS2:TC011194	447.342	396.876	497.808	1.25432	0.3269	0.0133191	0.182049
951	TCOGS2:TC011193	770.286	795.895	744.676	0.935646	-0.0959653	0.41141	0.978758
952	TCOGS2:TC011302	384.99	347.931	422.049	1.21302	0.278608	0.0196155	0.230848
953	TCOGS2:TC011303	138.294	155.34	121.247	0.780526	-0.357482	0.0800353	0.510074
954	TCOGS2:TC011192	278.768	276.795	280.741	1.01426	0.0204262	0.964143	1
955	TCOGS2:TC011191	1397.6	1219.32	1575.88	1.29242	0.370074	0.000861984	0.0261362	Rel
956	TCOGS2:TC011190	687.328	684.229	690.427	1.00906	0.0130114	0.872437	1
957	TCOGS2:TC011189	140.845	146.241	135.449	0.926206	-0.110595	0.705277	1
958	TCOGS2:TC011304	274.089	245.927	302.251	1.22903	0.297518	0.0516922	0.408798
959	TCOGS2:TC011188	186.252	189.028	183.477	0.970635	-0.0429991	0.780118	1
960	TCOGS2:TC011305	655.84	660.187	651.492	0.986829	-0.0191275	0.591902	1
961	TCOGS2:TC011306	1.40253	2.07677	0.728288	0.350683	-1.51176	0.687387	1
962	TCOGS2:TC011307	0.605623	1.03014	0.181109	0.175811	-2.5079	0.616676	1
963	TCOGS2:TC011308	0.545796	0	1.09159	Inf	Inf	0.42245	0.985988
964	TCOGS2:TC011187	146.679	151.396	141.963	0.937697	-0.0928064	0.676838	1
965	TCOGS2:TC011186	88.4202	98.745	78.0954	0.79088	-0.338469	0.0824692	0.517567
966	TCOGS2:TC011185	332.761	322.608	342.914	1.06294	0.0880658	0.382488	0.960787
967	TCOGS2:TC011184	414.001	421.848	406.155	0.9628	-0.0546927	0.716883	1
968	TCOGS2:TC011183	135.637	151.951	119.324	0.785278	-0.348724	0.305198	0.893297
969	TCOGS2:TC011309	476.541	496.134	456.948	0.921018	-0.118698	0.665289	1
970	TCOGS2:TC011182	8376.85	7558.87	9194.84	1.21643	0.282654	0.00333459	0.0699046
971	TCOGS2:TC011181	300.131	293.485	306.778	1.0453	0.0639108	0.670984	1
972	TCOGS2:TC011310	334.487	335.181	333.792	0.995857	-0.00598994	0.560386	1
973	TCOGS2:TC011311	1215.41	1175.02	1255.81	1.06876	0.0959315	0.37996	0.958668
974	TCOGS2:TC011312	658.918	692.299	625.537	0.903564	-0.146301	0.330381	0.920175
975	TCOGS2:TC011180	7.58342	7.71884	7.44799	0.964911	-0.0515325	0.958281	1
976	TCOGS2:TC011179	9.01933	9.0655	8.97317	0.989815	-0.0147692	0.890692	1
977	TCOGS2:TC011313	101.625	99.2699	103.98	1.04745	0.0668847	0.698007	1
978	TCOGS2:TC030673	476.828	397.625	556.03	1.39838	0.483756	0.0105357	0.155981
979	TCOGS2:TC030708	2367.66	2282.12	2453.19	1.07496	0.104283	0.34796	0.929559
980	TCOGS2:TC011314	8.34473	5.41449	11.275	2.08237	1.05823	0.230027	0.812143
981	TCOGS2:TC011177	141.569	132.871	150.267	1.13092	0.177502	0.184367	0.747532
982	TCOGS2:TC011315	649.695	628.875	670.516	1.06622	0.0924998	0.384055	0.961877
983	TCOGS2:TC011316	23.5924	23.9199	23.265	0.972624	-0.0400458	0.869995	1
984	TCOGS2:TC011176	218.883	232.998	204.769	0.878845	-0.186319	0.260995	0.847624
985	TCOGS2:TC011317	432.725	428.035	437.414	1.02191	0.0312706	0.811926	1
986	TCOGS2:TC011318	17.1111	18.9584	15.2637	0.805117	-0.31273	0.559319	1
987	TCOGS2:TC011174	0	0	0	NA	NA	NA	NA
988	TCOGS2:TC011173	21.1984	19.6855	22.7112	1.1537	0.206271	0.560627	1
989	TCOGS2:TC011320	0.635808	0	1.27162	Inf	Inf	0.360536	0.938545
990	TCOGS2:TC011171	1.56813	1.80483	1.33143	0.737702	-0.43889	0.965307	1
991	TCOGS2:TC011170	587.664	632.834	542.494	0.857245	-0.22222	0.0670701	0.467528
992	TCOGS2:TC011169	3.31141	1.10771	5.51511	4.97884	2.31581	0.0627975	0.450238
993	TCOGS2:TC011168	0.81746	0	1.63492	Inf	Inf	0.20165	0.777732
994	TCOGS2:TC011167	2.85415	4.01188	1.69641	0.422846	-1.2418	0.542008	1
995	TCOGS2:TC011166	2.71012	2.63224	2.788	1.05918	0.082942	1	1
996	TCOGS2:TC011321	1309.47	1345.49	1273.44	0.946451	-0.0794006	0.60118	1
997	TCOGS2:TC011322	0.681576	1.36315	0	0	#NAME?	0.427013	0.988156
998	TCOGS2:TC011165	25.0625	22.6703	27.4547	1.21105	0.276254	0.425946	0.987517
999	TCOGS2:TC011323	1206.21	1161.84	1250.58	1.07638	0.106191	0.294001	0.884593
1000	TCOGS2:TC011163	114.973	119.831	110.115	0.918919	-0.121991	0.660804	1
1001	TCOGS2:TC011162	2.02014	0.405457	3.63482	8.96477	3.16427	0.0855308	0.527605
1002	TCOGS2:TC011324	5.41091	5.06688	5.75494	1.1358	0.183704	0.671177	1	WAP
1003	TCOGS2:TC011325	135.73	149.421	122.038	0.816742	-0.292048	0.235059	0.819754
1004	TCOGS2:TC011326	1203.48	1278.38	1128.57	0.882812	-0.179822	0.0518732	0.409763
1005	TCOGS2:TC011161	55.0653	61.8986	48.232	0.77921	-0.359917	0.100908	0.573367
1006	TCOGS2:TC011160	63.442	66.6614	60.2226	0.903411	-0.146545	0.570822	1
1007	TCOGS2:TC011327	44.6959	49.6424	39.7494	0.800716	-0.320638	0.164134	0.711454
1008	TCOGS2:TC011159	175.901	175.496	176.307	1.00462	0.00665189	0.894936	1
1009	TCOGS2:TC011156	28.7313	23.2765	34.186	1.46869	0.554528	0.242054	0.826101
1010	TCOGS2:TC030368	0	0	0	NA	NA	NA	NA
1011	TCOGS2:TC011155	6.18164	8.05999	4.3033	0.533909	-0.905334	0.553692	1
1012	TCOGS2:TC011331	0	0	0	NA	NA	NA	NA
1013	TCOGS2:TC011154	0	0	0	NA	NA	NA	NA
1014	TCOGS2:TC011332	0.181109	0	0.362219	Inf	Inf	0.88063	1
1015	TCOGS2:TC011153	0.212397	0	0.424793	Inf	Inf	1	1
1016	TCOGS2:TC011333	40.7891	42.3804	39.1977	0.924902	-0.112627	0.916456	1
1017	TCOGS2:TC011152	0	0	0	NA	NA	NA	NA
1018	TCOGS2:TC011334	0	0	0	NA	NA	NA	NA
1019	TCOGS2:TC011335	727.965	703.745	752.186	1.06883	0.0960351	0.771482	1
1020	TCOGS2:TC011151	7.86689	5.73101	10.0028	1.74538	0.803539	0.458797	1
1021	TCOGS2:TC030320	0	0	0	NA	NA	NA	NA
1022	TCOGS2:TC011150	181.662	183.604	179.72	0.978846	-0.0308457	0.847119	1
1023	TCOGS2:TC011336	9.04042	7.71694	10.3639	1.34301	0.425468	0.996015	1
1024	TCOGS2:TC011149	0.101364	0.202728	0	0	#NAME?	0.937942	1
1025	TCOGS2:TC011337	0.191919	0.202728	0.181109	0.89336	-0.162687	1	1
1026	TCOGS2:TC011148	0	0	0	NA	NA	NA	NA
1027	TCOGS2:TC011338	0.496958	0.993916	0	0	#NAME?	0.632291	1
1028	TCOGS2:TC011147	0.242302	0	0.484604	Inf	Inf	0.809526	1
1029	TCOGS2:TC011339	0	0	0	NA	NA	NA	NA
1030	TCOGS2:TC011146	0	0	0	NA	NA	NA	NA
1031	TCOGS2:TC030348	0	0	0	NA	NA	NA	NA
1032	TCOGS2:TC011340	0.679488	0.571965	0.787012	1.37598	0.460459	1	1
1033	TCOGS2:TC011341	4.1786	4.2427	4.11449	0.969781	-0.0442691	0.958467	1
1034	TCOGS2:TC011342	0	0	0	NA	NA	NA	NA
1035	TCOGS2:TC011343	323.751	339.294	308.208	0.908381	-0.138631	0.213621	0.794093
1036	TCOGS2:TC011145	1093.15	1105.97	1080.34	0.97683	-0.0338211	0.609043	1
1037	TCOGS2:TC011344	257.809	251.106	264.513	1.05339	0.0750464	0.549477	1
1038	TCOGS2:TC011144	363.197	395.467	330.928	0.836802	-0.257042	0.0588813	0.435246
1039	TCOGS2:TC011345	0	0	0	NA	NA	NA	NA
1040	TCOGS2:TC011142	0.698739	1.21637	0.181109	0.148893	-2.74765	0.482115	1
1041	TCOGS2:TC011141	12.3737	14.1997	10.5478	0.742818	-0.428919	0.241038	0.824726
1042	TCOGS2:TC011140	131.29	152.745	109.835	0.719071	-0.475793	0.00345028	0.071059
1043	TCOGS2:TC011139	96.6923	96.1025	97.2821	1.01227	0.0176008	0.753561	1
1044	TCOGS2:TC011346	203.547	188.129	218.966	1.16392	0.218986	0.173569	0.727982
1045	TCOGS2:TC011138	0.496958	0.993916	0	0	#NAME?	0.610288	1
1046	TCOGS2:TC011137	0.990244	0.827408	1.15308	1.39361	0.478823	1	1
1047	TCOGS2:TC011136	0.151747	0	0.303494	Inf	Inf	1	1
1048	TCOGS2:TC011347	18.2333	22.7116	13.755	0.605639	-0.723469	0.188301	0.753575
1049	TCOGS2:TC011135	0.900327	1.01364	0.787012	0.77642	-0.36509	0.697014	1
1050	TCOGS2:TC011134	15.121	17.2839	12.9582	0.749726	-0.415565	0.535722	1
1051	TCOGS2:TC011133	27.3174	32.0936	22.5412	0.702357	-0.509724	0.159808	0.703769
1052	TCOGS2:TC011132	1.36608	0.608185	2.12397	3.4923	1.80418	0.969522	1
1053	TCOGS2:TC011131	5.52281	6.62763	4.41799	0.666601	-0.585104	0.780958	1
1054	TCOGS2:TC011348	0.212397	0	0.424793	Inf	Inf	1	1
1055	TCOGS2:TC011130	843.577	694.694	992.461	1.42863	0.514633	2.10939e-05	0.00153367
1056	TCOGS2:TC011129	1.06971	1.65482	0.484604	0.292845	-1.77179	0.683914	1
1057	TCOGS2:TC011349	2.11831	1.75211	2.48451	1.41801	0.503863	1	1
1058	TCOGS2:TC011128	756.903	744.83	768.976	1.03242	0.0460272	0.745341	1
1059	TCOGS2:TC011350	185.393	182.297	188.49	1.03397	0.0481996	0.921696	1
1060	TCOGS2:TC011127	917.438	883.913	950.963	1.07586	0.105484	0.338881	0.924932
1061	TCOGS2:TC011351	0.0905547	0	0.181109	Inf	Inf	1	1
1062	TCOGS2:TC030021	1.71345	1.54939	1.87752	1.21178	0.27713	1	1
1063	TCOGS2:TC011126	191.832	185.298	198.366	1.07052	0.0983183	0.753005	1
1064	TCOGS2:TC011352	152.74	174.038	131.442	0.755251	-0.404972	0.0456481	0.381876
1065	TCOGS2:TC011353	58.9771	69.9659	47.9883	0.685882	-0.543968	0.0289092	0.294112
1066	TCOGS2:TC011125	656.719	714.97	598.467	0.837051	-0.256612	0.0447583	0.378286
1067	TCOGS2:TC011354	425.204	442.577	407.832	0.921493	-0.117954	0.437138	0.997133
1068	TCOGS2:TC011355	331.949	333.461	330.438	0.990935	-0.0131377	0.945	1
1069	TCOGS2:TC011124	1502.1	1304.83	1699.37	1.30237	0.381144	0.00025506	0.0111035
1070	TCOGS2:TC011356	3.21887	3.58993	2.84781	0.793277	-0.334103	1	1
1071	TCOGS2:TC011123	1377.99	1312.29	1443.7	1.10013	0.137678	0.331352	0.920822
1072	TCOGS2:TC011357	765.484	741.049	789.919	1.06595	0.0921375	0.293707	0.884593
1073	TCOGS2:TC011122	26.8247	36.0136	17.6357	0.489697	-1.03004	0.0587946	0.435246
1074	TCOGS2:TC011121	11.0518	11.7391	10.3645	0.882905	-0.17967	0.624346	1
1075	TCOGS2:TC011358	0	0	0	NA	NA	NA	NA
1076	TCOGS2:TC011120	774.829	799.962	749.697	0.937166	-0.0936228	0.491251	1
1077	TCOGS2:TC011359	201.876	226.806	176.947	0.780166	-0.358147	0.223903	0.804903
1078	TCOGS2:TC011119	150.104	179.407	120.801	0.673338	-0.570597	0.00493812	0.0920478
1079	TCOGS2:TC011118	70.9793	65.9894	75.9693	1.15123	0.203182	0.574854	1
1080	TCOGS2:TC011117	2.32332	1.85754	2.78909	1.50149	0.586397	0.658717	1
1081	TCOGS2:TC011116	784.265	768.296	800.234	1.04157	0.05876	0.78208	1
1082	TCOGS2:TC011360	9.94788	9.54339	10.3524	1.08477	0.117385	0.920793	1
1083	TCOGS2:TC011115	0.954661	0.941201	0.968121	1.0286	0.0406848	1	1
1084	TCOGS2:TC011361	2.92849	2.94876	2.90821	0.98625	-0.0199741	0.894285	1
1085	TCOGS2:TC011362	606.513	553.059	659.967	1.1933	0.254961	0.0115531	0.166409
1086	TCOGS2:TC011114	1070.81	1025	1116.61	1.08937	0.123495	0.339821	0.924932
1087	TCOGS2:TC011363	0	0	0	NA	NA	NA	NA
1088	TCOGS2:TC011113	0	0	0	NA	NA	NA	NA
1089	TCOGS2:TC011112	5.31695	4.93659	5.6973	1.1541	0.206764	0.840742	1
1090	TCOGS2:TC011364	0	0	0	NA	NA	NA	NA
1091	TCOGS2:TC011111	0	0	0	NA	NA	NA	NA
1092	TCOGS2:TC011365	0.0905547	0	0.181109	Inf	Inf	1	1
1093	TCOGS2:TC011110	0	0	0	NA	NA	NA	NA
1094	TCOGS2:TC011109	0.101364	0.202728	0	0	#NAME?	0.937942	1
1095	TCOGS2:TC011366	0.0905547	0	0.181109	Inf	Inf	1	1
1096	TCOGS2:TC011108	0.676522	0.202728	1.15032	5.67418	2.50441	0.647976	1
1097	TCOGS2:TC011367	0	0	0	NA	NA	NA	NA
1098	TCOGS2:TC011368	0	0	0	NA	NA	NA	NA
1099	TCOGS2:TC011369	0	0	0	NA	NA	NA	NA
1100	TCOGS2:TC011370	0.809174	0.405457	1.21289	2.99142	1.58083	0.936286	1
1101	TCOGS2:TC011107	12.0937	9.8237	14.3637	1.46215	0.548091	0.59039	1
1102	TCOGS2:TC011106	331.896	336.508	327.284	0.972587	-0.0401013	0.904739	1
1103	TCOGS2:TC011371	484.572	453.435	515.708	1.13734	0.18566	0.135872	0.650864
1104	TCOGS2:TC011372	165.6	181.839	149.36	0.821383	-0.283873	0.130667	0.645524
1105	TCOGS2:TC011105	182.31	164.044	200.576	1.2227	0.290068	0.131538	0.645706
1106	TCOGS2:TC011373	0	0	0	NA	NA	NA	NA
1107	TCOGS2:TC011104	2.04216	0.993916	3.09041	3.10933	1.6366	0.19347	0.761987
1108	TCOGS2:TC030239	0	0	0	NA	NA	NA	NA
1109	TCOGS2:TC030238	0.101364	0.202728	0	0	#NAME?	0.947566	1
1110	TCOGS2:TC030237	0.212397	0	0.424793	Inf	Inf	1	1
1111	TCOGS2:TC030236	0.0905547	0	0.181109	Inf	Inf	1	1
1112	TCOGS2:TC030235	0.336365	0.369236	0.303494	0.821952	-0.282875	1	1
1113	TCOGS2:TC030234	0.415125	0.405457	0.424793	1.04769	0.0672135	0.920917	1
1114	TCOGS2:TC030233	0	0	0	NA	NA	NA	NA
1115	TCOGS2:TC011374	1409.02	1421.5	1396.54	0.982447	-0.0255489	0.899525	1
1116	TCOGS2:TC011101	54.5388	58.7447	50.3328	0.856807	-0.222958	0.833207	1
1117	TCOGS2:TC011375	1.07354	0.571965	1.57511	2.75386	1.46145	0.677784	1
1118	TCOGS2:TC011100	427.443	404.669	450.216	1.11255	0.153875	0.169819	0.720743
1119	TCOGS2:TC011376	6.60019	7.27203	5.92835	0.815226	-0.294728	0.943503	1
1120	TCOGS2:TC011377	61.8114	68.5613	55.0614	0.803097	-0.316353	0.269701	0.858415
1121	TCOGS2:TC011099	77.7565	68.1694	87.3436	1.28127	0.357577	0.346226	0.928017
1122	TCOGS2:TC011378	0.0905547	0	0.181109	Inf	Inf	1	1
1123	TCOGS2:TC011379	230.197	240.615	219.78	0.913406	-0.130672	0.410043	0.978397
1124	TCOGS2:TC011098	20.784	22.9641	18.6038	0.810129	-0.303776	0.625872	1
1125	TCOGS2:TC011097	0.253111	0.202728	0.303494	1.49705	0.582123	1	1
1126	TCOGS2:TC011096	0.191919	0.202728	0.181109	0.89336	-0.162687	1	1
1127	TCOGS2:TC011380	231.589	246.396	216.781	0.879807	-0.184741	0.305089	0.89327
1128	TCOGS2:TC011095	764.547	701.092	828.001	1.18102	0.24003	0.108206	0.594943
1129	TCOGS2:TC011381	177.783	195.597	159.968	0.817844	-0.290102	0.12465	0.631065
1130	TCOGS2:TC011094	35.9043	35.8844	35.9241	1.00111	0.00159687	0.960896	1
1131	TCOGS2:TC011093	250.773	265.327	236.219	0.890296	-0.167642	0.231054	0.813468
1132	TCOGS2:TC011382	686.675	721.825	651.524	0.902607	-0.14783	0.245175	0.829075
1133	TCOGS2:TC011383	191.432	202.392	180.472	0.891699	-0.165372	0.190756	0.758826
1134	TCOGS2:TC011092	1.37858	1.36315	1.394	1.02263	0.0322846	0.962061	1
1135	TCOGS2:TC011384	0	0	0	NA	NA	NA	NA
1136	TCOGS2:TC011091	0	0	0	NA	NA	NA	NA
1137	TCOGS2:TC011385	6.09398	8.31053	3.87742	0.466567	-1.09984	0.104926	0.58495	catalase1
1138	TCOGS2:TC011090	51.795	59.8275	43.7624	0.731476	-0.451118	0.13551	0.650475	catalase2
1139	TCOGS2:TC011089	433.562	425.171	441.953	1.03947	0.0558482	0.744002	1
1140	TCOGS2:TC011088	44.9389	42.2579	47.62	1.12689	0.172345	0.947477	1
1141	TCOGS2:TC011087	1212.37	1202.68	1222.07	1.01612	0.0230679	0.838013	1
1142	TCOGS2:TC011387	0.101364	0.202728	0	0	#NAME?	0.947566	1
1143	TCOGS2:TC011086	72.1406	81.2103	63.0709	0.776637	-0.364688	0.210661	0.791743
1144	TCOGS2:TC011388	346.315	377.479	315.151	0.834883	-0.260353	0.0693558	0.473289
1145	TCOGS2:TC011085	3173.43	3079.19	3267.67	1.06121	0.0857131	0.333551	0.92242
1146	TCOGS2:TC011389	5559.42	4920.43	6198.41	1.25973	0.333114	0.00282243	0.0615308
1147	TCOGS2:TC011390	707.907	560.843	854.971	1.52444	0.608279	1.55118e-06	0.000181019
1148	TCOGS2:TC011084	0	0	0	NA	NA	NA	NA
1149	TCOGS2:TC011083	0	0	0	NA	NA	NA	NA
1150	TCOGS2:TC011391	0	0	0	NA	NA	NA	NA
1151	TCOGS2:TC011392	84.0467	96.7474	71.346	0.737446	-0.439391	0.066282	0.463918
1152	TCOGS2:TC011393	52.9397	57.0449	48.8345	0.856071	-0.224198	0.23379	0.817973
1153	TCOGS2:TC011394	233.98	211.381	256.579	1.21382	0.279552	0.342824	0.926144
1154	TCOGS2:TC011082	2850.38	2493.58	3207.19	1.28618	0.36309	0.00151156	0.0391623
1155	TCOGS2:TC011395	19.1261	21.5906	16.6616	0.771704	-0.373881	0.381634	0.960099
1156	TCOGS2:TC011396	3.69351	5.02876	2.35827	0.468957	-1.09247	0.274741	0.86405
1157	TCOGS2:TC011081	2528.3	2530.04	2526.56	0.998625	-0.00198519	0.953082	1
1158	TCOGS2:TC011397	2197.59	2054.46	2340.72	1.13934	0.188199	0.136717	0.652779
1159	TCOGS2:TC011080	15.6861	17.9778	13.3945	0.74506	-0.424571	0.432584	0.993882
1160	TCOGS2:TC011398	407.329	415.691	398.968	0.95977	-0.0592393	0.796261	1
1161	TCOGS2:TC011399	2676	2809.89	2542.11	0.904701	-0.144488	0.296109	0.885266
1162	TCOGS2:TC011079	86.2042	76.0745	96.3339	1.26631	0.340631	0.145541	0.672651
1163	TCOGS2:TC011078	5.98663	6.22217	5.75109	0.92429	-0.113582	0.899499	1	P126
1164	TCOGS2:TC011077	0	0	0	NA	NA	NA	NA
1165	TCOGS2:TC011400	0.930392	1.67967	0.181109	0.107824	-3.21325	0.50401	1
1166	TCOGS2:TC011401	10.7261	15.3933	6.05893	0.393607	-1.34517	0.0377227	0.342324
1167	TCOGS2:TC011402	0	0	0	NA	NA	NA	NA
1168	TCOGS2:TC011403	0.387346	0.774693	0	0	#NAME?	0.445411	1
1169	TCOGS2:TC011404	303.249	289.003	317.494	1.09858	0.135643	0.675132	1
1170	TCOGS2:TC011076	30.7303	35.2897	26.171	0.741604	-0.43128	0.226158	0.807783
1171	TCOGS2:TC011405	92.211	109.472	74.9501	0.684652	-0.546557	0.026319	0.276377
1172	TCOGS2:TC011075	7.82056	6.30297	9.33815	1.48155	0.567104	0.743194	1
1173	TCOGS2:TC011074	0.101364	0.202728	0	0	#NAME?	0.947566	1
1174	TCOGS2:TC011406	34.1642	34.8296	33.4988	0.961792	-0.0562038	0.659894	1
1175	TCOGS2:TC011073	3836.15	3873.62	3798.68	0.980656	-0.0281808	0.799176	1
1176	TCOGS2:TC011408	215.087	217.774	212.399	0.975319	-0.0360534	0.916759	1
1177	TCOGS2:TC011071	1.52741	1.6021	1.45272	0.906763	-0.141203	1	1
1178	TCOGS2:TC011070	17.2068	19.0257	15.3878	0.808789	-0.306164	0.354352	0.93411
1179	TCOGS2:TC011069	9.56661	9.32094	9.81229	1.05271	0.0741138	0.80544	1
1180	TCOGS2:TC011409	0	0	0	NA	NA	NA	NA
1181	TCOGS2:TC011410	0.293283	0.405457	0.181109	0.44668	-1.16269	0.919483	1
1182	TCOGS2:TC011411	261.879	174.946	348.812	1.99383	0.995543	0.00836487	0.136502
1183	TCOGS2:TC011412	0	0	0	NA	NA	NA	NA
1184	TCOGS2:TC030448	104.135	91.7579	116.513	1.26979	0.344585	0.0428336	0.369459
1185	TCOGS2:TC011068	29.5165	36.7483	22.2848	0.606417	-0.721618	0.0494635	0.400058
1186	TCOGS2:TC011413	1.45358	1.51317	1.394	0.921248	-0.118339	0.999119	1
1187	TCOGS2:TC011414	0	0	0	NA	NA	NA	NA
1188	TCOGS2:TC011067	36.6467	24.4618	48.8317	1.99624	0.997285	0.0013119	0.0355828	H125
1189	TCOGS2:TC011066	11.859	14.696	9.02202	0.613911	-0.703899	0.477899	1
1190	TCOGS2:TC011415	0.63719	0	1.27438	Inf	Inf	0.717754	1
1191	TCOGS2:TC011065	3.77553	4.40085	3.15022	0.715822	-0.482328	0.780286	1
1192	TCOGS2:TC011064	883.298	750.041	1016.55	1.35533	0.438645	0.000196998	0.00908875
1193	TCOGS2:TC011063	4.8358	4.8228	4.8488	1.00539	0.00775811	0.904577	1
1194	TCOGS2:TC011416	0.454698	0	0.909397	Inf	Inf	0.470725	1
1195	TCOGS2:TC011062	274.274	258.442	290.105	1.12251	0.166733	0.304609	0.892822
1196	TCOGS2:TC011061	29.0463	32.9524	25.1403	0.762928	-0.390382	0.202239	0.7793
1197	TCOGS2:TC011417	1994.62	1898.38	2090.86	1.10139	0.13933	0.254533	0.838999
1198	TCOGS2:TC011060	2.77135	2.21029	3.33242	1.50769	0.592336	0.802289	1
1199	TCOGS2:TC011059	254.023	250.35	257.697	1.02935	0.0417313	0.70579	1
1200	TCOGS2:TC011418	201.125	217.228	185.022	0.851741	-0.231514	0.187584	0.753536
1201	TCOGS2:TC011058	1419.65	1434.18	1405.12	0.979737	-0.0295338	0.935174	1
1202	TCOGS2:TC011419	580.028	475.893	684.163	1.43764	0.523703	8.12092e-05	0.00458436
1203	TCOGS2:TC011057	9.6798	11.6037	7.75593	0.668403	-0.581209	0.211611	0.792513
1204	TCOGS2:TC011056	601.89	572.435	631.344	1.10291	0.141314	0.293623	0.884593
1205	TCOGS2:TC011420	0.303494	0	0.606989	Inf	Inf	0.750615	1
1206	TCOGS2:TC011421	0	0	0	NA	NA	NA	NA
1207	TCOGS2:TC011422	0	0	0	NA	NA	NA	NA
1208	TCOGS2:TC011423	0	0	0	NA	NA	NA	NA
1209	TCOGS2:TC011055	3.70369	4.86415	2.54323	0.522852	-0.935525	0.681938	1
1210	TCOGS2:TC011424	0	0	0	NA	NA	NA	NA
1211	TCOGS2:TC011425	0	0	0	NA	NA	NA	NA
1212	TCOGS2:TC011054	0	0	0	NA	NA	NA	NA
1213	TCOGS2:TC011053	1.74765	1.31044	2.18486	1.66728	0.737494	0.99042	1
1214	TCOGS2:TC011426	1.26349	1.19664	1.33034	1.11173	0.152801	0.808632	1
1215	TCOGS2:TC011427	37.6797	50.6909	24.6684	0.486643	-1.03906	0.000670533	0.0222768	NimA
1216	TCOGS2:TC011428	67.0749	64.5409	69.609	1.07853	0.109061	0.442222	0.999617	NimB
1217	TCOGS2:TC011052	32.1604	29.8549	34.4659	1.15445	0.2072	1	1
1218	TCOGS2:TC011429	0.454698	0	0.909397	Inf	Inf	0.472657	1
1219	TCOGS2:TC011430	297.729	291.926	303.533	1.03976	0.056251	0.753527	1
1220	TCOGS2:TC011431	0.151747	0	0.303494	Inf	Inf	1	1
1221	TCOGS2:TC030430	0	0	0	NA	NA	NA	NA
1222	TCOGS2:TC011432	0.615291	0.624679	0.605903	0.969941	-0.0440304	1	1
1223	TCOGS2:TC011051	1371.23	1351.61	1390.86	1.02903	0.0412903	0.767242	1
1224	TCOGS2:TC011050	413.975	407.005	420.946	1.03425	0.048589	0.591786	1
1225	TCOGS2:TC011433	1039.22	984.53	1093.91	1.11109	0.151982	0.165628	0.713647
1226	TCOGS2:TC011434	0.886711	1.10771	0.665713	0.600982	-0.734607	1	1
1227	TCOGS2:TC011049	243.657	253.098	234.217	0.925398	-0.111854	0.582432	1
1228	TCOGS2:TC030188	0.101364	0.202728	0	0	#NAME?	0.947566	1
1229	TCOGS2:TC011048	129.674	141.817	117.531	0.828751	-0.270989	0.267875	0.85717
1230	TCOGS2:TC011435	106.604	109.404	103.805	0.948822	-0.075791	0.994368	1
1231	TCOGS2:TC011436	13.4437	18.7143	8.17302	0.436725	-1.1952	0.0249524	0.268407
1232	TCOGS2:TC011047	51.2281	51.5561	50.9002	0.987277	-0.0184732	0.697869	1
1233	TCOGS2:TC011437	862.331	911.417	813.244	0.892285	-0.164423	0.14586	0.672857
1234	TCOGS2:TC011438	182.121	193.739	170.504	0.88007	-0.18431	0.312256	0.899648
1235	TCOGS2:TC011046	304	333.625	274.375	0.822407	-0.282076	0.0483077	0.393691
1236	TCOGS2:TC011439	1595.3	1606.73	1583.87	0.985774	-0.0206707	0.788366	1
1237	TCOGS2:TC011440	50.3064	56.3281	44.2848	0.786193	-0.347044	0.162017	0.706856
1238	TCOGS2:TC011441	89.7636	89.9741	89.5531	0.99532	-0.00676697	0.939125	1
1239	TCOGS2:TC011442	105.144	117.427	92.8597	0.790784	-0.338645	0.269481	0.858125
1240	TCOGS2:TC011443	72.2047	75.652	68.7573	0.908862	-0.137867	0.883283	1
1241	TCOGS2:TC011444	3.29893	4.90037	1.6975	0.346401	-1.52948	0.218035	0.799427
1242	TCOGS2:TC011445	27.1234	24.9284	29.3184	1.17611	0.23402	0.608425	1
1243	TCOGS2:TC011446	107.355	100.274	114.437	1.14123	0.190595	0.231867	0.814762
1244	TCOGS2:TC011045	202.948	213.517	192.38	0.901006	-0.150392	0.432119	0.993882
1245	TCOGS2:TC016214	0.0905547	0	0.181109	Inf	Inf	1	1
1246	TCOGS2:TC016215	1502.42	1411.06	1593.78	1.12949	0.175677	0.22071	0.802963
1247	TCOGS2:TC016216	95.5953	101.157	90.0333	0.890033	-0.168069	0.676932	1
1248	TCOGS2:TC016213	1.61895	1.4191	1.81879	1.28165	0.358008	0.812427	1
1249	TCOGS2:TC016217	0	0	0	NA	NA	NA	NA
1250	TCOGS2:TC016218	18.6531	16.8746	20.4315	1.21079	0.275944	0.716381	1
1251	TCOGS2:TC016212	8.09962	9.23201	6.96724	0.754683	-0.406057	0.600669	1
1252	TCOGS2:TC016211	9.30716	8.97979	9.63453	1.07291	0.101533	0.72136	1
1253	TCOGS2:TC016219	176.64	159.835	193.446	1.21029	0.27535	0.0883899	0.535568
1254	TCOGS2:TC016220	268.78	274.375	263.184	0.959214	-0.0600759	0.637555	1
1255	TCOGS2:TC016210	29.5681	34.1209	25.0152	0.733134	-0.44785	0.221088	0.803098
1256	TCOGS2:TC016209	31.013	32.4626	29.5633	0.910687	-0.134973	0.9079	1
1257	TCOGS2:TC016208	756.159	783.431	728.888	0.93038	-0.104108	0.263642	0.85144
1258	TCOGS2:TC016221	43.657	43.989	43.325	0.984905	-0.0219434	0.874677	1
1259	TCOGS2:TC030425	3.2377	2.41301	4.06238	1.68353	0.751489	0.902924	1
1260	TCOGS2:TC016207	10.4526	6.11674	14.7885	2.41771	1.27364	0.0384295	0.347205
1261	TCOGS2:TC016206	0	0	0	NA	NA	NA	NA
1262	TCOGS2:TC016205	78.133	72.4562	83.8098	1.1567	0.210009	0.309512	0.897949
1263	TCOGS2:TC016222	0.101364	0.202728	0	0	#NAME?	0.921495	1
1264	TCOGS2:TC016204	58.8926	49.3096	68.4757	1.38869	0.473723	0.181458	0.744432
1265	TCOGS2:TC016223	18.3674	20.9267	15.8081	0.755404	-0.40468	0.425634	0.987517
1266	TCOGS2:TC016224	118.955	127.805	110.106	0.861515	-0.215052	0.1682	0.71757
1267	TCOGS2:TC016203	83.0618	81.3008	84.8228	1.04332	0.0611826	0.966122	1
1268	TCOGS2:TC016225	361.01	344.035	377.986	1.09868	0.135778	0.390236	0.964588
1269	TCOGS2:TC016202	111.872	118.308	105.436	0.891202	-0.166176	0.473057	1
1270	TCOGS2:TC016201	143.139	149.362	136.916	0.916674	-0.125519	0.855139	1
1271	TCOGS2:TC016226	183.289	187.477	179.101	0.955322	-0.0659413	0.469049	1
1272	TCOGS2:TC016200	115.923	127.159	104.686	0.823268	-0.280566	0.287358	0.876213
1273	TCOGS2:TC016227	166.58	167.564	165.595	0.988254	-0.0170458	0.9059	1
1274	TCOGS2:TC016199	6.47817	5.32555	7.63078	1.43286	0.518899	0.560559	1
1275	TCOGS2:TC016228	1444.83	1433.11	1456.54	1.01635	0.0233937	0.933125	1
1276	TCOGS2:TC016229	5.31415	6.87494	3.75336	0.545948	-0.873165	0.270638	0.859051
1277	TCOGS2:TC016198	93.3021	108.455	78.1496	0.720574	-0.472781	0.0339248	0.324012
1278	TCOGS2:TC016197	546.324	598.214	494.435	0.826519	-0.27488	0.0328996	0.317938
1279	TCOGS2:TC016230	138.372	148.669	128.076	0.86148	-0.215111	0.350519	0.931696
1280	TCOGS2:TC016231	106.664	122.95	90.3779	0.735078	-0.44403	0.0510907	0.406752
1281	TCOGS2:TC016232	0.424793	0	0.849586	Inf	Inf	0.806825	1
1282	TCOGS2:TC016196	151.582	164.063	139.101	0.847851	-0.238117	0.13486	0.649603
1283	TCOGS2:TC016233	0	0	0	NA	NA	NA	NA
1284	TCOGS2:TC016195	6.19742	7.78805	4.6068	0.591521	-0.757499	0.455465	1
1285	TCOGS2:TC016194	33.1498	37.8163	28.4832	0.753201	-0.408894	0.193833	0.761987
1286	TCOGS2:TC016234	5.61047	4.85902	6.36193	1.3093	0.3888	0.629015	1
1287	TCOGS2:TC016193	0	0	0	NA	NA	NA	NA
1288	TCOGS2:TC016192	8.77674	10.0429	7.51057	0.747847	-0.419185	0.618897	1
1289	TCOGS2:TC016235	4.77512	3.61479	5.93546	1.64199	0.715447	0.25996	0.84568
1290	TCOGS2:TC016191	0.640458	0.977421	0.303494	0.310505	-1.68731	0.475146	1
1291	TCOGS2:TC011044	74.8352	77.6482	72.0221	0.927543	-0.108514	0.945131	1
1292	TCOGS2:TC011447	19.7368	23.6593	15.8143	0.668417	-0.581179	0.0850287	0.525264
1293	TCOGS2:TC011043	948.995	918.784	979.206	1.06576	0.0918875	0.487252	1
1294	TCOGS2:TC011042	281.89	292.893	270.886	0.924864	-0.112687	0.572118	1
1295	TCOGS2:TC011448	18.9556	16.3427	21.5686	1.31977	0.400291	0.349807	0.931583
1296	TCOGS2:TC011041	1.46179	2.07677	0.846822	0.40776	-1.29421	1	1
1297	TCOGS2:TC011449	0.680031	0.571965	0.788098	1.37788	0.462449	1	1
1298	TCOGS2:TC011040	378.775	337.615	419.935	1.24383	0.314788	0.00675471	0.116074
1299	TCOGS2:TC011450	147.144	150.599	143.689	0.954116	-0.0677633	0.901681	1
1300	TCOGS2:TC011039	843.715	985.837	701.594	0.711673	-0.490713	0.0335644	0.321899
1301	TCOGS2:TC011038	530.173	534.936	525.41	0.982193	-0.0259216	0.899255	1
1302	TCOGS2:TC011451	451.143	484.073	418.212	0.863943	-0.210991	0.0839183	0.521653
1303	TCOGS2:TC011037	1405.99	1401.67	1410.31	1.00616	0.00886501	0.975078	1
1304	TCOGS2:TC011036	8.94216	2.98498	14.8993	4.99144	2.31946	0.000703468	0.0231494
1305	TCOGS2:TC011035	2663.44	2670.38	2656.49	0.994801	-0.00752063	0.749004	1
1306	TCOGS2:TC011034	722.175	686.383	757.968	1.10429	0.143123	0.350626	0.931696
1307	TCOGS2:TC011452	8.73359	9.16793	8.29926	0.905249	-0.143614	0.797178	1
1308	TCOGS2:TC011033	662.588	587.987	737.19	1.25375	0.326254	0.0119456	0.169291
1309	TCOGS2:TC011453	2.40917	1.78833	3.03001	1.69432	0.760705	0.899554	1
1310	TCOGS2:TC011454	36.7177	23.1949	50.2406	2.16602	1.11505	0.0136775	0.186033
1311	TCOGS2:TC011032	14.8926	23.9145	5.87071	0.245488	-2.02628	0.00177605	0.0440428
1312	TCOGS2:TC011031	1048.4	1074.86	1021.93	0.950758	-0.0728501	0.686546	1
1313	TCOGS2:TC011030	81.5192	89.4862	73.5522	0.821939	-0.282897	0.135442	0.650475
1314	TCOGS2:TC011455	1875.02	1954.6	1795.45	0.918576	-0.122529	0.469702	1
1315	TCOGS2:TC011029	313.815	337.956	289.674	0.857135	-0.222406	0.328071	0.919823
1316	TCOGS2:TC011456	150.761	157.056	144.465	0.919834	-0.120555	0.524875	1
1317	TCOGS2:TC011028	3037	3014.84	3059.15	1.0147	0.0210475	0.550348	1
1318	TCOGS2:TC011457	416.989	388.499	445.48	1.14667	0.197449	0.0889819	0.537257
1319	TCOGS2:TC011027	55.7758	42.7758	68.7758	1.60782	0.685106	0.0120407	0.169927
1320	TCOGS2:TC011026	399.856	396.566	403.147	1.0166	0.0237457	0.810122	1
1321	TCOGS2:TC011025	427.533	452.547	402.519	0.889451	-0.169013	0.131663	0.645706
1322	TCOGS2:TC011024	683.996	647.043	720.948	1.11422	0.156033	0.167452	0.715949
1323	TCOGS2:TC011458	68.6539	54.5252	82.7825	1.51824	0.602402	0.461956	1
1324	TCOGS2:TC011460	602.252	486.581	717.924	1.47545	0.561151	0.000577531	0.0200504
1325	TCOGS2:TC011023	676.761	726.8	626.723	0.862304	-0.213731	0.134858	0.649603
1326	TCOGS2:TC011022	934.799	963.071	906.527	0.941288	-0.0872925	0.476657	1
1327	TCOGS2:TC011021	744.804	745.581	744.026	0.997915	-0.00301174	0.987104	1
1328	TCOGS2:TC011020	57.0839	68.8879	45.28	0.657299	-0.605378	0.0164488	0.205417
1329	TCOGS2:TC011019	2231.2	2032.89	2429.52	1.19511	0.25714	0.170888	0.722813
1330	TCOGS2:TC011461	11.6751	15.7118	7.63848	0.486164	-1.04049	0.250396	0.832569
1331	TCOGS2:TC011462	89.0761	99.2053	78.947	0.795794	-0.329533	0.407757	0.976298
1332	TCOGS2:TC011463	0	0	0	NA	NA	NA	NA
1333	TCOGS2:TC011464	0.212397	0	0.424793	Inf	Inf	1	1
1334	TCOGS2:TC011465	0.0905547	0	0.181109	Inf	Inf	1	1
1335	TCOGS2:TC011018	0.31234	0.624679	0	0	#NAME?	0.943886	1
1336	TCOGS2:TC011017	0	0	0	NA	NA	NA	NA
1337	TCOGS2:TC030362	0	0	0	NA	NA	NA	NA
1338	TCOGS2:TC030363	0.74656	0.827408	0.665713	0.804577	-0.313698	1	1
1339	TCOGS2:TC011016	0	0	0	NA	NA	NA	NA
1340	TCOGS2:TC030364	0	0	0	NA	NA	NA	NA
1341	TCOGS2:TC011015	0	0	0	NA	NA	NA	NA
1342	TCOGS2:TC030365	0.253111	0.202728	0.303494	1.49705	0.582123	1	1
1343	TCOGS2:TC011014	0	0	0	NA	NA	NA	NA	P124
1344	TCOGS2:TC030578	78.1656	57.7588	98.5723	1.70662	0.771142	0.00279982	0.0614235
1345	TCOGS2:TC030585	1267.22	1067.91	1466.53	1.37327	0.457619	5.08164e-05	0.00316452
1346	TCOGS2:TC011467	185.955	185.322	186.588	1.00683	0.00981687	0.991771	1
1347	TCOGS2:TC011013	105.531	103.492	107.57	1.03941	0.055765	0.852552	1
1348	TCOGS2:TC011468	385.961	429.742	342.181	0.796248	-0.328711	0.00985468	0.150387
1349	TCOGS2:TC011012	901.121	918.519	883.722	0.962116	-0.0557171	0.587467	1
1350	TCOGS2:TC011011	124.267	132.775	115.759	0.871842	-0.197862	0.803917	1
1351	TCOGS2:TC030174	7.5292	5.43098	9.62742	1.77269	0.825937	0.173355	0.727525
1352	TCOGS2:TC011469	4.27584	2.00756	6.54412	3.25974	1.70476	0.092612	0.546348
1353	TCOGS2:TC011470	0.191919	0.202728	0.181109	0.89336	-0.162687	1	1
1354	TCOGS2:TC011010	254.478	266.483	242.472	0.909896	-0.136226	0.694944	1
1355	TCOGS2:TC011009	82.1774	82.6213	81.7335	0.989255	-0.0155861	0.978927	1
1356	TCOGS2:TC011471	6.21395	4.36463	8.06327	1.84741	0.885508	0.295822	0.885189
1357	TCOGS2:TC011472	432.419	376.626	488.212	1.29628	0.374375	0.00361614	0.0729903
1358	TCOGS2:TC030737	336.816	321.869	351.763	1.09288	0.12813	0.371684	0.949464
1359	TCOGS2:TC030579	345.177	367.759	322.594	0.877187	-0.189044	0.196367	0.767507
1360	TCOGS2:TC011008	94.8139	94.4461	95.1818	1.00779	0.0111947	0.774105	1
1361	TCOGS2:TC011474	1.50338	1.73239	1.27438	0.73562	-0.442967	0.874323	1
1362	TCOGS2:TC011475	193.128	191.886	194.369	1.01294	0.0185513	0.934348	1
1363	TCOGS2:TC011007	659.501	666.339	652.663	0.979476	-0.0299185	0.701211	1
1364	TCOGS2:TC011476	775.454	845.108	705.799	0.835159	-0.259878	0.10474	0.584225
1365	TCOGS2:TC011006	0.857593	0.624679	1.09051	1.74571	0.80381	0.696138	1
1366	TCOGS2:TC011477	51.0146	50.7985	51.2306	1.00851	0.0122205	1	1
1367	TCOGS2:TC011005	111.691	108.682	114.701	1.05538	0.077764	0.552164	1
1368	TCOGS2:TC011004	96.795	99.3302	94.2598	0.948954	-0.0755903	0.854503	1
1369	TCOGS2:TC011478	0.434221	0.202728	0.665713	3.28377	1.71535	0.920059	1
1370	TCOGS2:TC011479	0	0	0	NA	NA	NA	NA
1371	TCOGS2:TC011480	0.0905547	0	0.181109	Inf	Inf	1	1
1372	TCOGS2:TC011481	0.202728	0.405457	0	0	#NAME?	0.737615	1
1373	TCOGS2:TC011003	2942.28	2882.53	3002.04	1.04146	0.0586079	0.544249	1
1374	TCOGS2:TC011482	0	0	0	NA	NA	NA	NA
1375	TCOGS2:TC011002	1.79228	2.19056	1.394	0.636367	-0.652068	1	1
1376	TCOGS2:TC011001	0	0	0	NA	NA	NA	NA
1377	TCOGS2:TC011000	0	0	0	NA	NA	NA	NA
1378	TCOGS2:TC010999	3.64982	2.81524	4.48441	1.59291	0.671661	0.299405	0.887668
1379	TCOGS2:TC004377	14.8308	15.5958	14.0657	0.901892	-0.148974	0.671214	1
1380	TCOGS2:TC004376	230.338	260.49	200.185	0.768495	-0.379893	0.0118466	0.168214
1381	TCOGS2:TC004378	372.932	403.994	341.87	0.846226	-0.240885	0.157521	0.699774
1382	TCOGS2:TC004375	492.672	473.517	511.827	1.08091	0.11224	0.626023	1
1383	TCOGS2:TC004374	291.59	256.739	326.44	1.27148	0.346511	0.00345802	0.071059
1384	TCOGS2:TC004379	209.553	222.005	197.1	0.887816	-0.171667	0.191141	0.759155
1385	TCOGS2:TC004380	468.118	476.748	459.488	0.963797	-0.0531984	0.538522	1
1386	TCOGS2:TC004373	1284.76	1317.66	1251.87	0.950071	-0.0738921	0.594988	1
1387	TCOGS2:TC004381	1052.47	1014.41	1090.53	1.07504	0.104387	0.327404	0.919791
1388	TCOGS2:TC004382	670.15	619.719	720.581	1.16275	0.217546	0.0402254	0.355124
1389	TCOGS2:TC004372	0.151747	0	0.303494	Inf	Inf	1	1
1390	TCOGS2:TC004383	7.56291	9.2485	5.87732	0.635489	-0.65406	0.390449	0.964588
1391	TCOGS2:TC004371	1.14358	1.19664	1.09051	0.911304	-0.133996	1	1
1392	TCOGS2:TC004370	121.244	99.7434	142.745	1.43112	0.517144	0.0484391	0.394259
1393	TCOGS2:TC004369	341.928	297.901	385.955	1.29558	0.373599	0.0201315	0.234929
1394	TCOGS2:TC004384	148.499	159.771	137.228	0.8589	-0.219439	0.202638	0.780159
1395	TCOGS2:TC004368	662.044	622.545	701.543	1.12689	0.172353	0.246459	0.829773
1396	TCOGS2:TC004385	234.884	253.008	216.759	0.856729	-0.223089	0.29855	0.887518
1397	TCOGS2:TC004367	799.786	795.783	803.79	1.01006	0.0144437	0.83498	1
1398	TCOGS2:TC004366	4505.15	4778.14	4232.17	0.885736	-0.175051	0.110405	0.600396
1399	TCOGS2:TC004386	23.0148	26.7711	19.2586	0.719381	-0.475172	0.570035	1
1400	TCOGS2:TC004365	507.343	563.058	451.628	0.802099	-0.318148	0.0301281	0.302238
1401	TCOGS2:TC004387	206.283	224.628	187.938	0.836661	-0.257285	0.197419	0.769757
1402	TCOGS2:TC004364	772.048	810.613	733.482	0.904848	-0.144252	0.424371	0.98686
1403	TCOGS2:TC004388	278.686	315.394	241.978	0.767224	-0.382281	0.177387	0.737232
1404	TCOGS2:TC004389	21.2546	16.8173	25.6919	1.5277	0.611365	0.0956922	0.557415
1405	TCOGS2:TC004363	80.9144	96.7069	65.1218	0.673394	-0.570478	0.0251307	0.268718
1406	TCOGS2:TC004362	45.0245	48.1693	41.8798	0.869431	-0.201857	0.68969	1
1407	TCOGS2:TC004361	1451.61	1330.07	1573.16	1.18277	0.24217	0.166288	0.714243
1408	TCOGS2:TC004360	149.257	158.861	139.653	0.879088	-0.18592	0.379742	0.958538
1409	TCOGS2:TC004390	359.131	353.854	364.408	1.02983	0.0424021	0.580227	1
1410	TCOGS2:TC004391	923.588	947.449	899.727	0.949631	-0.0745613	0.802333	1
1411	TCOGS2:TC004392	1.51995	0.977421	2.06248	2.11012	1.07733	0.996867	1
1412	TCOGS2:TC004393	6112.18	5908.61	6315.76	1.06891	0.0961378	0.308089	0.895632
1413	TCOGS2:TC004359	556.996	532.598	581.394	1.09162	0.126471	0.371673	0.949464
1414	TCOGS2:TC004394	186.773	184.941	188.606	1.01982	0.0283116	0.809859	1
1415	TCOGS2:TC004395	596.065	602.102	590.027	0.979945	-0.0292274	0.976941	1
1416	TCOGS2:TC004358	198.199	200.576	195.821	0.97629	-0.0346189	1	1
1417	TCOGS2:TC004396	823.183	756.67	889.696	1.17581	0.23365	0.0519513	0.410093
1418	TCOGS2:TC004397	562.787	550.049	575.525	1.04632	0.0653188	0.291087	0.881642
1419	TCOGS2:TC004357	718.215	662.309	774.122	1.16882	0.225055	0.0386555	0.348577
1420	TCOGS2:TC004398	1141.27	984.792	1297.75	1.31779	0.398121	0.00171974	0.0429209
1421	TCOGS2:TC004399	793.451	763.329	823.573	1.07892	0.109592	0.28519	0.874667
1422	TCOGS2:TC004356	794.286	745.639	842.932	1.13048	0.176939	0.184549	0.747609
1423	TCOGS2:TC004400	3015.32	2671.49	3359.16	1.25741	0.330454	0.0143486	0.18977
1424	TCOGS2:TC004401	66.6901	53.3431	80.037	1.50042	0.585365	0.133871	0.648776
1425	TCOGS2:TC004402	40.6642	26.7878	54.5406	2.03602	1.02575	0.0115636	0.166409
1426	TCOGS2:TC004355	23.9371	30.2445	17.6297	0.582907	-0.778662	0.0593834	0.436789
1427	TCOGS2:TC015365	147.585	154.62	140.55	0.909007	-0.137637	0.481073	1	pelle
1428	TCOGS2:TC030747	27.0181	28.6983	25.3379	0.882905	-0.17967	0.437491	0.997444
1429	TCOGS2:TC030646	153.24	185.986	120.495	0.64787	-0.626225	0.00164532	0.0415428
1430	TCOGS2:TC015364	312.445	334.012	290.878	0.870862	-0.199484	0.196892	0.768693
1431	TCOGS2:TC015367	220.591	226.749	214.434	0.945687	-0.0805647	0.933892	1
1432	TCOGS2:TC015368	3.04697	2.34057	3.75336	1.60361	0.68132	0.44245	0.999723
1433	TCOGS2:TC015363	3.64058	2.00756	5.27359	2.62687	1.39335	0.263562	0.85144
1434	TCOGS2:TC015362	218.722	237.246	200.199	0.843843	-0.244954	0.142123	0.662079
1435	TCOGS2:TC030137	1.281	0.624679	1.93733	3.10132	1.63288	0.288245	0.877626
1436	TCOGS2:TC015361	398.253	392.464	404.042	1.0295	0.0419452	0.918996	1
1437	TCOGS2:TC015369	160.939	169.543	152.336	0.898508	-0.154396	0.534602	1
1438	TCOGS2:TC015360	252.631	225.927	279.336	1.2364	0.306144	0.0158576	0.202026
1439	TCOGS2:TC015359	341.963	324.7	359.226	1.10633	0.145783	0.290899	0.881264
1440	TCOGS2:TC015358	6.42159	6.85008	5.99309	0.874894	-0.192819	0.875403	1
1441	TCOGS2:TC015370	20.0879	13.9329	26.2429	1.88352	0.913435	0.0716739	0.480346
1442	TCOGS2:TC015371	32.1933	32.4096	31.977	0.986654	-0.0193846	0.628648	1
1443	TCOGS2:TC015372	454.333	529.088	379.579	0.717422	-0.479106	0.00369069	0.0742792
1444	TCOGS2:TC015373	55634.2	59293.8	51974.6	0.876561	-0.190074	0.0211226	0.241026
1445	TCOGS2:TC015374	349.352	341.56	357.144	1.04562	0.0643652	0.359435	0.937541
1446	TCOGS2:TC030144	0.644409	1.10771	0.181109	0.163499	-2.61265	0.738469	1
1447	TCOGS2:TC030143	0.753074	1.14393	0.362219	0.316644	-1.65907	0.711193	1
1448	TCOGS2:TC030142	1.33199	1.03014	1.63383	1.58604	0.665427	0.701264	1
1449	TCOGS2:TC030141	1.86164	0.571965	3.15131	5.50962	2.46195	0.187763	0.753575
1450	TCOGS2:TC030140	1.85	1.39937	2.30063	1.64405	0.717251	0.553398	1
1451	TCOGS2:TC030139	0.0905547	0	0.181109	Inf	Inf	1	1
1452	TCOGS2:TC030138	0.818058	0.608185	1.02793	1.69016	0.757163	0.999712	1
1453	TCOGS2:TC015356	0.608029	0.369236	0.846822	2.29344	1.19751	0.722773	1
1454	TCOGS2:TC030268	0.275173	0.369236	0.181109	0.490497	-1.02768	1	1
1455	TCOGS2:TC030760	1590.79	1618.84	1562.74	0.965347	-0.0508807	0.763847	1
1456	TCOGS2:TC030613	723.204	775.845	670.562	0.864299	-0.210397	0.207978	0.788045
1457	TCOGS2:TC015355	33.7277	40.752	26.7033	0.655264	-0.609851	0.104754	0.584225
1458	TCOGS2:TC015376	841.697	924.687	758.707	0.820502	-0.285422	0.0102074	0.153029
1459	TCOGS2:TC015354	295.102	302.145	288.059	0.953382	-0.068873	0.648267	1
1460	TCOGS2:TC015377	351.587	300.757	402.418	1.33802	0.420094	0.00074412	0.0238101
1461	TCOGS2:TC015353	529.569	584.412	474.726	0.812313	-0.299892	0.012452	0.174316
1462	TCOGS2:TC015352	15.4043	14.5741	16.2346	1.11394	0.155671	0.720189	1
1463	TCOGS2:TC015378	5.12139	3.15149	7.0913	2.25015	1.17002	0.284378	0.874437
1464	TCOGS2:TC015379	20.1788	20.127	20.2306	1.00515	0.00740804	0.688955	1
1465	TCOGS2:TC015380	8.32091	6.03917	10.6027	1.75565	0.812004	0.256982	0.84153
1466	TCOGS2:TC015351	96.3467	87.7538	104.94	1.19584	0.258027	0.161389	0.705437
1467	TCOGS2:TC015350	196.644	206.144	187.143	0.907828	-0.139509	0.545795	1
1468	TCOGS2:TC015381	3.41891	2.59602	4.24181	1.63397	0.708381	0.422174	0.985988
1469	TCOGS2:TC015349	0.376537	0.571965	0.181109	0.316644	-1.65907	0.914842	1
1470	TCOGS2:TC015382	1.93632	2.17407	1.69858	0.781293	-0.356065	0.832756	1
1471	TCOGS2:TC015383	2.9394	3.33449	2.54432	0.763031	-0.390187	1	1
1472	TCOGS2:TC015348	1177.17	1050.45	1303.9	1.24129	0.311836	0.00876061	0.140371
1473	TCOGS2:TC015347	1082.21	936.086	1228.33	1.3122	0.391983	0.00219024	0.0510334
1474	TCOGS2:TC015384	125.03	120.752	129.308	1.07085	0.098759	0.812065	1
1475	TCOGS2:TC015385	750.824	628.724	872.925	1.38841	0.473432	3.01237e-05	0.00201879
1476	TCOGS2:TC015386	149.422	155.979	142.864	0.915918	-0.12671	0.586262	1
1477	TCOGS2:TC030145	74.3946	68.5232	80.266	1.17137	0.228195	0.338649	0.924932
1478	TCOGS2:TC030146	57.465	54.7838	60.1462	1.09788	0.134723	0.540514	1
1479	TCOGS2:TC030147	0	0	0	NA	NA	NA	NA
1480	TCOGS2:TC015346	10.0385	8.51003	11.5669	1.35921	0.44277	0.34148	0.926016
1481	TCOGS2:TC030149	0.302951	0	0.605903	Inf	Inf	0.815536	1
1482	TCOGS2:TC015344	0.101364	0.202728	0	0	#NAME?	0.947566	1	H158
1483	TCOGS2:TC015343	0.0905547	0	0.181109	Inf	Inf	1	1
1484	TCOGS2:TC015389	0.0905547	0	0.181109	Inf	Inf	1	1
1485	TCOGS2:TC030148	0.0905547	0	0.181109	Inf	Inf	1	1
1486	TCOGS2:TC015390	0	0	0	NA	NA	NA	NA	H159
1487	TCOGS2:TC015391	2.66511	2.5433	2.78692	1.09579	0.131966	1	1
1488	TCOGS2:TC015342	26.4021	27.4768	25.3275	0.921778	-0.117509	0.579076	1
1489	TCOGS2:TC015341	0.851713	0.369236	1.33419	3.61338	1.85335	0.643199	1
1490	TCOGS2:TC015392	121.759	128.117	115.4	0.900738	-0.150821	0.51917	1
1491	TCOGS2:TC015340	0.676484	0.624679	0.728288	1.16586	0.221392	1	1
1492	TCOGS2:TC015339	0.662519	1.14393	0.181109	0.158322	-2.65907	0.517901	1
1493	TCOGS2:TC015338	0	0	0	NA	NA	NA	NA
1494	TCOGS2:TC015337	0.605623	1.03014	0.181109	0.175811	-2.5079	0.660111	1
1495	TCOGS2:TC015393	7.37379	9.23524	5.51234	0.596881	-0.744484	0.145976	0.672857
1496	TCOGS2:TC015394	5.55429	3.9624	7.14618	1.8035	0.850797	0.461226	1
1497	TCOGS2:TC015395	0.212397	0	0.424793	Inf	Inf	1	1
1498	TCOGS2:TC030329	0	0	0	NA	NA	NA	NA
1499	TCOGS2:TC030330	0	0	0	NA	NA	NA	NA
1500	TCOGS2:TC030331	0	0	0	NA	NA	NA	NA
1501	TCOGS2:TC015336	0	0	0	NA	NA	NA	NA
1502	TCOGS2:TC015335	84.3947	97.372	71.4173	0.733449	-0.447232	0.0906172	0.542624
1503	TCOGS2:TC030150	0.423411	0	0.846822	Inf	Inf	0.435407	0.995533
1504	TCOGS2:TC015334	265.757	267.822	263.692	0.98458	-0.02242	0.781073	1
1505	TCOGS2:TC015397	84.5778	89.7842	79.3714	0.884024	-0.177843	0.845112	1
1506	TCOGS2:TC015333	956.564	967.353	945.775	0.977694	-0.0325448	0.714154	1
1507	TCOGS2:TC015332	354.756	325.121	384.391	1.1823	0.241599	0.0506188	0.404455
1508	TCOGS2:TC015398	0	0	0	NA	NA	NA	NA
1509	TCOGS2:TC030132	0	0	0	NA	NA	NA	NA
1510	TCOGS2:TC030131	0	0	0	NA	NA	NA	NA
1511	TCOGS2:TC015399	5.20697	6.89656	3.51738	0.510018	-0.971379	0.401973	0.972859
1512	TCOGS2:TC015400	256.971	329.377	184.566	0.560348	-0.835604	0.282657	0.872054
1513	TCOGS2:TC015330	71.3105	70.8102	71.8109	1.01413	0.0202446	0.762082	1
1514	TCOGS2:TC015401	0	0	0	NA	NA	NA	NA
1515	TCOGS2:TC015329	1.94703	2.13785	1.75622	0.82149	-0.283684	1	1
1516	TCOGS2:TC015402	1445.55	1451.47	1439.63	0.991846	-0.0118118	0.895547	1
1517	TCOGS2:TC015328	421.622	416.378	426.866	1.02519	0.0358892	0.571042	1
1518	TCOGS2:TC015403	20.825	22.7365	18.9135	0.831856	-0.265595	0.508177	1
1519	TCOGS2:TC015327	216.667	201.133	232.202	1.15447	0.207234	0.401621	0.972842
1520	TCOGS2:TC015326	0.838536	0.405457	1.27162	3.13626	1.64904	0.784672	1
1521	TCOGS2:TC015404	0.304092	0.608185	0	0	#NAME?	0.468253	1
1522	TCOGS2:TC015325	49.1265	67.3512	30.9018	0.458816	-1.12401	0.000309834	0.0125809
1523	TCOGS2:TC015405	0	0	0	NA	NA	NA	NA
1524	TCOGS2:TC015406	19.4746	19.3163	19.633	1.01639	0.0234608	0.894327	1
1525	TCOGS2:TC015324	251.719	262.181	241.257	0.920192	-0.119993	0.478196	1
1526	TCOGS2:TC015407	180.429	196.222	164.635	0.839023	-0.253218	0.246889	0.829773
1527	TCOGS2:TC015408	350.809	273.895	427.724	1.56164	0.643057	1.10728e-06	0.000139789
1528	TCOGS2:TC015323	97.3587	112.864	81.8536	0.725242	-0.463465	0.0244501	0.264851
1529	TCOGS2:TC015409	1.61993	1.18015	2.05971	1.7453	0.803474	0.900455	1
1530	TCOGS2:TC015322	5512.38	5481.14	5543.62	1.0114	0.016352	0.785845	1
1531	TCOGS2:TC015321	2411.24	2384.45	2438.04	1.02247	0.0320631	0.819919	1
1532	TCOGS2:TC015410	1138.91	1068.89	1208.93	1.13102	0.177625	0.117167	0.615158
1533	TCOGS2:TC015320	599.839	758.655	441.022	0.581321	-0.782593	2.18479e-05	0.00157143
1534	TCOGS2:TC015411	146.109	159.83	132.388	0.828308	-0.271761	0.339918	0.924932
1535	TCOGS2:TC030125	0.0905547	0	0.181109	Inf	Inf	1	1
1536	TCOGS2:TC030124	0.393506	0	0.787012	Inf	Inf	0.543553	1
1537	TCOGS2:TC015414	0.212397	0	0.424793	Inf	Inf	1	1
1538	TCOGS2:TC015415	67.0769	72.1843	61.9695	0.85849	-0.220127	0.53816	1
1539	TCOGS2:TC015318	295.2	295.215	295.184	0.999897	-0.000149036	0.832249	1
1540	TCOGS2:TC015416	149.438	158.085	140.791	0.890601	-0.167149	0.407631	0.976163
1541	TCOGS2:TC015317	548.329	524.79	571.868	1.08971	0.123942	0.377193	0.954546
1542	TCOGS2:TC015316	956.359	976.974	935.744	0.957798	-0.0622061	0.705811	1
1543	TCOGS2:TC015417	1515.77	1359.13	1672.4	1.23049	0.299233	0.00518427	0.0954826
1544	TCOGS2:TC015315	280.034	238.187	321.881	1.35138	0.434431	0.121187	0.623998
1545	TCOGS2:TC015314	4.36917	5.04202	3.69631	0.733101	-0.447915	0.973666	1
1546	TCOGS2:TC015418	181.475	174.153	188.796	1.08408	0.116476	0.457052	1
1547	TCOGS2:TC015313	55.6768	55.4218	55.9319	1.0092	0.0132168	0.935503	1
1548	TCOGS2:TC015312	33.0291	31.9468	34.1114	1.06775	0.0945787	0.831105	1
1549	TCOGS2:TC015419	555.233	600.996	509.47	0.847709	-0.238359	0.060165	0.439224
1550	TCOGS2:TC015311	57.4932	75.0492	39.9372	0.532146	-0.910105	0.00052772	0.0189467
1551	TCOGS2:TC015420	964.909	966.176	963.642	0.997377	-0.00378845	0.922201	1
1552	TCOGS2:TC015310	2087.49	2114.88	2060.11	0.974106	-0.037849	0.762011	1
1553	TCOGS2:TC015309	188.286	187.89	188.682	1.00422	0.00606879	0.747137	1
1554	TCOGS2:TC015421	363.872	382.457	345.286	0.902809	-0.147507	0.583673	1
1555	TCOGS2:TC015422	294.926	275.613	314.239	1.14014	0.189216	0.196106	0.767109
1556	TCOGS2:TC015308	494.231	552.466	435.996	0.789183	-0.341568	0.0137563	0.186511
1557	TCOGS2:TC015307	869.393	783.741	955.044	1.21857	0.285191	0.0159368	0.202041
1558	TCOGS2:TC015306	133.668	140.195	127.141	0.906882	-0.141014	0.376048	0.953603
1559	TCOGS2:TC015423	158.679	152.155	165.204	1.08576	0.118709	0.274684	0.86405
1560	TCOGS2:TC015305	382.353	398.625	366.081	0.918358	-0.122871	0.279695	0.866992
1561	TCOGS2:TC015304	10.5854	4.1454	17.0255	4.10708	2.03811	0.000721793	0.0234686
1562	TCOGS2:TC030726	1680.53	1553.61	1807.45	1.16339	0.218333	0.0430418	0.370795
1563	TCOGS2:TC030628	108.529	120.845	96.2124	0.796164	-0.328862	0.189676	0.75734
1564	TCOGS2:TC015424	226.464	232.958	219.97	0.944244	-0.0827683	0.951371	1
1565	TCOGS2:TC015302	124.988	140.025	109.952	0.785234	-0.348806	0.104488	0.583444
1566	TCOGS2:TC015425	298.533	307.058	290.008	0.944471	-0.0824213	0.63182	1
1567	TCOGS2:TC030166	3.80255	2.63224	4.97286	1.88922	0.917788	0.531365	1
1568	TCOGS2:TC030167	2.28861	1.54939	3.02783	1.95422	0.96659	0.670699	1
1569	TCOGS2:TC015301	458.806	448.975	468.636	1.04379	0.0618316	0.342108	0.926144
1570	TCOGS2:TC015300	524.416	551.593	497.24	0.901462	-0.149661	0.205572	0.78367
1571	TCOGS2:TC015299	751.874	701.552	802.197	1.14346	0.193407	0.0418527	0.36371
1572	TCOGS2:TC015428	242.758	243.263	242.253	0.995848	-0.00600278	0.967091	1
1573	TCOGS2:TC015429	365.79	405.877	325.702	0.802466	-0.317489	0.0243703	0.264779
1574	TCOGS2:TC015430	432.365	415.423	449.307	1.08157	0.113121	0.455468	1
1575	TCOGS2:TC015298	26.462	27.7239	25.2002	0.90897	-0.137695	0.756689	1
1576	TCOGS2:TC015431	49.9226	57.4988	42.3464	0.736474	-0.441294	0.114958	0.608394
1577	TCOGS2:TC015297	205.447	276.831	134.062	0.484276	-1.0461	2.06943e-10	8.21089e-08	P157
1578	TCOGS2:TC015296	0.413704	0.827408	0	0	#NAME?	0.626351	1
1579	TCOGS2:TC015295	16.9493	12.7444	21.1543	1.65989	0.73109	0.138903	0.658792	P156
1580	TCOGS2:TC015432	45.6686	37.8919	53.4452	1.41046	0.496168	0.128207	0.63947
1581	TCOGS2:TC015433	14.7352	24.9251	4.54531	0.182358	-2.45515	6.61218e-06	0.000584862
1582	TCOGS2:TC015434	1264.4	1251.51	1277.3	1.02061	0.0294318	0.930137	1
1583	TCOGS2:TC015435	25.3094	27.1733	23.4455	0.862815	-0.212876	0.918326	1
1584	TCOGS2:TC015436	1.48538	2.06027	0.910483	0.441924	-1.17813	0.532119	1
1585	TCOGS2:TC015294	0	0	0	NA	NA	NA	NA
1586	TCOGS2:TC015293	11.2266	3.42342	19.0298	5.55871	2.47475	0.000822294	0.0255463
1587	TCOGS2:TC015292	0.690298	0.774693	0.605903	0.78212	-0.354539	0.900664	1
1588	TCOGS2:TC015291	0	0	0	NA	NA	NA	NA
1589	TCOGS2:TC015290	0	0	0	NA	NA	NA	NA
1590	TCOGS2:TC015289	1.44302	0.827408	2.05863	2.48804	1.31501	0.388834	0.963896
1591	TCOGS2:TC015288	0	0	0	NA	NA	NA	NA
1592	TCOGS2:TC015287	0.151747	0	0.303494	Inf	Inf	1	1
1593	TCOGS2:TC015286	0	0	0	NA	NA	NA	NA
1594	TCOGS2:TC015285	0.242302	0	0.484604	Inf	Inf	0.844334	1
1595	TCOGS2:TC015284	0	0	0	NA	NA	NA	NA
1596	TCOGS2:TC015283	0	0	0	NA	NA	NA	NA
1597	TCOGS2:TC015282	4.92354	2.15757	7.6895	3.56396	1.83348	0.0791279	0.506834
1598	TCOGS2:TC015281	0.596777	0.405457	0.788098	1.94373	0.958828	1	1
1599	TCOGS2:TC015280	0	0	0	NA	NA	NA	NA
1600	TCOGS2:TC015437	47.8992	45.4432	50.3553	1.10809	0.148079	0.62347	1
1601	TCOGS2:TC015279	338.844	324.074	353.615	1.09116	0.125857	0.490361	1
1602	TCOGS2:TC015278	28.2831	24.8113	31.7548	1.27985	0.355974	0.427739	0.989343
1603	TCOGS2:TC015438	0	0	0	NA	NA	NA	NA
1604	TCOGS2:TC015277	204.884	192.269	217.5	1.13122	0.177885	0.497823	1
1605	TCOGS2:TC015276	104.096	106.161	102.032	0.961112	-0.0572235	0.802339	1
1606	TCOGS2:TC015275	1347.4	1715.48	979.326	0.570876	-0.80875	1.09532e-06	0.000139548
1607	TCOGS2:TC015439	29.6503	30.7056	28.5951	0.931265	-0.102736	1	1
1608	TCOGS2:TC015440	244.736	211.542	277.93	1.31383	0.393776	0.0391939	0.350926
1609	TCOGS2:TC015441	311.508	329.063	293.953	0.893303	-0.162779	0.296008	0.885189
1610	TCOGS2:TC015274	1.48369	1.45209	1.5153	1.04353	0.0614748	0.955899	1
1611	TCOGS2:TC015442	0	0	0	NA	NA	NA	NA
1612	TCOGS2:TC015273	0	0	0	NA	NA	NA	NA
1613	TCOGS2:TC015443	0	0	0	NA	NA	NA	NA
1614	TCOGS2:TC015444	0.202728	0.405457	0	0	#NAME?	0.737615	1
1615	TCOGS2:TC015445	0.253111	0.202728	0.303494	1.49705	0.582123	1	1
1616	TCOGS2:TC015272	0	0	0	NA	NA	NA	NA
1617	TCOGS2:TC030163	0	0	0	NA	NA	NA	NA
1618	TCOGS2:TC015446	0.515068	1.03014	0	0	#NAME?	0.388319	0.963451
1619	TCOGS2:TC015270	0	0	0	NA	NA	NA	NA
1620	TCOGS2:TC015269	0.191919	0.202728	0.181109	0.89336	-0.162687	1	1
1621	TCOGS2:TC015447	8.12272	9.76775	6.4777	0.663172	-0.592545	0.547173	1
1622	TCOGS2:TC015448	2.13474	1.18015	3.08932	2.61774	1.38832	0.574755	1
1623	TCOGS2:TC015449	3.92677	3.85374	3.99981	1.0379	0.0536713	1	1
1624	TCOGS2:TC015450	8.51854	9.10172	7.93536	0.871853	-0.197843	0.757644	1
1625	TCOGS2:TC015451	61.4863	68.0275	54.9451	0.807689	-0.308128	0.355837	0.935102
1626	TCOGS2:TC015268	801.65	827.431	775.87	0.937686	-0.0928237	0.744505	1
1627	TCOGS2:TC015452	449.226	453.739	444.713	0.980108	-0.0289871	0.790572	1
1628	TCOGS2:TC015453	2580.33	2658.91	2501.76	0.940896	-0.0878927	0.476972	1
1629	TCOGS2:TC015454	206.417	212.313	200.521	0.944456	-0.0824447	0.425336	0.987517
1630	TCOGS2:TC015267	0.73926	0.993916	0.484604	0.48757	-1.03632	1	1
1631	TCOGS2:TC015266	6.78178	9.50394	4.05962	0.427151	-1.22718	0.135188	0.650475
1632	TCOGS2:TC015265	228.985	304.184	153.785	0.505567	-0.984027	2.93911e-10	1.04655e-07
1633	TCOGS2:TC015455	144.871	208.77	80.9728	0.387856	-1.36641	3.22704e-05	0.00213399
1634	TCOGS2:TC015456	6.4694	3.42666	9.51215	2.77593	1.47297	0.200617	0.774956
1635	TCOGS2:TC015457	8.68849	4.77008	12.6069	2.64291	1.40213	0.0696798	0.474324
1636	TCOGS2:TC015264	203.712	216.131	191.292	0.885075	-0.176128	0.216406	0.796719
1637	TCOGS2:TC015263	6.64492	6.69193	6.59791	0.98595	-0.020414	0.778181	1
1638	TCOGS2:TC015458	33.3063	35.779	30.8337	0.861784	-0.214602	0.514615	1
1639	TCOGS2:TC015262	17.3196	15.4936	19.1456	1.23571	0.305338	0.766324	1
1640	TCOGS2:TC015459	91.2908	88.5734	94.0083	1.06136	0.0859139	0.327432	0.919791
1641	TCOGS2:TC015261	548.874	574.632	523.116	0.910349	-0.135508	0.206743	0.785939
1642	TCOGS2:TC015460	0.151747	0	0.303494	Inf	Inf	1	1
1643	TCOGS2:TC015461	10.8348	11.9813	9.68832	0.808622	-0.306462	0.423984	0.986288
1644	TCOGS2:TC015462	1219.96	951.915	1488.01	1.56317	0.644478	6.52007e-07	9.43169e-05
1645	TCOGS2:TC015260	135.205	137.606	132.803	0.9651	-0.0512493	0.865729	1
1646	TCOGS2:TC015463	0	0	0	NA	NA	NA	NA
1647	TCOGS2:TC015464	0.800452	0.993916	0.606989	0.610704	-0.711454	1	1
1648	TCOGS2:TC015259	0	0	0	NA	NA	NA	NA
1649	TCOGS2:TC015258	0.42692	0.369236	0.484604	1.31245	0.392261	1	1	NimCl2
1650	TCOGS2:TC015465	5.86572	9.73153	1.9999	0.205508	-2.28274	0.0102151	0.153029
1651	TCOGS2:TC015257	0	0	0	NA	NA	NA	NA
1652	TCOGS2:TC015466	0.0905547	0	0.181109	Inf	Inf	1	1
1653	TCOGS2:TC015467	0	0	0	NA	NA	NA	NA
1654	TCOGS2:TC015256	171.006	170.381	171.631	1.00733	0.0105399	0.998876	1
1655	TCOGS2:TC015468	2.51904	2.85982	2.17825	0.761672	-0.392758	0.903123	1
1656	TCOGS2:TC015255	43.0634	47.3927	38.7341	0.817303	-0.291058	0.20787	0.787872
1657	TCOGS2:TC015254	270.534	260.482	280.586	1.07718	0.10726	0.400452	0.971537
1658	TCOGS2:TC015253	681.778	649.761	713.796	1.09855	0.135603	0.513329	1
1659	TCOGS2:TC015469	2.24904	1.95484	2.54323	1.30099	0.37961	1	1
1660	TCOGS2:TC015470	148.788	139.798	157.779	1.12862	0.17456	0.521109	1
1661	TCOGS2:TC015252	344.753	337.843	351.663	1.0409	0.0578381	0.742141	1
1662	TCOGS2:TC015251	69.8993	84.4908	55.3079	0.654603	-0.611309	0.14191	0.661634
1663	TCOGS2:TC015250	24.5295	16.1545	32.9045	2.03686	1.02635	0.0197265	0.231565
1664	TCOGS2:TC015471	123.691	132.847	114.536	0.862162	-0.213969	0.130072	0.644293
1665	TCOGS2:TC015249	2.30827	2.37679	2.23974	0.942335	-0.0856875	1	1
1666	TCOGS2:TC015472	467.188	482.854	451.522	0.93511	-0.0967924	0.411658	0.978758
1667	TCOGS2:TC015473	85.3634	77.0581	93.6688	1.21556	0.281621	0.264933	0.853229
1668	TCOGS2:TC015248	19.3673	20.3197	18.415	0.906267	-0.141991	0.572007	1
1669	TCOGS2:TC015474	775.366	781.075	769.657	0.985382	-0.0212446	0.643098	1
1670	TCOGS2:TC015247	0.151747	0	0.303494	Inf	Inf	1	1
1671	TCOGS2:TC015475	0.101364	0.202728	0	0	#NAME?	0.947566	1
1672	TCOGS2:TC015246	0.0905547	0	0.181109	Inf	Inf	1	1
1673	TCOGS2:TC015476	1.08352	1.80483	0.362219	0.200694	-2.31693	0.405332	0.974635
1674	TCOGS2:TC015245	9.91428	7.22768	12.6009	1.74342	0.80192	0.342643	0.926144
1675	TCOGS2:TC015244	0	0	0	NA	NA	NA	NA
1676	TCOGS2:TC015477	448.077	454.967	441.187	0.969713	-0.0443709	0.63923	1
1677	TCOGS2:TC015243	142.243	146.23	138.257	0.945479	-0.080882	0.687964	1
1678	TCOGS2:TC015478	57.2575	75.0636	39.4514	0.525573	-0.928037	0.00324646	0.068579
1679	TCOGS2:TC015242	0.672188	0.738473	0.605903	0.820481	-0.285459	1	1
1680	TCOGS2:TC015479	2.58477	2.13785	3.03169	1.4181	0.503963	0.880086	1
1681	TCOGS2:TC015241	2.94413	3.03769	2.85058	0.938402	-0.0917228	0.785009	1
1682	TCOGS2:TC015240	116.574	142.486	90.6627	0.636293	-0.652237	0.00170313	0.0426152
1683	TCOGS2:TC015480	0.31234	0.624679	0	0	#NAME?	0.947577	1
1684	TCOGS2:TC015239	0	0	0	NA	NA	NA	NA
1685	TCOGS2:TC015238	0.984124	1.18015	0.788098	0.667795	-0.582522	0.696397	1
1686	TCOGS2:TC015237	0	0	0	NA	NA	NA	NA	P155
1687	TCOGS2:TC015236	1.57763	0.608185	2.54708	4.18801	2.06626	0.622309	1
1688	TCOGS2:TC015235	8.38122	11.2479	5.51451	0.490269	-1.02835	0.118654	0.618755
1689	TCOGS2:TC015234	13.7583	12.733	14.7836	1.16104	0.215422	0.678606	1	HPX2
1690	TCOGS2:TC015233	0	0	0	NA	NA	NA	NA
1691	TCOGS2:TC015232	8.81699	8.84627	8.78771	0.99338	-0.00958263	0.765834	1
1692	TCOGS2:TC015231	0	0	0	NA	NA	NA	NA
1693	TCOGS2:TC015481	68.0193	77.0892	58.9493	0.76469	-0.387054	0.0599858	0.438607
1694	TCOGS2:TC015230	0	0	0	NA	NA	NA	NA
1695	TCOGS2:TC015229	0.80105	1.6021	0	0	#NAME?	0.164251	0.711454
1696	TCOGS2:TC015217	574.251	557.72	590.783	1.05928	0.0830887	0.45187	1
1697	TCOGS2:TC015488	17.1843	11.828	22.5406	1.90569	0.930316	0.0427381	0.369094
1698	TCOGS2:TC015216	445.782	435.084	456.481	1.04918	0.0692597	0.626054	1
1699	TCOGS2:TC015489	1.02075	1.43559	0.605903	0.422057	-1.24449	0.551939	1
1700	TCOGS2:TC015215	312.815	337.639	287.991	0.852955	-0.229459	0.134844	0.649603
1701	TCOGS2:TC015490	29.885	37.0532	22.7168	0.613085	-0.70584	0.0326547	0.316673
1702	TCOGS2:TC015214	565.597	550.255	580.94	1.05576	0.0782874	0.5684	1
1703	TCOGS2:TC015213	261.78	269.114	254.447	0.945498	-0.0808535	0.696644	1
1704	TCOGS2:TC015491	156.022	165.575	146.47	0.884618	-0.176874	0.46024	1
1705	TCOGS2:TC015212	0	0	0	NA	NA	NA	NA
1706	TCOGS2:TC015492	339.614	292.293	386.934	1.32379	0.40467	0.00599366	0.10603
1707	TCOGS2:TC015493	0	0	0	NA	NA	NA	NA
1708	TCOGS2:TC015494	33.0314	30.2588	35.8039	1.18326	0.242762	0.386378	0.961877
1709	TCOGS2:TC015211	107.732	118.002	97.4618	0.825935	-0.2759	0.172703	0.726104
1710	TCOGS2:TC015210	0	0	0	NA	NA	NA	NA
1711	TCOGS2:TC015209	129.961	137.299	122.622	0.893102	-0.163102	0.222054	0.803784
1712	TCOGS2:TC015495	0.151747	0	0.303494	Inf	Inf	1	1
1713	TCOGS2:TC015208	0.607587	0.608185	0.606989	0.998033	-0.00283997	0.887185	1
1714	TCOGS2:TC015207	260.436	313.508	207.364	0.661431	-0.596338	0.00133239	0.036068
1715	TCOGS2:TC015206	335.72	356.48	314.96	0.883528	-0.178653	0.343032	0.926144
1716	TCOGS2:TC015496	0.31234	0.624679	0	0	#NAME?	0.939413	1
1717	TCOGS2:TC015497	0	0	0	NA	NA	NA	NA
1718	TCOGS2:TC015205	381.311	390.272	372.351	0.95408	-0.0678183	0.761501	1
1719	TCOGS2:TC015498	38.8336	40.6493	37.0179	0.910664	-0.135009	0.564578	1
1720	TCOGS2:TC015204	565.143	578.349	551.937	0.954333	-0.0674358	0.67483	1
1721	TCOGS2:TC015499	132.716	136.107	129.326	0.950179	-0.0737285	0.918458	1
1722	TCOGS2:TC015500	0.282473	0.202728	0.362219	1.78672	0.837313	1	1
1723	TCOGS2:TC015501	0.212397	0	0.424793	Inf	Inf	1	1
1724	TCOGS2:TC015203	0.467092	0.571965	0.362219	0.633288	-0.659065	1	1
1725	TCOGS2:TC015202	102.63	113.105	92.1551	0.814777	-0.295522	0.133689	0.648675
1726	TCOGS2:TC015502	8.28047	8.20187	8.35907	1.01917	0.0273892	1	1
1727	TCOGS2:TC015503	40.6141	51.3077	29.9205	0.583157	-0.778043	0.0683708	0.470286
1728	TCOGS2:TC015201	3.13713	3.06255	3.21171	1.0487	0.0686068	0.878672	1
1729	TCOGS2:TC015200	0	0	0	NA	NA	NA	NA
1730	TCOGS2:TC015504	0.184618	0.369236	0	0	#NAME?	0.94168	1
1731	TCOGS2:TC015505	438.608	443.755	433.46	0.9768	-0.0338645	0.633086	1
1732	TCOGS2:TC015199	160.678	172.444	148.912	0.863536	-0.211671	0.301718	0.890877
1733	TCOGS2:TC015506	273.666	314.998	232.333	0.737569	-0.43915	0.0236627	0.261728
1734	TCOGS2:TC015507	0	0	0	NA	NA	NA	NA
1735	TCOGS2:TC015508	295.983	294.563	297.404	1.00964	0.0138452	0.658683	1
1736	TCOGS2:TC015198	806.258	712.862	899.653	1.26203	0.335745	0.00346812	0.071059
1737	TCOGS2:TC015509	197.237	190.838	203.636	1.06706	0.0936451	0.543652	1
1738	TCOGS2:TC015510	377.261	370.448	384.075	1.03679	0.0521191	0.635466	1
1739	TCOGS2:TC015511	687.535	672.67	702.401	1.0442	0.0623976	0.861312	1
1740	TCOGS2:TC015512	223.617	239.567	207.667	0.866844	-0.206156	0.140343	0.660467
1741	TCOGS2:TC015197	269.894	285.833	253.955	0.888474	-0.170598	0.249636	0.832569
1742	TCOGS2:TC015513	3.38158	1.54939	5.21378	3.36506	1.75063	0.23957	0.823141
1743	TCOGS2:TC015514	45.5109	46.7299	44.292	0.947831	-0.077299	0.658277	1
1744	TCOGS2:TC015515	48.3041	47.1124	49.4958	1.05059	0.0712005	0.614766	1
1745	TCOGS2:TC015516	36.1134	37.5184	34.7084	0.925103	-0.112314	0.938682	1
1746	TCOGS2:TC015196	212.986	216.887	209.084	0.964022	-0.0528616	0.813134	1
1747	TCOGS2:TC015195	0.285982	0.571965	0	0	#NAME?	0.697222	1
1748	TCOGS2:TC015194	12.9564	13.6215	12.2914	0.902351	-0.14824	0.960184	1
1749	TCOGS2:TC015193	655.635	690.267	621.003	0.899657	-0.152554	0.38323	0.960807
1750	TCOGS2:TC015517	6.55951	6.63086	6.48816	0.97848	-0.031385	0.615153	1
1751	TCOGS2:TC015192	350.484	364.092	336.877	0.925253	-0.112081	0.422885	0.986288
1752	TCOGS2:TC015518	0	0	0	NA	NA	NA	NA
1753	TCOGS2:TC015519	3.94274	2.49059	5.39489	2.16611	1.11511	0.457585	1
1754	TCOGS2:TC015520	0.293283	0.405457	0.181109	0.44668	-1.16269	0.919483	1
1755	TCOGS2:TC015191	105.906	111.351	100.461	0.902203	-0.148476	0.374931	0.95238
1756	TCOGS2:TC015521	79.4894	99.5503	59.4285	0.59697	-0.74427	0.00126771	0.0349993
1757	TCOGS2:TC015522	120.033	111.691	128.376	1.14938	0.200859	0.390319	0.964588
1758	TCOGS2:TC015523	26.1121	33.7498	18.4744	0.547392	-0.869354	0.0102947	0.153724
1759	TCOGS2:TC015524	617.108	583.811	650.404	1.11407	0.155836	0.167001	0.714968
1760	TCOGS2:TC015190	0	0	0	NA	NA	NA	NA
1761	TCOGS2:TC015189	0	0	0	NA	NA	NA	NA
1762	TCOGS2:TC015525	0	0	0	NA	NA	NA	NA
1763	TCOGS2:TC015526	0	0	0	NA	NA	NA	NA
1764	TCOGS2:TC015188	14.26	15.3736	13.1464	0.855127	-0.22579	0.683855	1
1765	TCOGS2:TC015527	41.9976	44.6806	39.3146	0.879903	-0.184584	0.461459	1
1766	TCOGS2:TC015187	11.6334	18.7216	4.54531	0.242784	-2.04225	0.125324	0.632862
1767	TCOGS2:TC015186	572.445	771.401	373.489	0.484169	-1.04642	0.0871273	0.533247
1768	TCOGS2:TC015185	8.32773	9.74802	6.90743	0.708598	-0.496961	0.67086	1
1769	TCOGS2:TC015528	19.952	20.3908	19.5132	0.956965	-0.0634622	1	1
1770	TCOGS2:TC015529	27.4035	28.1936	26.6133	0.943948	-0.0832205	0.463874	1
1771	TCOGS2:TC015184	315.914	307.345	324.484	1.05577	0.0782914	0.53423	1
1772	TCOGS2:TC015530	66.8674	79.2079	54.5269	0.688402	-0.538676	0.0639659	0.454138
1773	TCOGS2:TC015183	197.816	203.104	192.528	0.947931	-0.0771462	1	1
1774	TCOGS2:TC015531	0.585968	0.202728	0.969207	4.78082	2.25726	0.711675	1
1775	TCOGS2:TC015182	0	0	0	NA	NA	NA	NA
1776	TCOGS2:TC015181	0.343666	0.202728	0.484604	2.39041	1.25726	1	1
1777	TCOGS2:TC015532	678.152	662.77	693.534	1.04642	0.0654568	0.557604	1
1778	TCOGS2:TC015533	226.988	219.605	234.371	1.06724	0.0938802	0.550357	1
1779	TCOGS2:TC015179	237.324	242.002	232.645	0.961334	-0.0568909	0.567649	1
1780	TCOGS2:TC015178	488.145	444.567	531.722	1.19604	0.258271	0.0327865	0.317719
1781	TCOGS2:TC015177	682.176	631.767	732.586	1.15958	0.213606	0.0851607	0.525845
1782	TCOGS2:TC015534	421.372	420.619	422.125	1.00358	0.00515396	0.904574	1
1783	TCOGS2:TC015176	71.5146	80.744	62.2851	0.77139	-0.374468	0.120061	0.622818
1784	TCOGS2:TC015535	463.222	442.814	483.629	1.09217	0.1272	0.591362	1
1785	TCOGS2:TC015536	17.0797	16.4627	17.6967	1.07496	0.104283	0.959799	1
1786	TCOGS2:TC015175	79.5921	87.5052	71.679	0.81914	-0.287817	0.261523	0.848189
1787	TCOGS2:TC015537	105.726	111.485	99.968	0.896699	-0.157305	0.785101	1
1788	TCOGS2:TC015174	274.407	263.551	285.263	1.08238	0.114213	0.439362	0.998722
1789	TCOGS2:TC015173	604.467	557.103	651.83	1.17003	0.22655	0.0680271	0.469996
1790	TCOGS2:TC015172	139.825	133.56	146.09	1.09382	0.129371	0.749317	1
1791	TCOGS2:TC015538	131.028	147.13	114.926	0.781115	-0.356392	0.0829316	0.519273
1792	TCOGS2:TC015171	69.2889	66.3032	72.2746	1.09006	0.12441	0.365254	0.943461
1793	TCOGS2:TC015539	8447.22	7833.17	9061.26	1.15678	0.210115	0.0173896	0.213151
1794	TCOGS2:TC015170	303.9	334.682	273.119	0.816056	-0.293261	0.0342887	0.325674
1795	TCOGS2:TC015540	447.023	489.924	404.122	0.824867	-0.277767	0.0563346	0.427497
1796	TCOGS2:TC015169	10.2372	10.5952	9.8793	0.932436	-0.100924	0.85926	1
1797	TCOGS2:TC015168	228.276	258.363	198.189	0.767095	-0.382522	0.0251345	0.268718
1798	TCOGS2:TC015167	1.17194	0.405457	1.93841	4.78082	2.25726	0.553521	1
1799	TCOGS2:TC015541	0.971188	0.608185	1.33419	2.19372	1.13338	1	1
1800	TCOGS2:TC015542	31.5915	36.9526	26.2303	0.709835	-0.494444	0.226134	0.807783
1801	TCOGS2:TC030121	0	0	0	NA	NA	NA	NA
1802	TCOGS2:TC015544	38.665	45.161	32.169	0.712318	-0.489406	0.0906838	0.542624
1803	TCOGS2:TC015166	217.493	217.253	217.733	1.00221	0.00318117	0.884819	1
1804	TCOGS2:TC015545	1209.37	1199.88	1218.86	1.01582	0.0226411	0.814847	1
1805	TCOGS2:TC015165	92.2121	93.4886	90.9356	0.972692	-0.039945	0.858259	1
1806	TCOGS2:TC015164	849.331	873.913	824.748	0.943742	-0.0835358	0.352385	0.932168
1807	TCOGS2:TC015546	1.45734	1.39937	1.5153	1.08284	0.114823	1	1
1808	TCOGS2:TC015163	625.005	623.56	626.45	1.00463	0.00666927	0.950497	1
1809	TCOGS2:TC015547	306.912	341.782	272.042	0.795951	-0.329249	0.0298293	0.300609
1810	TCOGS2:TC015548	62.2397	61.1725	63.3068	1.03489	0.0494768	0.786092	1
1811	TCOGS2:TC015162	72.3829	79.3511	65.4148	0.824371	-0.278634	0.33179	0.921034
1812	TCOGS2:TC015549	0.336365	0.369236	0.303494	0.821952	-0.282875	1	1
1813	TCOGS2:TC015161	39.2853	45.7314	32.8392	0.718088	-0.477768	0.293037	0.884461
1814	TCOGS2:TC015550	0.798364	0.202728	1.394	6.8762	2.78161	0.545668	1
1815	TCOGS2:TC015160	32.3453	24.8808	39.8097	1.60002	0.67809	0.0757933	0.49578
1816	TCOGS2:TC015551	0	0	0	NA	NA	NA	NA
1817	TCOGS2:TC015552	0	0	0	NA	NA	NA	NA
1818	TCOGS2:TC015159	0	0	0	NA	NA	NA	NA
1819	TCOGS2:TC015553	0.101364	0.202728	0	0	#NAME?	0.937942	1
1820	TCOGS2:TC015158	1.22643	1.18015	1.2727	1.07842	0.108925	0.988778	1
1821	TCOGS2:TC015554	17.16	21.599	12.7211	0.588967	-0.763742	0.0642437	0.455645
1822	TCOGS2:TC015157	0.184618	0.369236	0	0	#NAME?	0.947571	1
1823	TCOGS2:TC015555	0.202728	0.405457	0	0	#NAME?	0.737615	1
1824	TCOGS2:TC015156	0.405457	0.810913	0	0	#NAME?	0.474026	1
1825	TCOGS2:TC015556	3.20417	3.8651	2.54323	0.657999	-0.603844	0.664083	1
1826	TCOGS2:TC015155	50.0612	41.2813	58.8412	1.42537	0.511338	0.0911792	0.543724
1827	TCOGS2:TC015557	498.675	435.242	562.107	1.29148	0.369027	0.0239513	0.26356
1828	TCOGS2:TC015558	127.644	109.466	145.821	1.33211	0.413717	0.0177425	0.216322
1829	TCOGS2:TC015154	2.86761	3.07068	2.66453	0.867732	-0.204678	0.792906	1
1830	TCOGS2:TC015559	0.788098	0	1.5762	Inf	Inf	0.252261	0.83622
1831	TCOGS2:TC015560	0	0	0	NA	NA	NA	NA
1832	TCOGS2:TC015561	0	0	0	NA	NA	NA	NA
1833	TCOGS2:TC015562	209.766	228.587	190.944	0.835325	-0.259591	0.108378	0.595348
1834	TCOGS2:TC015153	491.216	522.707	459.726	0.87951	-0.185229	0.0873759	0.533547
1835	TCOGS2:TC015152	3.18594	5.52505	0.846822	0.15327	-2.70586	0.0988103	0.566128
1836	TCOGS2:TC015151	2.84305	1.80483	3.88127	2.15049	1.10467	0.615464	1
1837	TCOGS2:TC015563	287.918	273.456	302.38	1.10577	0.145056	0.476962	1	apoD
1838	TCOGS2:TC015150	1220.93	1126.25	1315.6	1.16812	0.224191	0.0411358	0.359731
1839	TCOGS2:TC015149	12.5713	9.56825	15.5744	1.62772	0.702852	0.442328	0.999617
1840	TCOGS2:TC015148	1.21289	0	2.42578	Inf	Inf	0.102437	0.576819
1841	TCOGS2:TC015147	2.24164	1.93512	2.54817	1.3168	0.39704	0.887416	1
1842	TCOGS2:TC015564	2.10987	1.31044	2.9093	2.2201	1.15062	0.524291	1
1843	TCOGS2:TC015146	42.5633	39.2502	45.8764	1.16882	0.225051	0.899106	1
1844	TCOGS2:TC015145	0	0	0	NA	NA	NA	NA
1845	TCOGS2:TC015565	0	0	0	NA	NA	NA	NA
1846	TCOGS2:TC015144	25.8964	16.2994	35.4933	2.17758	1.12273	0.0769734	0.500201	SR-B4
1847	TCOGS2:TC015143	0	0	0	NA	NA	NA	NA
1848	TCOGS2:TC015566	56.9388	55.2894	58.5882	1.05966	0.0836077	0.681012	1
1849	TCOGS2:TC015142	643.736	672.223	615.249	0.915245	-0.127769	0.24975	0.832569
1850	TCOGS2:TC015141	89.0224	96.2953	81.7496	0.848947	-0.236253	0.273708	0.862978
1851	TCOGS2:TC030575	789.037	768.149	809.924	1.05438	0.0764004	0.858522	1
1852	TCOGS2:TC030775	2.81006	3.25692	2.36321	0.725597	-0.46276	0.913997	1
1853	TCOGS2:TC015139	169.875	190.762	148.989	0.781017	-0.356574	0.14855	0.679709
1854	TCOGS2:TC015567	0.840624	1.19664	0.484604	0.404969	-1.30412	0.895282	1
1855	TCOGS2:TC015138	659.442	648.764	670.12	1.03292	0.0467249	0.513482	1
1856	TCOGS2:TC015568	7.08746	7.39096	6.78396	0.917873	-0.123634	1	1
1857	TCOGS2:TC015137	1.13391	1.6021	0.665713	0.415525	-1.26699	0.688875	1
1858	TCOGS2:TC015569	38.7601	36.8153	40.7048	1.10565	0.144894	0.72728	1
1859	TCOGS2:TC015570	4.49906	3.24042	5.7577	1.77684	0.829312	0.619043	1
1860	TCOGS2:TC015571	19.9807	21.7966	18.1647	0.833375	-0.262962	0.647886	1
1861	TCOGS2:TC015572	26.4869	25.7228	27.2511	1.05942	0.0832683	1	1
1862	TCOGS2:TC015573	430.316	402.019	458.613	1.14078	0.190015	0.145664	0.672715
1863	TCOGS2:TC015136	0.524736	0.624679	0.424793	0.680018	-0.556355	1	1
1864	TCOGS2:TC015574	500.084	509	491.167	0.964963	-0.0514546	0.749943	1
1865	TCOGS2:TC015135	126.992	131.369	122.616	0.933368	-0.0994822	0.770999	1
1866	TCOGS2:TC015575	33.4407	35.3752	31.5061	0.890629	-0.167104	0.954416	1
1867	TCOGS2:TC015576	55.3096	64.7649	45.8544	0.708013	-0.498153	0.0323977	0.315061
1868	TCOGS2:TC015577	949.573	840.246	1058.9	1.26023	0.333683	0.00260002	0.0583304
1869	TCOGS2:TC015134	3695.2	3744.24	3646.17	0.973809	-0.0382897	0.70391	1
1870	TCOGS2:TC015133	111.764	112.838	110.689	0.980953	-0.0277437	0.585425	1
1871	TCOGS2:TC015132	3109.84	3070.32	3149.37	1.02575	0.0366742	0.807175	1
1872	TCOGS2:TC030176	0.184618	0.369236	0	0	#NAME?	0.947571	1
1873	TCOGS2:TC015130	3.34717	3.24555	3.44878	1.06262	0.0876203	0.767048	1	P154
1874	TCOGS2:TC015579	0.644409	1.10771	0.181109	0.163499	-2.61265	0.71193	1	P160
1875	TCOGS2:TC015580	0.92644	1.54939	0.303494	0.19588	-2.35195	0.249244	0.832569	P161
1876	TCOGS2:TC015129	31.9025	31.0832	32.7217	1.05271	0.0741119	0.873646	1
1877	TCOGS2:TC015581	20.4182	19.0192	21.8172	1.14711	0.198008	0.553123	1
1878	TCOGS2:TC015128	0	0	0	NA	NA	NA	NA
1879	TCOGS2:TC015582	1.07408	0.571965	1.5762	2.75576	1.46245	0.604494	1
1880	TCOGS2:TC015127	82.7508	73.5952	91.9064	1.24881	0.320553	0.130946	0.645626
1881	TCOGS2:TC015583	24.5314	25.1195	23.9434	0.953179	-0.069181	0.781817	1
1882	TCOGS2:TC015584	494.159	467.463	520.854	1.11421	0.156026	0.390572	0.964588
1883	TCOGS2:TC015126	1077.12	1098.73	1055.51	0.960671	-0.057885	0.61224	1
1884	TCOGS2:TC015125	111.717	118.215	105.219	0.890062	-0.168023	0.743664	1
1885	TCOGS2:TC015585	71.0913	91.166	51.0166	0.559602	-0.837528	0.0189442	0.225625
1886	TCOGS2:TC015124	896.193	829.602	962.785	1.16054	0.214794	0.102165	0.5758
1887	TCOGS2:TC015123	4.17341	3.39043	4.95638	1.46187	0.547815	0.587184	1
1888	TCOGS2:TC015122	152.259	173.589	130.93	0.754256	-0.406873	0.0135328	0.184607
1889	TCOGS2:TC015121	0.415125	0.405457	0.424793	1.04769	0.0672135	0.899708	1
1890	TCOGS2:TC015120	171.891	126.445	217.337	1.71883	0.781424	3.19648e-06	0.000328812
1891	TCOGS2:TC015119	24.7367	30.7504	18.723	0.608869	-0.715797	0.0572603	0.432051
1892	TCOGS2:TC015586	0	0	0	NA	NA	NA	NA
1893	TCOGS2:TC015118	4.49555	6.26675	2.72434	0.434729	-1.20181	0.190746	0.758826
1894	TCOGS2:TC015587	62.6992	61.9778	63.4205	1.02328	0.0331968	0.508408	1
1895	TCOGS2:TC015588	0.151747	0	0.303494	Inf	Inf	1	1
1896	TCOGS2:TC015589	331.14	282.2	380.081	1.34685	0.429593	0.0262635	0.276377
1897	TCOGS2:TC015117	264.484	240.666	288.302	1.19794	0.260552	0.0475898	0.391053
1898	TCOGS2:TC015116	0.202728	0.405457	0	0	#NAME?	0.737615	1
1899	TCOGS2:TC015115	0	0	0	NA	NA	NA	NA
1900	TCOGS2:TC015590	0.202728	0.405457	0	0	#NAME?	0.737615	1
1901	TCOGS2:TC015591	0.606446	0	1.21289	Inf	Inf	0.407242	0.975736
1902	TCOGS2:TC015114	387.103	429.603	344.602	0.802141	-0.318071	0.0314606	0.309686
1903	TCOGS2:TC015113	782.092	812.954	751.229	0.924073	-0.113921	0.6229	1
1904	TCOGS2:TC015112	370.615	379.944	361.286	0.950892	-0.0726472	0.624117	1
1905	TCOGS2:TC015111	224.039	223.882	224.197	1.0014	0.00202427	0.759886	1
1906	TCOGS2:TC015110	41.1871	49.2421	33.1322	0.672843	-0.571658	0.088084	0.534869	P153/SR-A4
1907	TCOGS2:TC015592	0.700509	0.369236	1.03178	2.79437	1.48252	0.859035	1
1908	TCOGS2:TC015109	4.69129	6.96064	2.42193	0.347947	-1.52306	0.202425	0.779554
1909	TCOGS2:TC015593	2.1008	2.32408	1.87752	0.807855	-0.307832	0.694376	1
1910	TCOGS2:TC015108	4.30311	4.18162	4.4246	1.05811	0.0814841	0.932187	1
1911	TCOGS2:TC015594	320.344	291.011	349.677	1.20159	0.26495	0.0211161	0.241026
1912	TCOGS2:TC015595	13.3673	13.0444	13.6903	1.04952	0.0697243	1	1
1913	TCOGS2:TC015596	61.8819	60.3319	63.432	1.05138	0.0722899	0.916752	1
1914	TCOGS2:TC015597	7.99938	11.0336	4.96516	0.450004	-1.15199	0.227522	0.810362
1915	TCOGS2:TC015107	0	0	0	NA	NA	NA	NA
1916	TCOGS2:TC015106	3.69958	3.94267	3.45648	0.876684	-0.189872	0.760669	1
1917	TCOGS2:TC015105	99.8108	108.608	91.0135	0.837999	-0.254979	0.0885468	0.535769
1918	TCOGS2:TC030720	226.106	252.899	199.312	0.78811	-0.343531	0.0242862	0.264312
1919	TCOGS2:TC030766	230.031	237.601	222.46	0.936275	-0.0949951	0.433599	0.993956
1920	TCOGS2:TC015598	74.1575	51.3369	96.9781	1.88905	0.917662	0.000260288	0.0111973
1921	TCOGS2:TC015103	0.646617	0.202728	1.09051	5.37915	2.42738	0.688775	1
1922	TCOGS2:TC015102	71.1422	92.2393	50.0451	0.542558	-0.882151	0.000175609	0.00826671
1923	TCOGS2:TC015599	1.93275	1.14393	2.72158	2.37915	1.25044	0.36853	0.946814
1924	TCOGS2:TC015600	29.2903	30.1007	28.4799	0.946155	-0.0798518	0.777297	1
1925	TCOGS2:TC015101	4.3419	4.38435	4.29945	0.980636	-0.028211	0.984937	1
1926	TCOGS2:TC015100	37.8354	43.2143	32.4566	0.751062	-0.412996	0.32867	0.920065
1927	TCOGS2:TC015601	9.32552	11.6234	7.02764	0.604612	-0.725919	0.101184	0.573764
1928	TCOGS2:TC015099	12.3333	13.5223	11.1443	0.824143	-0.279033	0.527892	1	H152
1929	TCOGS2:TC015602	7.99156	9.80397	6.17914	0.630269	-0.66596	0.350507	0.931696
1930	TCOGS2:TC015603	8.69421	11.6977	5.69069	0.486478	-1.03955	0.142803	0.663701
1931	TCOGS2:TC015604	171.168	161.908	180.428	1.11439	0.156248	0.213821	0.794093
1932	TCOGS2:TC015098	7.61355	10.0232	5.20391	0.519187	-0.945674	0.302121	0.891038
1933	TCOGS2:TC015097	241.327	243.353	239.301	0.983349	-0.0242251	0.78048	1
1934	TCOGS2:TC015096	1385.48	1404.3	1366.66	0.973192	-0.0392032	0.728299	1
1935	TCOGS2:TC015095	71.1783	76.2699	66.0866	0.866483	-0.206756	0.437875	0.997946
1936	TCOGS2:TC015605	650.63	620.605	680.655	1.09676	0.133249	0.306395	0.893751
1937	TCOGS2:TC015606	287.235	285.024	289.446	1.01552	0.0222148	0.686353	1
1938	TCOGS2:TC015094	434.56	425.987	443.133	1.04025	0.0569304	0.361464	0.939306
1939	TCOGS2:TC015607	225.058	216.346	233.77	1.08054	0.111753	0.570392	1
1940	TCOGS2:TC015608	1038.83	983.892	1093.77	1.11168	0.152739	0.083651	0.520924
1941	TCOGS2:TC015609	496.126	548.835	443.416	0.807922	-0.307712	0.0178767	0.217385
1942	TCOGS2:TC015610	3464.03	3411.01	3517.04	1.03108	0.0441621	0.709382	1
1943	TCOGS2:TC015093	502.584	516.366	488.802	0.946619	-0.0791448	0.658097	1
1944	TCOGS2:TC015611	0.191919	0.202728	0.181109	0.89336	-0.162687	1	1
1945	TCOGS2:TC015612	3.08481	1.80483	4.36479	2.41839	1.27405	0.421582	0.985988
1946	TCOGS2:TC015613	647.828	555.617	740.038	1.33192	0.413508	0.000764273	0.0242316
1947	TCOGS2:TC015614	58.2801	35.7014	80.8587	2.26486	1.17942	0.000521851	0.0188741
1948	TCOGS2:TC015092	0	0	0	NA	NA	NA	NA
1949	TCOGS2:TC015615	0	0	0	NA	NA	NA	NA
1950	TCOGS2:TC015616	0.831235	0.571965	1.09051	1.9066	0.931	0.928116	1
1951	TCOGS2:TC015091	31.8913	26.944	36.8385	1.36722	0.451246	0.239942	0.823141
1952	TCOGS2:TC015090	0	0	0	NA	NA	NA	NA
1953	TCOGS2:TC015089	0.616432	1.23286	0	0	#NAME?	0.317312	0.907436
1954	TCOGS2:TC030177	0	0	0	NA	NA	NA	NA
1955	TCOGS2:TC030246	0	0	0	NA	NA	NA	NA
1956	TCOGS2:TC015617	0	0	0	NA	NA	NA	NA	P162
1957	TCOGS2:TC015618	0.212397	0	0.424793	Inf	Inf	1	1	P163
1958	TCOGS2:TC015087	0.181109	0	0.362219	Inf	Inf	0.88063	1
1959	TCOGS2:TC015619	0	0	0	NA	NA	NA	NA
1960	TCOGS2:TC015086	63.6333	65.2022	62.0643	0.951874	-0.0711574	0.482155	1
1961	TCOGS2:TC015085	1.87829	1.45209	2.30448	1.58701	0.666316	0.581258	1
1962	TCOGS2:TC015084	1.36185	1.45209	1.27162	0.875716	-0.191466	0.962859	1
1963	TCOGS2:TC015620	1.02157	0.405457	1.63768	4.03911	2.01404	0.768768	1
1964	TCOGS2:TC015083	27.8341	19.9191	35.749	1.79471	0.843752	0.0130566	0.180056	P151
1965	TCOGS2:TC015621	0.31234	0.624679	0	0	#NAME?	0.943886	1
1966	TCOGS2:TC015622	4214.34	3999.59	4429.08	1.10738	0.147154	0.205013	0.783292
1967	TCOGS2:TC015082	808.256	670.448	946.064	1.41109	0.496813	1.56321e-05	0.00119935
1968	TCOGS2:TC015081	196.77	185.304	208.236	1.12375	0.168322	0.235152	0.819754
1969	TCOGS2:TC015623	0.493449	0.624679	0.362219	0.579847	-0.786255	1	1
1970	TCOGS2:TC015624	0	0	0	NA	NA	NA	NA
1971	TCOGS2:TC015625	0	0	0	NA	NA	NA	NA
1972	TCOGS2:TC015080	336.816	362.973	310.659	0.855874	-0.22453	0.342565	0.926144
1973	TCOGS2:TC015626	2081.13	2016.1	2146.16	1.06451	0.0901887	0.262291	0.849637
1974	TCOGS2:TC015079	2399.45	2553.36	2245.55	0.879448	-0.18533	0.0679818	0.469917
1975	TCOGS2:TC030044	1.32607	1.19664	1.45549	1.21631	0.28251	1	1
1976	TCOGS2:TC015078	891.61	801.124	982.096	1.2259	0.293839	0.0434425	0.373321
1977	TCOGS2:TC015628	373.321	352.979	393.663	1.11526	0.157381	0.313399	0.901279
1978	TCOGS2:TC015077	229.403	244.319	214.487	0.877901	-0.187871	0.410793	0.978758
1979	TCOGS2:TC015076	2546.41	2631.4	2461.42	0.935406	-0.0963362	0.26087	0.84751
1980	TCOGS2:TC015075	49.6306	46.6131	52.6482	1.12947	0.17565	0.593237	1
1981	TCOGS2:TC015074	195.562	178.239	212.886	1.19438	0.256266	0.141767	0.661634
1982	TCOGS2:TC015629	64.3972	71.4379	57.3565	0.802887	-0.316732	0.232433	0.815719
1983	TCOGS2:TC015073	122.712	123.112	122.313	0.993505	-0.00940147	0.833917	1
1984	TCOGS2:TC015630	0.564947	0.405457	0.724437	1.78672	0.837313	0.957403	1
1985	TCOGS2:TC015631	36.9013	42.9672	30.8354	0.71765	-0.478648	0.11862	0.618755
1986	TCOGS2:TC015072	118.704	132.013	105.395	0.798363	-0.324883	0.193812	0.761987
1987	TCOGS2:TC015632	260.074	277.129	243.019	0.876917	-0.189489	0.300389	0.889066
1988	TCOGS2:TC015633	270.901	286.147	255.655	0.893439	-0.162559	0.423427	0.986288
1989	TCOGS2:TC015071	164.184	160.897	167.471	1.04086	0.0577771	0.88076	1
1990	TCOGS2:TC015634	838.853	902.819	774.887	0.858297	-0.220451	0.27075	0.859097
1991	TCOGS2:TC015070	51.2144	46.8604	55.5685	1.18583	0.245897	0.595115	1
1992	TCOGS2:TC015635	553.337	577.529	529.146	0.916225	-0.126226	0.48231	1
1993	TCOGS2:TC015636	145.159	144.297	146.021	1.01195	0.0171391	0.922488	1
1994	TCOGS2:TC015637	1022.01	966.48	1077.53	1.1149	0.156917	0.170701	0.722281
1995	TCOGS2:TC015069	161.345	181.769	140.922	0.775277	-0.367215	0.0341152	0.324576
1996	TCOGS2:TC015638	133.284	150.016	116.553	0.776934	-0.364136	0.0548285	0.421715
1997	TCOGS2:TC015639	1784.42	1722.2	1846.64	1.07226	0.100649	0.353792	0.933429
1998	TCOGS2:TC015068	280.77	310.793	250.747	0.806799	-0.309718	0.161775	0.706246
1999	TCOGS2:TC015067	0	0	0	NA	NA	NA	NA
[truncated: 14,542 more rows]
