# Supplementary material for: The extraembryonic serosa is a frontier epithelium providing the insect egg with a full-range innate immune response
Source: eLife. 2014 Dec 9;3:e04111. doi: 10.7554/eLife.04111 (PMC4358341; doi:10.7554/eLife.04111)
Supplement: Supplementary file 9. — DEseq output from Tc-zen1 RNAi eggs, septic injury compared to naive eggs. DOI: http://dx.doi.org/10.7554/eLife.04111.021 [file elife04111s009.xls]

## Sheet: TcZen1_Mix-vs-NP_DEseq_Output
	id	baseMean	baseMeanA	baseMeanB	foldChange	log2FoldChange	pval	padj	Immune Genes
1	TCOGS2:TC004684	617.87	626.042	609.698	0.973893	-0.0381655	0.40384	1
2	TCOGS2:TC004685	5.83901	6.10024	5.57777	0.914351	-0.129179	0.878843	1
3	TCOGS2:TC004683	633.62	635.383	631.857	0.994449	-0.00803019	0.78542	1
4	TCOGS2:TC004686	11.3678	3.84861	18.8869	4.90747	2.29498	0.0405351	0.55367
5	TCOGS2:TC004682	54.7907	50.9942	58.5872	1.1489	0.200253	0.581825	1
6	TCOGS2:TC004687	0	0	0	NA	NA	NA	NA
7	TCOGS2:TC004681	1.08067	0.810913	1.35042	1.66531	0.73579	1	1
8	TCOGS2:TC004688	76.0307	80.8072	71.2541	0.881779	-0.181511	0.508726	1
9	TCOGS2:TC004680	12.6317	14.8327	10.4307	0.703224	-0.507945	0.241465	1
10	TCOGS2:TC004689	22.3397	19.7742	24.9051	1.25947	0.332822	0.244926	1
11	TCOGS2:TC004679	690.775	663.933	717.616	1.08086	0.112175	0.552188	1
12	TCOGS2:TC004678	79.1649	87.9217	70.4081	0.800804	-0.320479	0.510059	1
13	TCOGS2:TC004690	323.375	333.873	312.877	0.937115	-0.0937015	0.766609	1
14	TCOGS2:TC004677	166.148	147.159	185.137	1.25807	0.331214	0.430061	1
15	TCOGS2:TC004676	1422.98	1357.71	1488.25	1.09615	0.132442	0.25053	1
16	TCOGS2:TC004675	2421.69	2404.42	2438.95	1.01436	0.0205713	0.411312	1
17	TCOGS2:TC004691	913.678	948.965	878.39	0.925629	-0.111494	0.305694	1
18	TCOGS2:TC004674	107.135	101.747	112.524	1.10592	0.145241	0.440535	1
19	TCOGS2:TC004673	12.5672	11.5477	13.5867	1.17657	0.234586	0.618227	1
20	TCOGS2:TC004692	0.324957	0	0.649914	Inf	Inf	0.662918	1
21	TCOGS2:TC004672	334.9	310.756	359.044	1.15539	0.208377	0.265263	1
22	TCOGS2:TC004693	66.2279	73.5372	58.9186	0.801209	-0.31975	0.168969	0.950499
23	TCOGS2:TC004694	656.507	654.898	658.117	1.00492	0.00707411	0.927681	1
24	TCOGS2:TC004671	258.597	267.71	249.484	0.931919	-0.101724	0.437981	1
25	TCOGS2:TC004695	414.874	433.275	396.473	0.915061	-0.128061	0.458495	1
26	TCOGS2:TC004696	380.644	403.238	358.05	0.887936	-0.171473	0.232144	1
27	TCOGS2:TC004670	25.6864	17.6068	33.7659	1.91777	0.939429	0.367411	1
28	TCOGS2:TC004669	403.473	403.669	403.277	0.999027	-0.00140429	0.923014	1
29	TCOGS2:TC004668	4.98194	3.02633	6.93754	2.29239	1.19685	0.238455	1
30	TCOGS2:TC004697	1096.37	1046.2	1146.54	1.09591	0.132123	0.285509	1
31	TCOGS2:TC004667	309.665	322.579	296.752	0.919937	-0.120393	0.499793	1
32	TCOGS2:TC004698	5157.27	4155.96	6158.58	1.48187	0.567417	0.0348531	0.516207
33	TCOGS2:TC004666	0.442153	0.369236	0.515071	1.39496	0.480226	1	1
34	TCOGS2:TC004665	0.471419	0.571965	0.370872	0.648418	-0.625003	1	1
35	TCOGS2:TC004699	0.674147	0.977421	0.370872	0.37944	-1.39806	0.804198	1
36	TCOGS2:TC004700	66.8072	87.73	45.8845	0.523019	-0.935064	0.00425802	0.163434
37	TCOGS2:TC004701	6.97037	9.05414	4.88661	0.539711	-0.889742	0.195421	0.993493
38	TCOGS2:TC004664	267.977	282.914	253.04	0.894403	-0.161002	0.59427	1
39	TCOGS2:TC004702	1239.68	1146.52	1332.85	1.16252	0.21725	0.03902	0.543236
40	TCOGS2:TC011531	1.09925	1.36315	0.835351	0.612808	-0.706493	1	1
41	TCOGS2:TC011532	12.6943	11.0171	14.3714	1.30447	0.38346	0.350758	1
42	TCOGS2:TC011533	1.06683	1.6186	0.515071	0.318221	-1.6519	0.732975	1
43	TCOGS2:TC011534	1.04275	1.43559	0.649914	0.452715	-1.14332	0.631755	1
44	TCOGS2:TC011535	214.789	210.449	219.128	1.04124	0.0583017	0.954858	1
45	TCOGS2:TC011530	144.436	146.132	142.739	0.976779	-0.0338964	0.873371	1
46	TCOGS2:TC011536	0.751279	0.202728	1.29983	6.41168	2.6807	0.590313	1
47	TCOGS2:TC011529	40.2553	35.1543	45.3562	1.29021	0.367601	0.463411	1	βGRP2
48	TCOGS2:TC011537	38.4201	46.7487	30.0915	0.643687	-0.635569	0.155522	0.939197
49	TCOGS2:TC011538	68.9045	76.2569	61.5522	0.807169	-0.309057	0.136674	0.904338
50	TCOGS2:TC011539	2.52029	2.89604	2.14453	0.740505	-0.433419	0.423099	1
51	TCOGS2:TC011540	81.4905	94.525	68.4561	0.724212	-0.465517	0.0490434	0.607669
52	TCOGS2:TC011528	3.04655	1.6186	4.4745	2.76444	1.46699	0.177012	0.96316
53	TCOGS2:TC011541	268.016	263.559	272.474	1.03383	0.0479923	0.576761	1
54	TCOGS2:TC011527	305.641	312.928	298.355	0.95343	-0.068801	0.825705	1
55	TCOGS2:TC011526	501.36	494.801	507.919	1.02651	0.0377496	0.950721	1
56	TCOGS2:TC011542	206.332	210.295	202.369	0.96231	-0.0554259	0.749266	1
57	TCOGS2:TC011525	11.5387	9.72317	13.3542	1.37344	0.457797	0.424006	1
58	TCOGS2:TC011524	171.616	165.211	178.021	1.07754	0.107739	0.444347	1
59	TCOGS2:TC011523	132.991	130.93	135.052	1.03148	0.0447226	0.960856	1
60	TCOGS2:TC011543	130.417	154.418	106.416	0.689139	-0.537133	0.00664643	0.212392
61	TCOGS2:TC011522	244.955	241.224	248.685	1.03093	0.0439477	0.617416	1
62	TCOGS2:TC011521	6.23634	5.07824	7.39444	1.4561	0.542113	0.473361	1
63	TCOGS2:TC011520	18.0835	19.2801	16.8869	0.875872	-0.191209	0.693761	1
64	TCOGS2:TC011544	0.324957	0	0.649914	Inf	Inf	0.746738	1
65	TCOGS2:TC011545	81.7234	74.3413	89.1055	1.1986	0.261352	0.539128	1
66	TCOGS2:TC011546	12.3207	13.6526	10.9888	0.804889	-0.313139	0.394524	1
67	TCOGS2:TC011519	750.647	716.554	784.74	1.09516	0.131139	0.41293	1
68	TCOGS2:TC011547	494.874	483.168	506.579	1.04845	0.0682628	0.701753	1
69	TCOGS2:TC011548	26.8274	22.9062	30.7486	1.34237	0.42478	0.364592	1
70	TCOGS2:TC011518	165.053	161.961	168.146	1.03819	0.0540723	0.958367	1
71	TCOGS2:TC011517	40.724	40.1771	41.2708	1.02722	0.0387476	0.935785	1
72	TCOGS2:TC030555	7.02102	7.93806	6.10397	0.768949	-0.37904	0.422827	1
73	TCOGS2:TC011516	134.788	147.201	122.376	0.831353	-0.266467	0.195333	0.993493
74	TCOGS2:TC011549	404.993	420.733	389.253	0.925179	-0.112196	0.659374	1
75	TCOGS2:TC011515	216.453	201.654	231.252	1.14678	0.197583	0.392894	1
76	TCOGS2:TC011550	100.806	94.6182	106.994	1.1308	0.177346	0.566864	1
77	TCOGS2:TC011514	477.237	498.228	456.245	0.915737	-0.126995	0.200663	0.998404
78	TCOGS2:TC011551	1943.66	1829.75	2057.57	1.12451	0.169293	0.535175	1
79	TCOGS2:TC011552	389.23	404.481	373.98	0.924593	-0.11311	0.874721	1
80	TCOGS2:TC011513	709.742	713.078	706.406	0.990643	-0.0135631	0.7604	1
81	TCOGS2:TC011512	3971.16	3805.2	4137.12	1.08723	0.120654	0.196064	0.995238
82	TCOGS2:TC011511	0	0	0	NA	NA	NA	NA
83	TCOGS2:TC011553	259.959	296.995	222.922	0.750593	-0.413897	0.0171624	0.369211
84	TCOGS2:TC011510	0.611758	0.202728	1.02079	5.03525	2.33206	0.628974	1
85	TCOGS2:TC011509	15.4987	21.8758	9.12154	0.416969	-1.26199	0.052811	0.631572
86	TCOGS2:TC011508	263.774	200.514	327.034	1.63098	0.705738	0.00281458	0.130659
87	TCOGS2:TC011507	126.889	138.447	115.331	0.833037	-0.263547	0.383553	1
88	TCOGS2:TC004703	528.791	542.025	515.557	0.951168	-0.0722287	0.942858	1
89	TCOGS2:TC004663	210.412	213.767	207.057	0.968612	-0.0460095	0.957506	1
90	TCOGS2:TC004662	640.318	639.817	640.82	1.00157	0.00225962	0.992067	1
91	TCOGS2:TC004661	3.23699	3.49586	2.97811	0.851895	-0.231253	1	1	HPX8
92	TCOGS2:TC004660	0.843997	0.202728	1.48527	7.32638	2.8731	0.402622	1
93	TCOGS2:TC004659	12.3482	10.7895	13.907	1.28893	0.366177	0.288602	1
94	TCOGS2:TC004704	1.5216	2.39329	0.649914	0.271557	-1.88067	0.479723	1
95	TCOGS2:TC004705	0	0	0	NA	NA	NA	NA
96	TCOGS2:TC004658	142.835	160.901	124.768	0.775432	-0.366928	0.198226	0.995518
97	TCOGS2:TC004657	93.479	90.3172	96.6409	1.07002	0.0976337	0.317547	1
98	TCOGS2:TC004656	0.379518	0.202728	0.556309	2.74411	1.45634	0.813015	1
99	TCOGS2:TC004655	0.101364	0.202728	0	0	#NAME?	1	1
100	TCOGS2:TC004706	24.5462	21.7788	27.3135	1.25414	0.326694	0.550994	1
101	TCOGS2:TC004707	0	0	0	NA	NA	NA	NA
102	TCOGS2:TC004708	7.47611	8.52975	6.42247	0.752949	-0.409375	0.495855	1
103	TCOGS2:TC004709	664.691	691.343	638.04	0.9229	-0.115753	0.300633	1
104	TCOGS2:TC004710	1923.51	1828.98	2018.03	1.10337	0.141911	0.232318	1
105	TCOGS2:TC004711	238.06	225.951	250.168	1.10718	0.14689	0.503466	1
106	TCOGS2:TC004654	118.617	121.075	116.159	0.959396	-0.0598017	0.6156	1	P54
107	TCOGS2:TC004653	0.645943	0.827408	0.464478	0.561366	-0.832987	1	1
108	TCOGS2:TC004652	0.101364	0.202728	0	0	#NAME?	1	1
109	TCOGS2:TC004712	408.038	411.827	404.248	0.981598	-0.026796	0.777835	1
110	TCOGS2:TC004651	0	0	0	NA	NA	NA	NA
111	TCOGS2:TC004713	1551.8	1414.17	1689.43	1.19465	0.256586	0.0560428	0.653721
112	TCOGS2:TC004650	2.85916	3.62615	2.09217	0.576966	-0.793442	0.841308	1
113	TCOGS2:TC004649	0	0	0	NA	NA	NA	NA
114	TCOGS2:TC001617	173.375	155.365	191.385	1.23184	0.300814	0.160931	0.944042
115	TCOGS2:TC001618	6.28353	4.93659	7.63047	1.5457	0.628257	0.462696	1
116	TCOGS2:TC001616	485.999	466.759	505.24	1.08244	0.11429	0.475688	1
117	TCOGS2:TC001619	0.554673	0.738473	0.370872	0.502215	-0.993622	1	1
118	TCOGS2:TC001620	217.078	219.183	214.973	0.980791	-0.0279825	0.825916	1
119	TCOGS2:TC001621	3286.01	3344.41	3227.61	0.965076	-0.0512857	0.492985	1
120	TCOGS2:TC001622	518.315	509.244	527.385	1.03562	0.050501	0.458357	1
121	TCOGS2:TC001623	527.628	515.122	540.135	1.04856	0.0684064	0.355027	1
122	TCOGS2:TC001615	6.74724	7.25744	6.23704	0.859399	-0.2186	1	1
123	TCOGS2:TC001624	430.993	475.116	386.87	0.814265	-0.29643	0.296161	1
124	TCOGS2:TC001614	0	0	0	NA	NA	NA	NA
125	TCOGS2:TC001613	29.4473	25.8528	33.0418	1.27807	0.35397	0.203756	0.999821
126	TCOGS2:TC001612	617.988	644.116	591.86	0.918872	-0.122064	0.496236	1
127	TCOGS2:TC001611	299.292	293.081	305.504	1.04239	0.0598896	0.808252	1
128	TCOGS2:TC001625	17.1625	16.2899	18.0351	1.10713	0.146827	0.918044	1
129	TCOGS2:TC001610	1.87622	1.75211	2.00034	1.14167	0.191145	0.974274	1
130	TCOGS2:TC001609	108.307	82.1109	134.504	1.63807	0.711998	0.280167	1
131	TCOGS2:TC001626	0	0	0	NA	NA	NA	NA
132	TCOGS2:TC001608	0.903478	0.827408	0.979549	1.18388	0.243519	1	1
133	TCOGS2:TC001627	0.101364	0.202728	0	0	#NAME?	1	1
134	TCOGS2:TC001628	0.515071	0	1.03014	Inf	Inf	0.625908	1
135	TCOGS2:TC001629	28.6162	27.0268	30.2056	1.11762	0.160429	0.714705	1
136	TCOGS2:TC001630	27.2426	32.7659	21.7193	0.662864	-0.593216	0.274505	1
137	TCOGS2:TC001607	1944.03	1880.77	2007.29	1.06727	0.0939229	0.877228	1
138	TCOGS2:TC001606	493.156	309.101	677.211	2.1909	1.13153	8.05517e-07	0.000291279
139	TCOGS2:TC001605	0.952547	0.369236	1.53586	4.15955	2.05643	0.399714	1
140	TCOGS2:TC001631	589.876	539.222	640.529	1.18788	0.248384	0.122258	0.869536
141	TCOGS2:TC001604	971.202	1015.81	926.594	0.912172	-0.132622	0.40885	1
142	TCOGS2:TC001603	0	0	0	NA	NA	NA	NA
143	TCOGS2:TC001632	148.904	130.137	167.671	1.28841	0.365595	0.0303389	0.474274
144	TCOGS2:TC001633	26.846	25.6274	28.0646	1.0951	0.131068	0.957842	1
145	TCOGS2:TC001634	35.4812	34.632	36.3304	1.04904	0.0690682	1	1
146	TCOGS2:TC001635	946.222	927.721	964.723	1.03988	0.0564231	0.49067	1
147	TCOGS2:TC001602	111.516	107.18	115.852	1.08091	0.112241	0.504154	1
148	TCOGS2:TC001636	17.2206	14.6268	19.8144	1.35467	0.437936	0.257867	1
149	TCOGS2:TC001601	2405.93	2490.71	2321.15	0.931924	-0.101716	0.466206	1
150	TCOGS2:TC001637	1357.17	1242.58	1471.76	1.18444	0.2442	0.0362472	0.527061
151	TCOGS2:TC001638	5.40092	3.501	7.30084	2.08536	1.0603	0.158643	0.943803
152	TCOGS2:TC001600	254.353	259.904	248.802	0.957284	-0.0629812	0.908102	1
153	TCOGS2:TC001639	708.371	698.7	718.043	1.02768	0.0393974	0.844889	1
154	TCOGS2:TC001640	913.701	870.377	957.024	1.09955	0.136914	0.153673	0.935038
155	TCOGS2:TC004133	3151.45	2891.47	3411.43	1.17982	0.238572	0.0950549	0.794553
156	TCOGS2:TC004134	1252.33	1417.86	1086.79	0.766503	-0.383638	0.0452206	0.587868
157	TCOGS2:TC004132	86.5563	78.5299	94.5826	1.20441	0.268332	0.220836	1
158	TCOGS2:TC004135	7.18813	8.01373	6.36253	0.793953	-0.332875	0.584191	1
159	TCOGS2:TC004131	590.082	595.061	585.103	0.983266	-0.0243466	0.765705	1
160	TCOGS2:TC004130	111.128	124.797	97.4586	0.780935	-0.356726	0.0483375	0.605785
161	TCOGS2:TC004129	505.397	477.49	533.305	1.11689	0.159491	0.732092	1
162	TCOGS2:TC004128	185.302	182.565	188.039	1.02998	0.0426217	0.740756	1
163	TCOGS2:TC004127	124.763	108.284	141.242	1.30436	0.383342	0.165485	0.948116
164	TCOGS2:TC004140	1964.55	1957.39	1971.72	1.00732	0.010529	0.894056	1
165	TCOGS2:TC004141	420.521	406.691	434.35	1.06801	0.0949266	0.377394	1
166	TCOGS2:TC004142	337.336	333.689	340.984	1.02186	0.0312	0.963964	1
167	TCOGS2:TC004126	132.008	136.26	127.756	0.937591	-0.0929688	0.24414	1
168	TCOGS2:TC004143	244.215	252.574	235.856	0.93381	-0.0987992	0.574685	1
169	TCOGS2:TC004125	21.8137	27.1487	16.4788	0.606982	-0.720273	0.257849	1
170	TCOGS2:TC004124	6.688	8.26272	5.11329	0.618839	-0.692365	0.876761	1
171	TCOGS2:TC004144	2784.6	2796.97	2772.24	0.991158	-0.0128131	0.681068	1
172	TCOGS2:TC004145	776.147	806.09	746.204	0.925708	-0.111371	0.536221	1
173	TCOGS2:TC004146	121.927	111.943	131.91	1.17836	0.23678	0.260046	1
174	TCOGS2:TC004147	0	0	0	NA	NA	NA	NA
175	TCOGS2:TC004148	109.782	115.527	104.037	0.900538	-0.15114	0.312587	1
176	TCOGS2:TC004149	1142.85	1080.03	1205.66	1.11633	0.158758	0.126228	0.878784
177	TCOGS2:TC004150	344.93	364.238	325.621	0.893979	-0.161687	0.320983	1
178	TCOGS2:TC004123	62.3017	68.9812	55.6222	0.806339	-0.310541	0.452757	1
179	TCOGS2:TC004151	580.285	580.719	579.851	0.998505	-0.00215793	0.839449	1
180	TCOGS2:TC004122	244	247.158	240.842	0.974446	-0.0373458	0.553222	1
181	TCOGS2:TC004152	3715.64	3475.53	3955.75	1.13817	0.186719	0.461303	1
182	TCOGS2:TC004121	725.409	715.863	734.954	1.02667	0.0379704	0.691612	1
183	TCOGS2:TC004153	536.762	478.265	595.26	1.24462	0.31571	0.0302058	0.473271
184	TCOGS2:TC004120	2.48905	0.977421	4.00067	4.09309	2.03319	0.253605	1
185	TCOGS2:TC004119	9.86484	9.02928	10.7004	1.18508	0.244984	0.671914	1
186	TCOGS2:TC004154	1.86613	1.63832	2.09394	1.2781	0.354003	0.983631	1
187	TCOGS2:TC004155	4.17021	4.01188	4.32853	1.07893	0.109597	0.517621	1
188	TCOGS2:TC004156	0	0	0	NA	NA	NA	NA
189	TCOGS2:TC004157	0.728954	0.571965	0.885943	1.54895	0.631288	1	1
190	TCOGS2:TC004158	0.801871	0.202728	1.40101	6.91079	2.78885	0.546769	1
191	TCOGS2:TC004118	0	0	0	NA	NA	NA	NA
192	TCOGS2:TC004159	81.8557	82.3656	81.3458	0.987619	-0.0179738	0.799747	1
193	TCOGS2:TC004117	315.53	308.622	322.437	1.04477	0.0631797	0.590003	1
194	TCOGS2:TC004160	50.956	50.0397	51.8723	1.03662	0.051891	0.732244	1	P44
195	TCOGS2:TC004116	172.094	178.929	165.258	0.923592	-0.114672	0.484744	1
196	TCOGS2:TC030076	665.014	575.787	754.242	1.30993	0.389493	0.01513	0.342626
197	TCOGS2:TC030077	484.586	415.236	553.936	1.33403	0.415789	0.0403227	0.553642
198	TCOGS2:TC004115	23.6983	26.1923	21.2043	0.80956	-0.30479	0.430147	1
199	TCOGS2:TC004114	1152.83	1033.95	1271.7	1.22994	0.298593	0.00445607	0.167297
200	TCOGS2:TC004113	7.62676	4.8228	10.4307	2.1628	1.1129	0.0567219	0.658291
201	TCOGS2:TC004112	1.38922	0.405457	2.37298	5.85262	2.54908	0.656784	1
202	TCOGS2:TC004162	0.515071	0	1.03014	Inf	Inf	0.762789	1
203	TCOGS2:TC004163	0.4706	0.941201	0	0	#NAME?	0.482419	1
204	TCOGS2:TC004111	819.746	781.227	858.265	1.09861	0.135681	0.498288	1
205	TCOGS2:TC016055	428.102	422.417	433.787	1.02692	0.0383205	0.731187	1
206	TCOGS2:TC016056	332.135	308.499	355.77	1.15323	0.205676	0.0878691	0.769617
207	TCOGS2:TC030463	0.0927181	0	0.185436	Inf	Inf	0.996725	1
208	TCOGS2:TC030464	543.107	553.434	532.781	0.962682	-0.0548686	0.873427	1
209	TCOGS2:TC016058	13.4069	16.4843	10.3295	0.626628	-0.674318	0.246761	1
210	TCOGS2:TC016059	0	0	0	NA	NA	NA	NA
211	TCOGS2:TC016054	1.55005	1.93512	1.16499	0.602023	-0.732109	0.824763	1
212	TCOGS2:TC016053	0	0	0	NA	NA	NA	NA
213	TCOGS2:TC016060	0.202728	0.405457	0	0	#NAME?	0.736221	1
214	TCOGS2:TC016052	0	0	0	NA	NA	NA	NA
215	TCOGS2:TC016061	4.8853	7.16337	2.60724	0.363968	-1.45812	0.225154	1
216	TCOGS2:TC016062	450.282	456.866	443.698	0.971178	-0.0421923	0.666814	1
217	TCOGS2:TC016051	2967.38	3181.08	2753.69	0.865647	-0.20815	0.160967	0.944042
218	TCOGS2:TC013642	2.6794	1.39937	3.95943	2.82944	1.50051	0.372324	1
219	TCOGS2:TC014167	59.8061	55.8367	63.7754	1.14218	0.191786	0.518802	1
220	TCOGS2:TC013641	0.0927181	0	0.185436	Inf	Inf	0.991444	1
221	TCOGS2:TC014168	866.253	842.544	889.962	1.05628	0.0789911	0.718514	1
222	TCOGS2:TC013640	0	0	0	NA	NA	NA	NA
223	TCOGS2:TC013639	0.31234	0.624679	0	0	#NAME?	0.999872	1
224	TCOGS2:TC014169	0	0	0	NA	NA	NA	NA
225	TCOGS2:TC014170	1.85749	1.43559	2.27938	1.58776	0.666994	1	1
226	TCOGS2:TC014171	0	0	0	NA	NA	NA	NA
227	TCOGS2:TC013638	0	0	0	NA	NA	NA	NA
228	TCOGS2:TC013637	0	0	0	NA	NA	NA	NA
229	TCOGS2:TC014172	37.3596	42.1366	32.5826	0.773263	-0.370969	0.325275	1
230	TCOGS2:TC014173	578.1	572.462	583.738	1.0197	0.0281427	0.892546	1
231	TCOGS2:TC013636	6.38544	7.15011	5.62078	0.786111	-0.347194	0.398403	1
232	TCOGS2:TC014174	310.483	326.288	294.678	0.903123	-0.147005	0.591425	1
233	TCOGS2:TC013635	433.131	430.62	435.642	1.01166	0.0167302	0.877021	1
234	TCOGS2:TC014175	282.513	275.046	289.981	1.0543	0.0762884	0.263429	1
235	TCOGS2:TC013633	342.946	388.334	297.558	0.766242	-0.384128	0.00624172	0.207669
236	TCOGS2:TC014176	0	0	0	NA	NA	NA	NA
237	TCOGS2:TC013632	3097.75	3108.14	3087.36	0.993313	-0.00968004	0.982148	1	CTL12
238	TCOGS2:TC014177	788.306	825.38	751.232	0.910165	-0.135801	0.878695	1
239	TCOGS2:TC013631	35.6124	35.6754	35.5493	0.996466	-0.00510775	0.839826	1
240	TCOGS2:TC014178	23.8048	27.5458	20.0638	0.72838	-0.457237	0.741915	1
241	TCOGS2:TC014179	1449.58	1405.05	1494.11	1.06338	0.0886613	0.236736	1
242	TCOGS2:TC014180	321.374	290.917	351.83	1.20938	0.274268	0.0876505	0.769589
243	TCOGS2:TC014181	511.063	497.968	524.158	1.05259	0.07395	0.520815	1
244	TCOGS2:TC014182	114.277	106.885	121.669	1.13832	0.186901	0.527014	1
245	TCOGS2:TC014183	6452.72	6313.69	6591.75	1.04404	0.0621791	0.676021	1
246	TCOGS2:TC014184	272.628	301.392	243.865	0.809128	-0.30556	0.371906	1	CTL2
247	TCOGS2:TC014185	57.2149	53.6067	60.8232	1.13462	0.182208	0.487599	1
248	TCOGS2:TC014186	0.285982	0.571965	0	0	#NAME?	0.768769	1
249	TCOGS2:TC013630	59.5183	61.2677	57.7689	0.942893	-0.0848345	1	1
250	TCOGS2:TC014187	6.85928	6.08052	7.63805	1.25615	0.32901	0.728789	1
251	TCOGS2:TC013629	3910.61	3672.63	4148.59	1.12959	0.175805	0.0871829	0.769056
252	TCOGS2:TC013628	46.4453	49.3494	43.5411	0.882303	-0.180654	0.703535	1
253	TCOGS2:TC013627	36.2067	34.3153	38.0982	1.11024	0.150872	0.69967	1
254	TCOGS2:TC013626	930.395	905.686	955.104	1.05456	0.0766468	0.353446	1
255	TCOGS2:TC013625	452.378	428.199	476.556	1.11293	0.154363	0.221684	1
256	TCOGS2:TC013624	1825.06	1870.47	1779.66	0.95145	-0.0717998	0.549404	1
257	TCOGS2:TC013623	3.87339	2.91254	4.83425	1.65981	0.731014	0.374865	1
258	TCOGS2:TC014188	0	0	0	NA	NA	NA	NA
259	TCOGS2:TC014189	330.708	338.115	323.301	0.956189	-0.0646324	0.666753	1
260	TCOGS2:TC013622	659.319	669.991	648.648	0.968144	-0.0467068	0.859697	1
261	TCOGS2:TC014190	33.5077	36.4482	30.5671	0.838646	-0.253867	0.325727	1
262	TCOGS2:TC013621	0.543518	0.571965	0.515071	0.900529	-0.151156	0.999977	1
263	TCOGS2:TC014191	152.948	166.463	139.433	0.837619	-0.255633	0.116248	0.861574
264	TCOGS2:TC013620	62.5631	3.501	121.625	34.7401	5.11853	0.0122452	0.308512	PGRP-SB
265	TCOGS2:TC014192	0	0	0	NA	NA	NA	NA
266	TCOGS2:TC013619	0	0	0	NA	NA	NA	NA
267	TCOGS2:TC013618	0	0	0	NA	NA	NA	NA
268	TCOGS2:TC014193	15.734	15.4542	16.0138	1.03621	0.0513205	0.84347	1
269	TCOGS2:TC014194	0	0	0	NA	NA	NA	NA
270	TCOGS2:TC014195	0	0	0	NA	NA	NA	NA
271	TCOGS2:TC014196	45.5097	45.075	45.9444	1.01929	0.0275611	0.95056	1
272	TCOGS2:TC013617	0.388164	0.405457	0.370872	0.914703	-0.128624	1	1
273	TCOGS2:TC014197	1.2432	1.97134	0.515071	0.26128	-1.93633	0.31575	1
274	TCOGS2:TC014198	84.0737	83.2938	84.8537	1.01873	0.0267686	0.885875	1
275	TCOGS2:TC013616	0	0	0	NA	NA	NA	NA
276	TCOGS2:TC014199	0	0	0	NA	NA	NA	NA
277	TCOGS2:TC013615	8.44455	7.8275	9.06159	1.15766	0.211213	0.742375	1
278	TCOGS2:TC014200	116.316	112.415	120.217	1.0694	0.0967974	0.521403	1
279	TCOGS2:TC013614	47.3713	44.8442	49.8983	1.1127	0.154069	0.380425	1
280	TCOGS2:TC013613	4.10522	2.61574	5.5947	2.13886	1.09684	0.428935	1	P144
281	TCOGS2:TC014202	284.186	305.017	263.356	0.863413	-0.211877	0.215865	1
282	TCOGS2:TC014203	384.038	358.93	409.145	1.1399	0.188912	0.103598	0.821902
283	TCOGS2:TC030586	1.18372	1.34666	1.02079	0.758015	-0.399701	0.978755	1
284	TCOGS2:TC013611	0	0	0	NA	NA	NA	NA
285	TCOGS2:TC013610	0.0927181	0	0.185436	Inf	Inf	1	1
286	TCOGS2:TC014204	91.0365	95.4267	86.6463	0.907987	-0.139256	0.402951	1
287	TCOGS2:TC013609	769.322	776.864	761.781	0.980584	-0.0282864	0.941015	1
288	TCOGS2:TC014205	154.586	147.071	162.101	1.1022	0.140384	0.366608	1
289	TCOGS2:TC013608	8.45844	10.4008	6.51608	0.626498	-0.674618	0.292438	1
290	TCOGS2:TC013607	78.1305	67.3476	88.9133	1.32021	0.400771	0.105635	0.827555
291	TCOGS2:TC013606	3.40883	4.7255	2.09217	0.44274	-1.17547	0.902371	1
292	TCOGS2:TC013605	5.21048	5.93887	4.48208	0.754703	-0.406019	0.507965	1
293	TCOGS2:TC014206	0	0	0	NA	NA	NA	NA
294	TCOGS2:TC014207	217.996	219.481	216.51	0.986467	-0.0196579	0.623432	1
295	TCOGS2:TC014208	496.786	453.359	540.214	1.19158	0.252878	0.0645121	0.68822
296	TCOGS2:TC014209	12.471	11.3647	13.5773	1.19469	0.256638	0.643618	1
297	TCOGS2:TC013604	467.55	466.472	468.627	1.00462	0.00665047	0.490848	1
298	TCOGS2:TC014210	166.94	174.351	159.53	0.91499	-0.128172	0.920832	1
299	TCOGS2:TC013603	46.9829	39.7463	54.2195	1.36414	0.447992	0.0653519	0.690238
300	TCOGS2:TC013602	5.13881	4.68115	5.59648	1.19554	0.257657	1	1
301	TCOGS2:TC014211	9.45361	9.73153	9.17568	0.942882	-0.0848512	0.787007	1
302	TCOGS2:TC013601	773.937	816.834	731.039	0.894967	-0.160094	0.543448	1
303	TCOGS2:TC013600	164.122	138.421	189.824	1.37135	0.455595	0.0341548	0.5126
304	TCOGS2:TC014212	0	0	0	NA	NA	NA	NA
305	TCOGS2:TC013599	30.421	32.7361	28.1059	0.858558	-0.220012	0.287577	1
306	TCOGS2:TC013598	3441.17	3547.3	3335.05	0.940165	-0.0890145	0.840707	1
307	TCOGS2:TC013597	991.528	1022.81	960.246	0.93883	-0.0910636	0.450857	1
308	TCOGS2:TC013596	586.958	682.722	491.194	0.719464	-0.475006	0.0171729	0.369211
309	TCOGS2:TC013595	266.373	272.596	260.149	0.954338	-0.0674276	0.605837	1
310	TCOGS2:TC014213	601.157	548.9	653.414	1.19041	0.251455	0.0228452	0.422498
311	TCOGS2:TC013594	386.644	375.199	398.089	1.06101	0.0854352	0.539846	1	basket3
312	TCOGS2:TC014214	798.059	753.98	842.138	1.11692	0.159531	0.367679	1
313	TCOGS2:TC013593	1478.51	1476.74	1480.29	1.00241	0.00346762	0.904433	1
314	TCOGS2:TC014215	237.088	243.604	230.572	0.946504	-0.0793198	0.505818	1
315	TCOGS2:TC013592	964.351	945.46	983.242	1.03996	0.0565301	0.714003	1
316	TCOGS2:TC013591	195.487	197.351	193.623	0.981109	-0.027514	0.977796	1
317	TCOGS2:TC013590	197.507	222.198	172.816	0.777759	-0.362606	0.0660938	0.694698
318	TCOGS2:TC014216	0.232239	0	0.464478	Inf	Inf	0.991441	1
319	TCOGS2:TC013589	4254.97	4029.41	4480.53	1.11196	0.153101	0.376067	1
320	TCOGS2:TC014217	1607.73	1533.32	1682.14	1.09706	0.13364	0.507848	1
321	TCOGS2:TC013588	95.3364	112.585	78.0874	0.693583	-0.527859	0.0542163	0.640236
322	TCOGS2:TC013587	1614.92	1585.67	1644.18	1.0369	0.0522773	0.304046	1
323	TCOGS2:TC013586	2526.42	2537.85	2514.99	0.990993	-0.0130529	0.70365	1
324	TCOGS2:TC013585	403.644	399.256	408.032	1.02198	0.0313668	0.985213	1
325	TCOGS2:TC014218	103.779	118.055	89.5025	0.758145	-0.399454	0.0633687	0.684552
326	TCOGS2:TC014219	278.728	269.817	287.638	1.06605	0.0922777	0.972843	1
327	TCOGS2:TC014220	134.668	123.269	146.067	1.18494	0.24482	0.270991	1
328	TCOGS2:TC014221	90.6668	96.9086	84.4251	0.871183	-0.198953	0.464502	1
329	TCOGS2:TC013584	23.8421	25.2252	22.459	0.890342	-0.167568	0.409564	1
330	TCOGS2:TC014222	101.074	102.483	99.6656	0.972511	-0.0402141	0.901167	1
331	TCOGS2:TC014223	22.4199	23.9261	20.9138	0.874101	-0.194128	0.422864	1
332	TCOGS2:TC013583	0.184618	0.369236	0	0	#NAME?	1	1
333	TCOGS2:TC014224	945.4	877.842	1012.96	1.15392	0.206541	0.19712	0.995518
334	TCOGS2:TC013582	2.89756	2.81524	2.97988	1.05848	0.0819988	0.869958	1
335	TCOGS2:TC014225	67.4758	58.7246	76.2269	1.29804	0.376335	0.292012	1
336	TCOGS2:TC014226	1433.89	1334.19	1533.58	1.14944	0.200936	0.169975	0.951231
337	TCOGS2:TC013581	3.05622	3.31799	2.79445	0.84221	-0.247748	0.648924	1
338	TCOGS2:TC013580	23.2184	26.5159	19.9209	0.751282	-0.412574	0.160468	0.944042
339	TCOGS2:TC013579	116.083	117.845	114.32	0.970089	-0.0438117	0.967253	1
340	TCOGS2:TC014227	51.3953	54.8517	47.939	0.873974	-0.194338	0.692302	1
341	TCOGS2:TC014228	136.341	152.612	120.07	0.786764	-0.345997	0.0664746	0.694698
342	TCOGS2:TC014229	45.185	51.6572	38.7127	0.749415	-0.416164	0.157824	0.943803
343	TCOGS2:TC014230	2.94152	3.83211	2.05093	0.535195	-0.901863	0.296756	1
344	TCOGS2:TC014231	0.515068	1.03014	0	0	#NAME?	0.455425	1
345	TCOGS2:TC013578	1698.48	1586.44	1810.52	1.14125	0.190611	0.195753	0.994071
346	TCOGS2:TC014232	0.232239	0	0.464478	Inf	Inf	0.991441	1
347	TCOGS2:TC014233	5.5787	6.53869	4.6187	0.706365	-0.501514	0.289973	1
348	TCOGS2:TC013577	0.333603	0.202728	0.464478	2.29114	1.19606	1	1
349	TCOGS2:TC014234	29.7781	35.6887	23.8674	0.668767	-0.580425	0.165323	0.948116
350	TCOGS2:TC013576	43.2291	49.8751	36.5831	0.733494	-0.447143	0.162934	0.945924
351	TCOGS2:TC013575	14.9432	20.188	9.69833	0.4804	-1.05769	0.0225166	0.419345
352	TCOGS2:TC014235	0	0	0	NA	NA	NA	NA
353	TCOGS2:TC014236	890.655	782.175	999.135	1.27738	0.353188	0.00370413	0.149836
354	TCOGS2:TC013574	790.601	819.457	761.745	0.929573	-0.10536	0.500702	1
355	TCOGS2:TC013573	511.014	481.23	540.798	1.12378	0.168365	0.249025	1
356	TCOGS2:TC014237	39.1822	35.3456	43.0187	1.21709	0.283431	0.669429	1	serpin30
357	TCOGS2:TC013572	433.263	452.995	413.532	0.912884	-0.131496	0.605601	1
358	TCOGS2:TC014238	172.695	181.947	163.443	0.898299	-0.154732	0.566708	1
359	TCOGS2:TC013571	208.905	198.372	219.439	1.1062	0.145611	0.265041	1
360	TCOGS2:TC013570	4109.68	3984.38	4234.98	1.0629	0.0880009	0.475924	1
361	TCOGS2:TC013569	321.134	321.644	320.624	0.996827	-0.00458443	0.807478	1
362	TCOGS2:TC014239	1.09528	2.19056	0	0	#NAME?	0.209946	1
363	TCOGS2:TC013568	69.292	85.1081	53.476	0.62833	-0.670405	0.00523447	0.18559
364	TCOGS2:TC014240	318.268	330.254	306.282	0.927414	-0.108715	0.515665	1
365	TCOGS2:TC014241	1509.82	1415.32	1604.33	1.13355	0.180844	0.129217	0.88601
366	TCOGS2:TC014242	69.0902	74.1974	63.9829	0.862333	-0.213683	0.251919	1
367	TCOGS2:TC013567	296.864	257.946	335.782	1.30175	0.380455	0.00526745	0.18559
368	TCOGS2:TC014243	412.264	424.508	400.02	0.942315	-0.0857193	0.4506	1
369	TCOGS2:TC013566	18.4655	21.4787	15.4522	0.719417	-0.4751	0.483132	1
370	TCOGS2:TC014244	976.979	1028.59	925.371	0.899653	-0.152559	0.213028	1
371	TCOGS2:TC013565	426.806	429.435	424.176	0.987755	-0.0177741	0.729949	1
372	TCOGS2:TC014245	323.201	321.176	325.226	1.01261	0.0180798	0.893196	1
373	TCOGS2:TC004732	221.75	230.924	212.576	0.920545	-0.11944	0.625449	1
374	TCOGS2:TC004632	1.03644	1.14393	0.928957	0.812075	-0.300315	0.818525	1
375	TCOGS2:TC004733	1.90112	1.56588	2.23636	1.42818	0.514181	0.71041	1
376	TCOGS2:TC004734	9.38343	12.3968	6.3701	0.513852	-0.960574	0.417631	1
377	TCOGS2:TC004631	1614.26	1510.24	1718.28	1.13775	0.186181	0.243558	1
378	TCOGS2:TC004630	23.2813	24.7721	21.7904	0.879634	-0.185024	0.55978	1
379	TCOGS2:TC004735	0	0	0	NA	NA	NA	NA
380	TCOGS2:TC004736	0	0	0	NA	NA	NA	NA
381	TCOGS2:TC004737	0	0	0	NA	NA	NA	NA
382	TCOGS2:TC004738	0	0	0	NA	NA	NA	NA
383	TCOGS2:TC004739	0	0	0	NA	NA	NA	NA
384	TCOGS2:TC004714	188.137	197.681	178.594	0.903447	-0.146489	0.618998	1
385	TCOGS2:TC004715	167.527	197.368	137.685	0.697607	-0.519514	0.000569989	0.045273
386	TCOGS2:TC004648	0.232239	0	0.464478	Inf	Inf	0.991441	1
387	TCOGS2:TC004716	100.293	72.8632	127.723	1.75292	0.809759	0.000126921	0.0146556
388	TCOGS2:TC004717	3065.32	2827.55	3303.09	1.16818	0.224263	0.0957003	0.797364
389	TCOGS2:TC004647	53.0594	55.6139	50.505	0.908135	-0.139021	0.292704	1
390	TCOGS2:TC004718	601.618	607.214	596.023	0.98157	-0.026837	0.339243	1
391	TCOGS2:TC004719	2083.38	2070.14	2096.62	1.01279	0.0183386	0.956483	1
392	TCOGS2:TC004720	204.077	213.447	194.708	0.912207	-0.132567	0.491755	1
393	TCOGS2:TC004721	34.3879	42.14	26.6358	0.632078	-0.661825	0.0273708	0.458064
394	TCOGS2:TC004646	50.4133	48.7723	52.0542	1.06729	0.0939524	0.583658	1
395	TCOGS2:TC004645	1243.64	1223.76	1263.53	1.0325	0.0461411	0.878643	1
396	TCOGS2:TC004644	12.791	10.1599	15.4221	1.51793	0.602104	0.948712	1
397	TCOGS2:TC004643	1181.91	1398.57	965.26	0.690177	-0.534961	0.00704573	0.218334
398	TCOGS2:TC004642	0	0	0	NA	NA	NA	NA
399	TCOGS2:TC004641	1441.69	1486.77	1396.62	0.939368	-0.0902382	0.115278	0.860202
400	TCOGS2:TC004722	380.193	382.989	377.398	0.985402	-0.0212151	0.724893	1
401	TCOGS2:TC004640	57.9839	64.5019	51.466	0.797899	-0.325721	0.133912	0.89629
402	TCOGS2:TC004639	271.419	253.605	289.233	1.14048	0.189647	0.162719	0.945924
403	TCOGS2:TC004638	64.0257	52.789	75.2623	1.42572	0.511691	0.121382	0.867796
404	TCOGS2:TC004723	1422.19	1464.2	1380.18	0.942611	-0.0852652	0.751477	1
405	TCOGS2:TC004724	316.589	344.321	288.857	0.838918	-0.253398	0.154431	0.935771
406	TCOGS2:TC004637	476.347	488.59	464.103	0.949882	-0.0741797	0.789325	1
407	TCOGS2:TC030644	521.736	474.718	568.754	1.19809	0.260732	0.0194439	0.388342
408	TCOGS2:TC004636	4.24544	4.29542	4.19546	0.97673	-0.0339681	0.680809	1
409	TCOGS2:TC004726	67.3257	70.0353	64.6161	0.922622	-0.116189	0.462977	1
410	TCOGS2:TC004635	21.6774	23.7036	19.6512	0.829037	-0.270491	0.27095	1	P53
411	TCOGS2:TC004727	1.91186	2.28786	1.53586	0.671308	-0.574954	0.69985	1
412	TCOGS2:TC004634	1029.61	1075.34	983.884	0.914955	-0.128228	0.845275	1
413	TCOGS2:TC004728	1659.59	1691.25	1627.93	0.962562	-0.0550485	0.584019	1
414	TCOGS2:TC004729	1.25664	0.977421	1.53586	1.57134	0.651992	1	1
415	TCOGS2:TC004730	484.086	494.137	474.035	0.959318	-0.0599193	0.947965	1
416	TCOGS2:TC004731	127.007	141.364	112.649	0.796874	-0.327577	0.108198	0.835962
417	TCOGS2:TC004633	412.009	407.504	416.515	1.02211	0.0315533	0.689716	1
418	TCOGS2:TC005173	0.741815	0.369236	1.11439	3.0181	1.59364	0.771834	1
419	TCOGS2:TC005174	136.598	140.866	132.331	0.939414	-0.0901669	0.951435	1
420	TCOGS2:TC005175	293.593	248.302	338.884	1.36481	0.448697	0.192628	0.988008
421	TCOGS2:TC005176	1241.16	1223.63	1258.68	1.02864	0.0407427	0.995031	1
422	TCOGS2:TC005177	0.69104	1.19664	0.185436	0.154964	-2.69	0.733772	1
423	TCOGS2:TC005172	2.44844	2.46573	2.43115	0.985978	-0.0203723	0.855131	1
424	TCOGS2:TC005178	642.6	737.503	547.697	0.742637	-0.429271	0.0101589	0.277245
425	TCOGS2:TC005179	674.582	713.271	635.893	0.891517	-0.165666	0.360459	1
426	TCOGS2:TC005180	41.0807	37.5622	44.5993	1.18735	0.247742	0.945701	1
427	TCOGS2:TC005171	8.7032	7.92157	9.48483	1.19734	0.259836	0.653387	1
428	TCOGS2:TC005181	171.849	161.203	182.495	1.13208	0.178974	0.105195	0.827555
429	TCOGS2:TC005182	1460.68	1397.46	1523.91	1.09048	0.124968	0.525256	1
430	TCOGS2:TC005170	590.666	574.642	606.691	1.05577	0.0782988	0.678708	1
431	TCOGS2:TC005169	2.01856	2.35707	1.68006	0.712774	-0.488484	0.9928	1
432	TCOGS2:TC030590	192.962	200.535	185.389	0.924474	-0.113296	0.757847	1
433	TCOGS2:TC005168	89.4925	97.6087	81.3764	0.8337	-0.262399	0.800587	1
434	TCOGS2:TC005184	6192.28	5927	6457.56	1.08952	0.123688	0.480662	1
435	TCOGS2:TC005167	1620.99	1478.16	1763.82	1.19326	0.254903	0.0795749	0.747906
436	TCOGS2:TC005185	15094.6	14406.2	15783	1.09557	0.131683	0.159254	0.943904
437	TCOGS2:TC005166	169.303	177.877	160.73	0.903599	-0.146245	0.824719	1
438	TCOGS2:TC005165	15.0682	12.8582	17.2782	1.34375	0.42627	0.579808	1
439	TCOGS2:TC005186	1706.69	1958.05	1455.32	0.74325	-0.428081	6.07458e-05	0.00901778
440	TCOGS2:TC005164	1325.48	1257.22	1393.74	1.10859	0.148724	0.152937	0.934421
441	TCOGS2:TC005187	104.13	104.204	104.056	0.998582	-0.00204716	0.957124	1
442	TCOGS2:TC005163	498.147	478.491	517.803	1.08216	0.113911	0.443304	1
443	TCOGS2:TC005188	1000.64	1014.3	986.977	0.973058	-0.0394027	0.551698	1
444	TCOGS2:TC010828	0	0	0	NA	NA	NA	NA
445	TCOGS2:TC010829	6.54835	3.59316	9.50354	2.6449	1.40321	0.213901	1
446	TCOGS2:TC010830	7915.84	7450.31	8381.38	1.12497	0.169887	0.114481	0.857735
447	TCOGS2:TC010831	790.798	740.86	840.736	1.13481	0.182453	0.134131	0.896838
448	TCOGS2:TC010827	100.951	111.083	90.8187	0.817574	-0.290579	0.390862	1
449	TCOGS2:TC010826	0.101364	0.202728	0	0	#NAME?	1	1
450	TCOGS2:TC010825	268.279	246.518	290.04	1.17655	0.234558	0.191325	0.986024
451	TCOGS2:TC010824	1134.48	1149.82	1119.13	0.97331	-0.0390281	0.884366	1
452	TCOGS2:TC010832	1410.53	1142.86	1678.2	1.46842	0.554265	1.41912e-05	0.00330512
453	TCOGS2:TC010823	2.31944	1.14393	3.49496	3.05522	1.61128	0.492191	1
454	TCOGS2:TC010822	0.0927181	0	0.185436	Inf	Inf	0.991444	1
455	TCOGS2:TC010821	0.31234	0.624679	0	0	#NAME?	1	1
456	TCOGS2:TC010833	234.31	231.833	236.786	1.02136	0.0304962	0.963583	1
457	TCOGS2:TC010820	882.253	814.315	950.19	1.16686	0.222628	0.107352	0.834348
458	TCOGS2:TC010834	10.7994	12.011	9.58779	0.798249	-0.325089	0.699129	1
459	TCOGS2:TC010835	3.28279	3.4845	3.08107	0.884221	-0.177522	0.74019	1
460	TCOGS2:TC010819	0.31234	0.624679	0	0	#NAME?	1	1
461	TCOGS2:TC010836	464.149	468.805	459.492	0.980135	-0.0289475	0.634525	1
462	TCOGS2:TC010837	65.4243	65.811	65.0375	0.988247	-0.0170559	0.991487	1
463	TCOGS2:TC010818	193.587	174.534	212.64	1.21833	0.284902	0.113923	0.856922
464	TCOGS2:TC010817	96.5642	99.6073	93.5211	0.938897	-0.0909605	0.993022	1
465	TCOGS2:TC030217	0	0	0	NA	NA	NA	NA
466	TCOGS2:TC010815	10.2107	4.62843	15.7929	3.41216	1.77068	0.0124863	0.309801
467	TCOGS2:TC010814	2161.52	1948.16	2374.88	1.21904	0.285744	0.018698	0.383234
468	TCOGS2:TC010813	9.79643	9.3458	10.2471	1.09644	0.13282	0.953058	1
469	TCOGS2:TC010838	438.106	421.267	454.945	1.07994	0.110956	0.272671	1
470	TCOGS2:TC010812	44.3378	51.3075	37.3681	0.728316	-0.457363	0.168299	0.949893
471	TCOGS2:TC010839	0.417675	0	0.835351	Inf	Inf	0.469451	1
472	TCOGS2:TC010811	29.7505	31.0637	28.4373	0.91545	-0.127447	0.429477	1
473	TCOGS2:TC010810	0.232239	0	0.464478	Inf	Inf	0.991441	1
474	TCOGS2:TC010809	0.232239	0	0.464478	Inf	Inf	0.995871	1
475	TCOGS2:TC010808	0	0	0	NA	NA	NA	NA
476	TCOGS2:TC010807	2797.8	2857.94	2737.66	0.957912	-0.0620355	0.733519	1
477	TCOGS2:TC010806	81.6937	93.8933	69.4941	0.740139	-0.434132	0.120157	0.865196
478	TCOGS2:TC010805	2906.62	2551.22	3262.03	1.27861	0.354581	0.0414656	0.560254
479	TCOGS2:TC010804	552.729	556.636	548.823	0.985965	-0.0203923	0.497431	1
480	TCOGS2:TC010803	1.88026	1.14393	2.61659	2.28737	1.19369	0.728752	1
481	TCOGS2:TC010840	2.39234	2.50708	2.2776	0.908468	-0.138493	0.905221	1
482	TCOGS2:TC010841	0.194082	0.202728	0.185436	0.914703	-0.128624	1	1
483	TCOGS2:TC010842	2.34304	1.84105	2.84504	1.54534	0.627921	1	1
484	TCOGS2:TC010802	0	0	0	NA	NA	NA	NA
485	TCOGS2:TC010801	0	0	0	NA	NA	NA	NA
486	TCOGS2:TC010843	0	0	0	NA	NA	NA	NA
487	TCOGS2:TC010800	63.5505	65.4698	61.6311	0.941367	-0.0871712	0.807176	1
488	TCOGS2:TC010844	1.02189	1.01364	1.03014	1.01628	0.0232947	0.741008	1
489	TCOGS2:TC010845	5.76255	5.00903	6.51608	1.30087	0.379472	0.859911	1
490	TCOGS2:TC010846	11.967	10.8176	13.1164	1.2125	0.277991	0.940079	1
491	TCOGS2:TC010847	396.343	418.632	374.053	0.893513	-0.162439	0.671414	1
492	TCOGS2:TC010799	1201	1184.07	1217.92	1.02859	0.040667	0.881937	1
493	TCOGS2:TC010798	1306.08	1272.06	1340.1	1.05349	0.0751704	0.614955	1
494	TCOGS2:TC010848	246.185	227.217	265.152	1.16695	0.222747	0.191071	0.986024
495	TCOGS2:TC010797	0	0	0	NA	NA	NA	NA
496	TCOGS2:TC010796	641.696	634.615	648.777	1.02232	0.0318413	0.718206	1
497	TCOGS2:TC010795	89.7712	109.404	70.1384	0.641095	-0.64139	0.394799	1
498	TCOGS2:TC010849	112.929	129.94	95.9176	0.738171	-0.437974	0.017682	0.372311
499	TCOGS2:TC010794	0.894832	0.624679	1.16499	1.86493	0.899123	0.747045	1
500	TCOGS2:TC010793	2.87406	1.84105	3.90707	2.1222	1.08556	0.510394	1
501	TCOGS2:TC010792	0.636236	0.571965	0.700507	1.22474	0.292473	1	1
502	TCOGS2:TC010850	545.945	575.2	516.691	0.898282	-0.15476	0.0984865	0.804725
503	TCOGS2:TC010851	64.9633	66.9346	62.9919	0.941096	-0.0875854	0.32275	1	IMD
504	TCOGS2:TC010791	249.873	270.457	229.288	0.847782	-0.238234	0.186264	0.981656
505	TCOGS2:TC010852	459.235	450.058	468.412	1.04078	0.0576677	0.671033	1
506	TCOGS2:TC010790	0	0	0	NA	NA	NA	NA
507	TCOGS2:TC010853	1041.78	1090.82	992.742	0.910088	-0.135923	0.13349	0.896245
508	TCOGS2:TC010854	2.96432	1.91862	4.01003	2.09005	1.06354	0.78499	1
509	TCOGS2:TC010855	131.051	158.401	103.701	0.654672	-0.611156	0.0147459	0.33827
510	TCOGS2:TC010856	210.926	222.252	199.599	0.898075	-0.155093	0.345662	1
511	TCOGS2:TC010857	3.76132	4.83116	2.69149	0.55711	-0.843966	0.496839	1
512	TCOGS2:TC010858	2.04437	1.34666	2.74208	2.03621	1.02589	0.506435	1
513	TCOGS2:TC010789	12.9287	13.5688	12.2886	0.905656	-0.142966	0.68942	1
514	TCOGS2:TC010788	0	0	0	NA	NA	NA	NA
515	TCOGS2:TC010859	0	0	0	NA	NA	NA	NA
516	TCOGS2:TC010787	0	0	0	NA	NA	NA	NA
517	TCOGS2:TC010860	85.9862	93.1044	78.868	0.847092	-0.239409	0.200104	0.998032
518	TCOGS2:TC010861	6.50381	8.53489	4.47273	0.524053	-0.932217	0.236262	1
519	TCOGS2:TC010786	15.1264	21.1406	9.11218	0.431028	-1.21415	0.0691517	0.704856
520	TCOGS2:TC010785	0	0	0	NA	NA	NA	NA
521	TCOGS2:TC010862	1.61157	2.00756	1.21558	0.605501	-0.723799	0.588682	1
522	TCOGS2:TC010863	164.808	173.589	156.026	0.898826	-0.153886	0.742068	1
523	TCOGS2:TC010864	216.205	255.708	176.703	0.691034	-0.533172	0.0130462	0.317289
524	TCOGS2:TC010784	2096.35	2093.32	2099.37	1.00289	0.00416937	0.99758	1
525	TCOGS2:TC010865	24.1845	21.1306	27.2384	1.28905	0.366313	0.933171	1
526	TCOGS2:TC010783	495.934	482.26	509.607	1.05671	0.0795746	0.964339	1
527	TCOGS2:TC010866	312.356	305.297	319.415	1.04624	0.0652167	0.834933	1
528	TCOGS2:TC010782	5.49149	6.15809	4.82489	0.783504	-0.351987	0.96911	1
529	TCOGS2:TC010867	0.53569	0	1.07138	Inf	Inf	0.264745	1
530	TCOGS2:TC010781	5.70868	7.3661	4.05126	0.549988	-0.862529	0.32942	1	P100
531	TCOGS2:TC010780	251.772	260.546	242.998	0.932649	-0.100593	0.580726	1
532	TCOGS2:TC010779	65.4017	71.5396	59.2637	0.828404	-0.271594	0.773807	1
533	TCOGS2:TC010778	913.882	972.659	855.104	0.879141	-0.185833	0.0912196	0.784521
534	TCOGS2:TC010868	0.721768	0.608185	0.835351	1.37351	0.457872	1	1
535	TCOGS2:TC010777	0	0	0	NA	NA	NA	NA
536	TCOGS2:TC010776	0.350253	0	0.700507	Inf	Inf	0.737183	1
537	TCOGS2:TC010775	0.877939	0.405457	1.35042	3.33062	1.73579	0.809768	1
538	TCOGS2:TC010869	590.699	537.914	643.484	1.19626	0.258528	0.116805	0.86248
539	TCOGS2:TC010870	1804.17	1783.12	1825.22	1.02361	0.0336702	0.689231	1
540	TCOGS2:TC010871	492.907	435.469	550.345	1.2638	0.337767	0.0261224	0.451651
541	TCOGS2:TC010872	106.371	96.4134	116.328	1.20655	0.270893	0.0856822	0.769013
542	TCOGS2:TC010774	293.374	286.304	300.444	1.04939	0.0695492	0.262147	1
543	TCOGS2:TC010873	1031.21	939.87	1122.54	1.19436	0.256239	0.0836954	0.758114
544	TCOGS2:TC010874	19.125	16.8752	21.3747	1.26664	0.341004	0.208249	1
545	TCOGS2:TC010875	112.634	121.807	103.46	0.849376	-0.235524	0.273256	1
546	TCOGS2:TC010876	1054.03	1065.18	1042.88	0.979068	-0.0305192	0.788275	1
547	TCOGS2:TC010877	195.024	212.645	177.403	0.834268	-0.261417	0.440015	1
548	TCOGS2:TC010878	1153.88	1143.29	1164.47	1.01853	0.0264836	0.704746	1
549	TCOGS2:TC010879	7.15596	7.62154	6.69038	0.877826	-0.187994	0.816967	1
550	TCOGS2:TC010773	940.703	950.362	931.044	0.979673	-0.0296276	0.808468	1
551	TCOGS2:TC010772	718.081	743.704	692.458	0.931094	-0.103001	0.996468	1
552	TCOGS2:TC010771	5.80334	7.09093	4.51574	0.636834	-0.651012	0.603804	1
553	TCOGS2:TC010770	92.7487	92.5436	92.9538	1.00443	0.00637979	0.625303	1
554	TCOGS2:TC010769	441.496	425.471	457.52	1.07532	0.104771	0.615646	1
555	TCOGS2:TC010880	0.572783	0.774693	0.370872	0.478735	-1.0627	0.984743	1
556	TCOGS2:TC010881	294.475	298.113	290.838	0.975597	-0.0356426	0.721061	1
557	TCOGS2:TC010768	148.664	162.77	134.558	0.826672	-0.274614	0.1978	0.995518
558	TCOGS2:TC010882	169.944	158.674	181.214	1.14205	0.191629	0.307212	1
559	TCOGS2:TC010883	197.038	210.152	183.924	0.875195	-0.192324	0.572392	1
560	TCOGS2:TC010884	470.712	494.749	446.674	0.90283	-0.147475	0.257563	1
561	TCOGS2:TC010885	228.662	230.102	227.222	0.987484	-0.0181713	0.500978	1
562	TCOGS2:TC010886	464.696	456.072	473.32	1.03782	0.0535544	0.503495	1
563	TCOGS2:TC010767	203.687	207.437	199.937	0.963845	-0.0531264	0.358215	1
564	TCOGS2:TC010887	12.5725	15.1263	10.0186	0.662331	-0.594376	0.2678	1
565	TCOGS2:TC010766	263.376	213.94	312.812	1.46215	0.548091	0.0209207	0.403185	Puckered
566	TCOGS2:TC010765	496.762	491.524	502	1.02131	0.0304257	0.816322	1
567	TCOGS2:TC010764	140.659	143.365	137.953	0.962256	-0.0555072	0.890438	1
568	TCOGS2:TC010888	10.2681	7.86372	12.6724	1.6115	0.688407	0.921089	1
569	TCOGS2:TC010763	131.443	114.405	148.481	1.29786	0.376136	0.0294076	0.469581
570	TCOGS2:TC010762	1.44635	1.82132	1.07138	0.588242	-0.765518	1	1
571	TCOGS2:TC010889	0	0	0	NA	NA	NA	NA
572	TCOGS2:TC010890	0	0	0	NA	NA	NA	NA
573	TCOGS2:TC010761	30.3464	35.4541	25.2388	0.711873	-0.490309	0.257418	1
574	TCOGS2:TC010760	0	0	0	NA	NA	NA	NA
575	TCOGS2:TC010759	1449.36	1405.48	1493.24	1.06244	0.0873831	0.838352	1
576	TCOGS2:TC010758	502.506	487.712	517.3	1.06067	0.0849719	0.590323	1
577	TCOGS2:TC010757	28.2399	21.4852	34.9946	1.62878	0.703789	0.163358	0.946333
578	TCOGS2:TC010756	0	0	0	NA	NA	NA	NA
579	TCOGS2:TC004629	0.894832	0.624679	1.16499	1.86493	0.899123	0.747074	1
580	TCOGS2:TC004628	35.6688	42.9939	28.3437	0.659248	-0.601106	0.0742962	0.725422
581	TCOGS2:TC004627	210.79	201.023	220.557	1.09718	0.133795	0.421717	1
582	TCOGS2:TC030571	115.447	125.95	104.944	0.833215	-0.26324	0.160776	0.944042
583	TCOGS2:TC004740	68.0663	74.7454	61.3873	0.821285	-0.284046	0.226285	1
584	TCOGS2:TC004741	409.877	503.329	316.426	0.628666	-0.669635	0.00227523	0.115365
585	TCOGS2:TC004742	993.878	990.648	997.109	1.00652	0.00937758	0.673168	1
586	TCOGS2:TC004626	244.926	250.576	239.275	0.9549	-0.0665792	0.698233	1
587	TCOGS2:TC004743	130.567	128.058	133.076	1.03918	0.0554499	0.661913	1
588	TCOGS2:TC004744	113.827	108.351	119.304	1.10108	0.138924	0.453477	1
589	TCOGS2:TC004745	2203.2	2103.56	2302.84	1.09474	0.130585	0.287247	1
590	TCOGS2:TC004625	136.994	111.072	162.916	1.46676	0.552635	0.0127299	0.31348
591	TCOGS2:TC004746	1395.85	1407.44	1384.27	0.983535	-0.0239515	0.805964	1
592	TCOGS2:TC004747	69.3236	47.3475	91.2996	1.92829	0.947321	0.00033839	0.0306989
593	TCOGS2:TC004748	0	0	0	NA	NA	NA	NA
594	TCOGS2:TC004624	179.291	176.578	182.004	1.03073	0.0436684	0.925688	1	P52
595	TCOGS2:TC004749	270.999	293.837	248.162	0.844556	-0.243735	0.0685313	0.703594
596	TCOGS2:TC004750	37.8361	37.4522	38.2201	1.0205	0.0292816	0.897281	1
597	TCOGS2:TC004751	646.519	682.912	610.126	0.893419	-0.162592	0.352488	1
598	TCOGS2:TC004623	1.0514	0.608185	1.49462	2.45751	1.2972	1	1
599	TCOGS2:TC004752	769.678	783.147	756.209	0.965604	-0.0504964	0.966311	1
600	TCOGS2:TC004622	133.629	135.257	132.001	0.975924	-0.035159	0.772157	1	H51
601	TCOGS2:TC004621	46.1814	48.0424	44.3203	0.922524	-0.116342	0.394265	1
602	TCOGS2:TC004753	0	0	0	NA	NA	NA	NA
603	TCOGS2:TC004754	0	0	0	NA	NA	NA	NA
604	TCOGS2:TC004620	0	0	0	NA	NA	NA	NA
605	TCOGS2:TC004755	94.1029	92.3593	95.8465	1.03776	0.0534692	0.955614	1
606	TCOGS2:TC004619	401.042	383.198	418.886	1.09313	0.128467	0.28759	1
607	TCOGS2:TC004756	410.577	386.792	434.362	1.12298	0.167338	0.911553	1
608	TCOGS2:TC004757	856.406	794.544	918.267	1.15572	0.208787	0.2352	1
609	TCOGS2:TC004618	15.2219	20.8129	9.63081	0.462731	-1.11175	0.0264574	0.453872
610	TCOGS2:TC004617	4.58179	4.88388	4.27971	0.876295	-0.190512	0.777829	1
611	TCOGS2:TC004758	587.513	598.873	576.152	0.962062	-0.0557988	0.944315	1
612	TCOGS2:TC004616	493.394	489.216	497.571	1.01708	0.024431	0.993881	1
613	TCOGS2:TC004759	627.696	655.2	600.193	0.916045	-0.126509	0.671489	1
614	TCOGS2:TC004615	4125.1	4259.47	3990.72	0.936905	-0.094026	0.359881	1
615	TCOGS2:TC004760	1.0792	1.6021	0.556309	0.347237	-1.52601	0.819594	1
616	TCOGS2:TC004614	0	0	0	NA	NA	NA	NA
617	TCOGS2:TC004761	33.359	31.8693	34.8486	1.09349	0.128936	0.846939	1
618	TCOGS2:TC004762	0.0927181	0	0.185436	Inf	Inf	0.999933	1
619	TCOGS2:TC004613	73.923	72.224	75.6221	1.04705	0.0663302	0.834142	1
620	TCOGS2:TC004763	56.474	58.5844	54.3637	0.927955	-0.107873	0.955311	1
621	TCOGS2:TC004764	3165.19	2924.42	3405.96	1.16466	0.219909	0.261361	1
622	TCOGS2:TC004612	132.292	128.49	136.093	1.05917	0.082936	0.756454	1
623	TCOGS2:TC004765	32.978	32.7629	33.1931	1.01313	0.0188202	1	1
624	TCOGS2:TC004611	713.447	688.054	738.841	1.07381	0.102742	0.483322	1
625	TCOGS2:TC004610	389.138	416.12	362.156	0.870316	-0.200388	0.137477	0.904338
626	TCOGS2:TC004766	291.927	232.642	351.212	1.50966	0.594227	0.00130974	0.0814349
627	TCOGS2:TC004609	2708.55	2790.29	2626.8	0.941406	-0.0871114	0.600838	1
628	TCOGS2:TC004767	625.584	651.83	599.339	0.919471	-0.121123	0.197179	0.995518
629	TCOGS2:TC004768	845.946	854.43	837.463	0.980142	-0.0289372	0.590555	1
630	TCOGS2:TC004608	42.4289	35.0816	49.7761	1.41887	0.504739	0.161562	0.945092
631	TCOGS2:TC004607	513.683	483.228	544.139	1.12605	0.171272	0.270277	1
632	TCOGS2:TC004769	989.489	865.331	1113.65	1.28696	0.363968	0.00705481	0.218334
633	TCOGS2:TC004606	607.892	577.42	638.364	1.10555	0.144758	0.218868	1
634	TCOGS2:TC004605	102.038	98.7194	105.356	1.06723	0.0938688	0.212197	1
635	TCOGS2:TC004604	188.233	199.848	176.619	0.883769	-0.178259	0.306397	1
636	TCOGS2:TC004603	169.967	183.784	156.15	0.84964	-0.235076	0.464589	1
637	TCOGS2:TC004770	2.44819	2.89604	2.00034	0.690713	-0.533841	0.513936	1	P55
638	TCOGS2:TC004602	544.378	570.069	518.686	0.909865	-0.136275	0.202885	0.998601
639	TCOGS2:TC004771	6.76622	9.20392	4.32853	0.470292	-1.08837	0.421806	1
640	TCOGS2:TC004772	383.371	343.932	422.809	1.22934	0.297883	0.0961251	0.7981
641	TCOGS2:TC004773	174.595	177.047	172.144	0.972307	-0.0405168	0.628705	1
642	TCOGS2:TC004601	34.1964	30.4667	37.9262	1.24484	0.315961	0.238013	1
643	TCOGS2:TC004774	3.79688	1.6021	5.99165	3.73987	1.90299	0.0710234	0.712613
644	TCOGS2:TC004775	21.9297	22.8089	21.0504	0.922904	-0.115748	0.710128	1
645	TCOGS2:TC004600	1844.46	1728.43	1960.48	1.13426	0.181747	0.0970735	0.802964
646	TCOGS2:TC004776	206.557	223.357	189.758	0.84957	-0.235195	0.695841	1
647	TCOGS2:TC004599	5.12366	3.55694	6.69038	1.88094	0.911451	0.275556	1
648	TCOGS2:TC004598	301.284	296.474	306.095	1.03245	0.046073	0.391607	1
649	TCOGS2:TC004777	1270.79	1217.92	1323.66	1.08682	0.120115	0.637123	1
650	TCOGS2:TC004597	667.375	716.925	617.825	0.861771	-0.214624	0.09712	0.802964
651	TCOGS2:TC004596	326.359	312.188	340.53	1.09078	0.125366	0.507123	1
652	TCOGS2:TC004778	490.045	482.592	497.498	1.03089	0.0438883	0.637371	1
653	TCOGS2:TC004779	88.654	88.156	89.1519	1.0113	0.0162064	0.730471	1
654	TCOGS2:TC004780	18.1928	22.3756	14.0099	0.626125	-0.675477	0.137366	0.904338
655	TCOGS2:TC004595	0	0	0	NA	NA	NA	NA
656	TCOGS2:TC004781	1035.51	935.968	1135.06	1.21271	0.278237	0.0406049	0.554074
657	TCOGS2:TC004782	313.007	294.263	331.75	1.12739	0.17299	0.175954	0.960629
658	TCOGS2:TC004594	733.67	718.023	749.317	1.04358	0.0615467	0.445743	1
659	TCOGS2:TC004783	0.0927181	0	0.185436	Inf	Inf	0.991444	1
660	TCOGS2:TC004593	12.0417	9.26823	14.8152	1.59849	0.67671	0.555426	1
661	TCOGS2:TC004592	21.1138	17.5342	24.6934	1.4083	0.493956	0.233535	1	HPX11
662	TCOGS2:TC004784	0.257535	0	0.515071	Inf	Inf	0.998324	1
663	TCOGS2:TC004591	1971.89	1918.05	2025.73	1.05614	0.0788057	0.804009	1
664	TCOGS2:TC004590	2092.44	2167.56	2017.31	0.930684	-0.103637	0.273504	1
665	TCOGS2:TC004785	76.9053	83.3351	70.4754	0.845687	-0.241805	0.537369	1
666	TCOGS2:TC004589	1126.7	1139.2	1114.21	0.978071	-0.0319887	0.594003	1
667	TCOGS2:TC004588	39.2179	38.777	39.6588	1.02274	0.0324404	0.896595	1
668	TCOGS2:TC004587	1.22509	1.93512	0.515071	0.26617	-1.90958	0.418494	1
669	TCOGS2:TC004586	175.349	185.25	165.448	0.893111	-0.163088	0.424628	1
670	TCOGS2:TC004786	1.21645	1.73239	0.700507	0.404359	-1.30629	0.789041	1
671	TCOGS2:TC004787	9.21058	8.08808	10.3331	1.27757	0.353403	0.969763	1
672	TCOGS2:TC030689	51.2527	53.7794	48.726	0.906034	-0.142364	0.749127	1
673	TCOGS2:TC030645	86.2069	92.0622	80.3516	0.872796	-0.196283	0.620021	1
674	TCOGS2:TC030686	389.063	390.635	387.491	0.99195	-0.0116612	0.826753	1
675	TCOGS2:TC004585	539.002	523.376	554.627	1.05971	0.0836694	0.459618	1
676	TCOGS2:TC004584	284.439	305.785	263.094	0.860389	-0.216938	0.234836	1
677	TCOGS2:TC004583	2114.82	1999.41	2230.24	1.11545	0.157621	0.403011	1
678	TCOGS2:TC004789	967.644	911.12	1024.17	1.12408	0.168739	0.199585	0.997636
679	TCOGS2:TC004790	7.64348	11.5147	3.77222	0.3276	-1.60999	0.016075	0.353986
680	TCOGS2:TC004791	215.565	228.25	202.879	0.888847	-0.169994	0.587922	1
681	TCOGS2:TC004792	895.754	857.863	933.645	1.08834	0.122127	0.593087	1
682	TCOGS2:TC004793	871.766	843.332	900.2	1.06743	0.0941452	0.426046	1
683	TCOGS2:TC004794	1054.91	1067.5	1042.32	0.976414	-0.0344354	0.644442	1
684	TCOGS2:TC004582	552.167	555.808	548.526	0.986898	-0.0190267	0.84371	1
685	TCOGS2:TC004795	3.27092	3.52072	3.02112	0.858097	-0.220787	0.856524	1
686	TCOGS2:TC004796	122.148	120.001	124.295	1.03578	0.0507219	0.505679	1
687	TCOGS2:TC004797	13.1763	11.1982	15.1544	1.35329	0.436471	0.393776	1
688	TCOGS2:TC004581	1323.83	1313.64	1334.02	1.01552	0.0222128	0.789112	1
689	TCOGS2:TC004798	852.721	795.333	910.109	1.14431	0.194479	0.377026	1
690	TCOGS2:TC004580	226.433	228.643	224.223	0.98067	-0.0281599	0.505789	1
691	TCOGS2:TC004799	94.4304	96.2342	92.6266	0.962512	-0.0551231	0.945433	1
692	TCOGS2:TC004579	50.8301	50.0594	51.6009	1.03079	0.0437525	0.671986	1	HPX4
693	TCOGS2:TC004800	318.69	296.305	341.076	1.1511	0.203008	0.181545	0.972178
694	TCOGS2:TC004578	230.763	219.627	241.899	1.10141	0.13935	0.181976	0.97335
695	TCOGS2:TC004801	385.296	358.488	412.104	1.14956	0.201086	0.115155	0.860202
696	TCOGS2:TC004802	22.7766	21.7177	23.8355	1.09752	0.134242	0.763944	1
697	TCOGS2:TC004803	309.759	307.433	312.085	1.01513	0.0216686	0.971642	1
698	TCOGS2:TC004804	0	0	0	NA	NA	NA	NA
699	TCOGS2:TC004577	0	0	0	NA	NA	NA	NA
700	TCOGS2:TC004805	0	0	0	NA	NA	NA	NA
701	TCOGS2:TC004806	1.69904	1.76861	1.62946	0.921325	-0.118218	0.985238	1
702	TCOGS2:TC001728	27.3697	23.9904	30.749	1.28172	0.358084	0.538778	1
703	TCOGS2:TC001729	0	0	0	NA	NA	NA	NA
704	TCOGS2:TC001730	0	0	0	NA	NA	NA	NA
705	TCOGS2:TC001727	0	0	0	NA	NA	NA	NA
706	TCOGS2:TC001731	80.3678	69.296	91.4395	1.31955	0.400046	0.158449	0.943803
707	TCOGS2:TC001726	6.27324	5.36177	7.1847	1.33999	0.422218	0.878172	1
708	TCOGS2:TC001732	0.184618	0.369236	0	0	#NAME?	1	1
709	TCOGS2:TC001725	1656.44	1543.98	1768.9	1.14567	0.196196	0.659805	1
710	TCOGS2:TC001733	430.543	411.647	449.438	1.09181	0.126716	0.533378	1
711	TCOGS2:TC001724	179.369	183.442	175.297	0.9556	-0.0655215	0.423099	1
712	TCOGS2:TC001734	3.48779	2.72954	4.24605	1.5556	0.637467	1	1
713	TCOGS2:TC001735	3.17822	0.608185	5.74825	9.45149	3.24054	0.333616	1
714	TCOGS2:TC001736	836.428	869.211	803.645	0.924569	-0.113148	0.137508	0.904338
715	TCOGS2:TC001737	255.741	278.269	233.214	0.838088	-0.254827	0.100161	0.810548
716	TCOGS2:TC001723	23.5659	28.3812	18.7506	0.660669	-0.598001	0.167922	0.949388
717	TCOGS2:TC001722	121.611	126.403	116.819	0.924178	-0.113758	0.434834	1
718	TCOGS2:TC001721	0.515071	0	1.03014	Inf	Inf	0.718838	1
719	TCOGS2:TC001738	662.889	665.863	659.916	0.991069	-0.0129433	0.727816	1
720	TCOGS2:TC001720	171.905	168.822	174.988	1.03653	0.0517588	0.74132	1
721	TCOGS2:TC001739	0.0927181	0	0.185436	Inf	Inf	0.991444	1
722	TCOGS2:TC001719	16.7365	18.347	15.1261	0.824446	-0.278503	0.553812	1
723	TCOGS2:TC001740	7.35823	8.81842	5.89805	0.668833	-0.580283	0.527349	1
724	TCOGS2:TC001718	3.53962	2.65709	4.42214	1.66427	0.734894	0.642499	1
725	TCOGS2:TC001717	0	0	0	NA	NA	NA	NA
726	TCOGS2:TC001741	379.863	339.985	419.741	1.23459	0.304029	0.223376	1
727	TCOGS2:TC001716	0	0	0	NA	NA	NA	NA
728	TCOGS2:TC001742	60.1849	71.8723	48.4975	0.674773	-0.567525	0.0254695	0.447283
729	TCOGS2:TC001715	206.964	202.794	211.134	1.04112	0.0581426	0.785422	1
730	TCOGS2:TC001743	1901.71	1902.35	1901.08	0.999334	-0.000961789	0.933401	1
731	TCOGS2:TC001744	190.165	212.02	168.31	0.793839	-0.333081	0.174351	0.958547
732	TCOGS2:TC001714	604.572	598.386	610.758	1.02067	0.029523	0.919681	1
733	TCOGS2:TC001745	363.453	385.782	341.124	0.884241	-0.177488	0.106247	0.829508
734	TCOGS2:TC001713	247.434	235.912	258.956	1.09768	0.134456	0.400011	1
735	TCOGS2:TC001746	450.93	419.36	482.501	1.15057	0.202343	0.116334	0.861752
736	TCOGS2:TC001747	780.697	753.585	807.808	1.07195	0.100242	0.958923	1
737	TCOGS2:TC001748	2.64327	1.75211	3.53442	2.01723	1.01238	0.466385	1
738	TCOGS2:TC001749	2364.25	2284.36	2444.14	1.06995	0.0975399	0.327486	1
739	TCOGS2:TC001750	450.751	438.098	463.403	1.05776	0.0810128	0.703277	1
740	TCOGS2:TC001751	9.72197	7.77155	11.6724	1.50194	0.586824	0.331315	1
741	TCOGS2:TC001752	781.709	758.614	804.805	1.06089	0.0852733	0.317499	1
742	TCOGS2:TC001753	221.762	227.09	216.434	0.953078	-0.0693341	0.795353	1
743	TCOGS2:TC001754	545.136	496.827	593.444	1.19447	0.256368	0.0271178	0.456786
744	TCOGS2:TC001712	6.00787	4.78981	7.22594	1.50861	0.593217	0.95042	1
745	TCOGS2:TC001755	503.839	526.072	481.605	0.915474	-0.127409	0.950145	1
746	TCOGS2:TC001711	1365.59	1327.75	1403.43	1.057	0.0799784	0.733495	1
747	TCOGS2:TC001710	57.2242	61.5775	52.8708	0.858606	-0.219931	0.787239	1
748	TCOGS2:TC001756	406.249	413.283	399.215	0.965961	-0.0499639	0.627245	1
749	TCOGS2:TC001709	331.272	308.943	353.602	1.14455	0.194784	0.265105	1
750	TCOGS2:TC001757	232.8	225.775	239.825	1.06223	0.0870974	0.743188	1
751	TCOGS2:TC001708	11.9908	9.12335	14.8582	1.62859	0.703623	0.408964	1
752	TCOGS2:TC001707	24.1821	26.943	21.4213	0.795062	-0.330862	0.361355	1
753	TCOGS2:TC001706	27.124	30.3975	23.8505	0.784621	-0.349933	0.385504	1
754	TCOGS2:TC001758	11.4165	13.5242	9.30875	0.688304	-0.538883	0.4642	1
755	TCOGS2:TC001759	713.044	728.598	697.49	0.957304	-0.0629507	0.715662	1
756	TCOGS2:TC001705	2.49051	1.21637	3.76464	3.09498	1.62993	0.575763	1
757	TCOGS2:TC001760	22.0093	19.7466	24.2719	1.22917	0.297686	0.666778	1
758	TCOGS2:TC001761	103.855	100.589	107.122	1.06495	0.0907885	0.432331	1
759	TCOGS2:TC001704	188.758	201.11	176.406	0.877166	-0.189079	0.295961	1
760	TCOGS2:TC001762	539.821	536.563	543.078	1.01214	0.0174133	0.527581	1
761	TCOGS2:TC001763	713.31	662.248	764.373	1.15421	0.206906	0.174395	0.958547
762	TCOGS2:TC001765	1762.41	1717.06	1807.77	1.05283	0.074276	0.991611	1
763	TCOGS2:TC001703	74.7067	71.6466	77.7668	1.08542	0.118256	0.626642	1
764	TCOGS2:TC001702	133.835	128.156	139.514	1.08863	0.122509	0.583681	1
765	TCOGS2:TC001766	267.904	271.827	263.981	0.971138	-0.0422522	0.738132	1
766	TCOGS2:TC001701	268.461	287.207	249.715	0.869463	-0.201804	0.403021	1
767	TCOGS2:TC001767	25.3789	26.2551	24.5026	0.933254	-0.0996581	0.69904	1
768	TCOGS2:TC001768	1.11818	1.03014	1.20622	1.17094	0.227662	0.858804	1
769	TCOGS2:TC001769	1280.05	1321.73	1238.37	0.936929	-0.0939878	0.558335	1
770	TCOGS2:TC001700	1.97783	2.37679	1.57887	0.664286	-0.590123	0.526752	1	TPX2
771	TCOGS2:TC001770	55.9671	61.7014	50.2328	0.814128	-0.296673	0.583785	1
772	TCOGS2:TC001771	453.811	478.684	428.938	0.896077	-0.158306	0.278751	1
773	TCOGS2:TC001772	85.3198	87.3271	83.3125	0.954029	-0.0678957	1	1
774	TCOGS2:TC001699	301.079	297.24	304.918	1.02583	0.036793	0.313051	1
775	TCOGS2:TC001773	207.571	204.854	210.289	1.02653	0.0377765	0.73689	1
776	TCOGS2:TC001698	353.317	396.685	309.949	0.781348	-0.355963	0.0299336	0.471694
777	TCOGS2:TC001697	575.747	519.595	631.899	1.21614	0.282306	0.0232248	0.426647
778	TCOGS2:TC001696	1.5216	1.36315	1.68006	1.23248	0.301562	1	1
779	TCOGS2:TC001774	995.323	930.531	1060.12	1.13926	0.188094	0.091377	0.784521
780	TCOGS2:TC001695	2.62207	2.5433	2.70084	1.06194	0.0867069	1	1
781	TCOGS2:TC001775	24.9476	30.0285	19.8667	0.661597	-0.595975	0.0614121	0.675631
782	TCOGS2:TC001694	315.983	306.389	325.578	1.06263	0.0876372	0.479319	1
783	TCOGS2:TC001693	605.998	593.969	618.027	1.0405	0.0572824	0.882258	1
784	TCOGS2:TC001776	0	0	0	NA	NA	NA	NA
785	TCOGS2:TC001777	0	0	0	NA	NA	NA	NA
786	TCOGS2:TC001778	0	0	0	NA	NA	NA	NA
787	TCOGS2:TC001779	0.0927181	0	0.185436	Inf	Inf	0.991444	1
788	TCOGS2:TC001780	0	0	0	NA	NA	NA	NA
789	TCOGS2:TC001692	0	0	0	NA	NA	NA	NA
790	TCOGS2:TC001691	12.1297	12.2646	11.9949	0.978014	-0.0320737	0.83517	1
791	TCOGS2:TC001690	0.840025	1.03014	0.649914	0.630902	-0.664513	0.991323	1
792	TCOGS2:TC001781	1.56073	1.58561	1.53586	0.968625	-0.04599	0.852401	1
793	TCOGS2:TC001689	3.24077	4.34813	2.1334	0.490649	-1.02724	0.665791	1
794	TCOGS2:TC001688	6.38908	7.38582	5.39233	0.730092	-0.45385	0.580081	1
795	TCOGS2:TC001687	0	0	0	NA	NA	NA	NA
796	TCOGS2:TC001686	3.32516	3.05419	3.59614	1.17745	0.23566	1	1
797	TCOGS2:TC001685	2.26463	2.57952	1.94974	0.755855	-0.403819	0.722421	1
798	TCOGS2:TC001684	17.9973	19.7972	16.1975	0.818171	-0.289525	0.340779	1
799	TCOGS2:TC012950	3.71327	1.18015	6.24639	5.29288	2.40405	0.129016	0.88601
800	TCOGS2:TC012949	104.275	93.6341	114.916	1.22728	0.295468	0.0753194	0.730967
801	TCOGS2:TC012948	0.184618	0.369236	0	0	#NAME?	1	1
802	TCOGS2:TC012951	0.304092	0.608185	0	0	#NAME?	0.63543	1
803	TCOGS2:TC012947	0	0	0	NA	NA	NA	NA
804	TCOGS2:TC012952	0	0	0	NA	NA	NA	NA
805	TCOGS2:TC012946	45.343	48.3041	42.3819	0.877399	-0.188696	0.46056	1
806	TCOGS2:TC012953	0	0	0	NA	NA	NA	NA
807	TCOGS2:TC012954	0	0	0	NA	NA	NA	NA
808	TCOGS2:TC012945	184.617	203.131	166.103	0.81771	-0.290338	0.771193	1
809	TCOGS2:TC012955	1.88891	1.34666	2.43115	1.80533	0.852259	1	1
810	TCOGS2:TC012944	5.06691	2.12135	8.01247	3.77706	1.91726	0.201363	0.998601
811	TCOGS2:TC011240	142.999	136.039	149.959	1.10232	0.140545	0.682314	1
812	TCOGS2:TC011241	7714.35	7149.52	8279.17	1.158	0.211639	0.0392207	0.544767
813	TCOGS2:TC011242	373.456	354.872	392.04	1.10473	0.143699	0.19626	0.995383
814	TCOGS2:TC011239	41.9285	43.2505	40.6065	0.938868	-0.0910053	0.982181	1
815	TCOGS2:TC011243	0.232239	0	0.464478	Inf	Inf	0.996984	1
816	TCOGS2:TC011238	7.24715	7.05281	7.44148	1.05511	0.0773925	0.911152	1
817	TCOGS2:TC011244	36.6888	44.7523	28.6253	0.639638	-0.644673	0.266773	1
818	TCOGS2:TC030369	0.184618	0.369236	0	0	#NAME?	1	1	spz3
819	TCOGS2:TC011245	0.628408	0	1.25682	Inf	Inf	0.203853	0.999821
820	TCOGS2:TC030370	0	0	0	NA	NA	NA	NA
821	TCOGS2:TC011246	0	0	0	NA	NA	NA	NA
822	TCOGS2:TC011237	1.41305	1.19664	1.62946	1.36169	0.445403	1	1
823	TCOGS2:TC011236	11.5841	13.6329	9.53542	0.699445	-0.515718	0.487901	1
824	TCOGS2:TC011247	0.277336	0.369236	0.185436	0.502215	-0.993622	1	1
825	TCOGS2:TC011248	1.38523	1.93512	0.835351	0.43168	-1.21197	0.802127	1
826	TCOGS2:TC011235	0.285982	0.571965	0	0	#NAME?	0.635548	1
827	TCOGS2:TC011234	297.745	333.786	261.704	0.784047	-0.350989	0.0571545	0.6589
828	TCOGS2:TC011249	842.731	903.926	781.537	0.864603	-0.209891	0.0516683	0.623331
829	TCOGS2:TC011233	105.953	107.52	104.386	0.97085	-0.042679	0.957576	1
830	TCOGS2:TC011250	246.94	247.463	246.418	0.995777	-0.00610593	1	1
831	TCOGS2:TC011251	122.595	131.135	114.055	0.869753	-0.201322	0.156641	0.942182
832	TCOGS2:TC011252	2144.62	2236.82	2052.42	0.917561	-0.124124	0.362257	1
833	TCOGS2:TC011253	0.977843	0.369236	1.58645	4.29657	2.10319	0.428387	1
834	TCOGS2:TC011254	132.482	122.189	142.775	1.16848	0.224628	0.135093	0.89981
835	TCOGS2:TC011255	33.8027	28.2464	39.3591	1.39342	0.478631	0.19708	0.995518
836	TCOGS2:TC011256	528.127	549.34	506.914	0.922769	-0.115959	0.575167	1
837	TCOGS2:TC011232	0.257535	0	0.515071	Inf	Inf	0.99607	1
838	TCOGS2:TC011231	1108.92	1152.7	1065.14	0.924044	-0.113967	0.569886	1
839	TCOGS2:TC011230	29.0828	34.3337	23.832	0.694128	-0.526726	0.368808	1
840	TCOGS2:TC011229	0	0	0	NA	NA	NA	NA
841	TCOGS2:TC011228	2.99947	3.67074	2.32819	0.634258	-0.656858	0.599233	1
842	TCOGS2:TC011257	4.97211	8.08808	1.85614	0.229491	-2.12349	0.0539967	0.64018
843	TCOGS2:TC011227	1.12601	1.6021	0.649914	0.405664	-1.30164	0.656957	1
844	TCOGS2:TC011226	91.6515	112.261	71.0419	0.632828	-0.660115	0.0151749	0.342626
845	TCOGS2:TC011258	0.601475	0.738473	0.464478	0.628971	-0.668934	0.99946	1
846	TCOGS2:TC011225	378.844	407.034	350.655	0.861486	-0.2151	0.727974	1
847	TCOGS2:TC011259	1.25688	1.39937	1.11439	0.796352	-0.328522	0.986716	1
848	TCOGS2:TC011260	0.387346	0.774693	0	0	#NAME?	0.591424	1
849	TCOGS2:TC011224	30.6264	32.9873	28.2655	0.856862	-0.222866	0.992165	1
850	TCOGS2:TC011261	163.812	165.021	162.604	0.985352	-0.0212895	0.591416	1
851	TCOGS2:TC011262	11.5772	12.9522	10.2023	0.787685	-0.34431	0.799869	1
852	TCOGS2:TC011223	45.37	48.7196	42.0204	0.862496	-0.213411	0.597284	1
853	TCOGS2:TC011222	22.9909	24.8094	21.1724	0.8534	-0.228706	0.486698	1	HPX3
854	TCOGS2:TC011263	357.175	359.953	354.398	0.984566	-0.0224409	0.778682	1
855	TCOGS2:TC011221	0.405058	0.624679	0.185436	0.29685	-1.75219	1	1
856	TCOGS2:TC011264	0	0	0	NA	NA	NA	NA
857	TCOGS2:TC016087	396.688	417.457	375.919	0.900499	-0.151204	0.438928	1
858	TCOGS2:TC016086	0	0	0	NA	NA	NA	NA
859	TCOGS2:TC016085	539.488	500.573	578.403	1.15548	0.208497	0.201518	0.998601
860	TCOGS2:TC016084	0.810514	1.43559	0.185436	0.12917	-2.95265	0.468527	1
861	TCOGS2:TC016088	1.72515	1.39937	2.05093	1.46561	0.551497	0.849988	1
862	TCOGS2:TC016083	211.965	217.823	206.106	0.946207	-0.0797723	0.353837	1
863	TCOGS2:TC016082	146.845	149.373	144.317	0.966149	-0.0496819	0.318882	1
864	TCOGS2:TC016081	8.38274	8.89899	7.8665	0.883977	-0.17792	0.629648	1
865	TCOGS2:TC016089	4.71534	4.58708	4.8436	1.05592	0.0785042	1	1
866	TCOGS2:TC016090	11.5013	14.6827	8.31985	0.566642	-0.81949	0.187328	0.982098
867	TCOGS2:TC016080	2.53863	3.02633	2.05093	0.677694	-0.561293	0.591934	1
868	TCOGS2:TC016091	0	0	0	NA	NA	NA	NA
869	TCOGS2:TC016092	3.41092	4.21461	2.60724	0.618618	-0.692878	0.978229	1
870	TCOGS2:TC016079	396.094	414.199	377.989	0.91258	-0.131977	0.641394	1
871	TCOGS2:TC016093	117.461	124.075	110.847	0.893388	-0.162641	0.507404	1
872	TCOGS2:TC016078	23.5458	25.4885	21.6032	0.847566	-0.238602	1	1
873	TCOGS2:TC016077	1.99424	1.75211	2.23636	1.27638	0.352058	1	1
874	TCOGS2:TC016076	1.92263	1.56588	2.27938	1.45565	0.541666	0.850443	1
875	TCOGS2:TC016075	14.132	10.4616	17.8024	1.70169	0.766965	0.274337	1
876	TCOGS2:TC016094	0	0	0	NA	NA	NA	NA
877	TCOGS2:TC016074	0	0	0	NA	NA	NA	NA
878	TCOGS2:TC016073	0	0	0	NA	NA	NA	NA
879	TCOGS2:TC016072	84.4037	103.217	65.5906	0.635464	-0.654118	0.0782074	0.74216
880	TCOGS2:TC016095	0.0927181	0	0.185436	Inf	Inf	0.991444	1
881	TCOGS2:TC016071	0	0	0	NA	NA	NA	NA
882	TCOGS2:TC016070	0.324957	0	0.649914	Inf	Inf	0.718177	1
883	TCOGS2:TC011220	10.2158	1.4191	19.0124	13.3975	3.7439	0.0059655	0.201405
884	TCOGS2:TC011265	57.0287	72.9598	41.0975	0.563289	-0.828052	0.135023	0.899779
885	TCOGS2:TC011266	0	0	0	NA	NA	NA	NA
886	TCOGS2:TC011267	0.866194	1.73239	0	0	#NAME?	0.331344	1
887	TCOGS2:TC011219	0	0	0	NA	NA	NA	NA
888	TCOGS2:TC011268	0	0	0	NA	NA	NA	NA
889	TCOGS2:TC011269	0.101364	0.202728	0	0	#NAME?	1	1
890	TCOGS2:TC011270	0	0	0	NA	NA	NA	NA
891	TCOGS2:TC011271	0.202728	0.405457	0	0	#NAME?	0.809793	1
892	TCOGS2:TC011218	0	0	0	NA	NA	NA	NA
893	TCOGS2:TC011272	11.1928	6.42813	15.9574	2.48244	1.31176	0.509138	1
894	TCOGS2:TC011273	0	0	0	NA	NA	NA	NA
895	TCOGS2:TC011217	0.8908	0.202728	1.57887	7.78811	2.96127	0.578705	1
896	TCOGS2:TC011274	0.785221	0.405457	1.16499	2.87327	1.52269	1	1
897	TCOGS2:TC011275	0	0	0	NA	NA	NA	NA
898	TCOGS2:TC011276	0.671239	0.827408	0.515071	0.622511	-0.683828	1	1
899	TCOGS2:TC011277	0	0	0	NA	NA	NA	NA
900	TCOGS2:TC011278	4.24831	2.63224	5.86439	2.22791	1.15569	0.163057	0.945935
901	TCOGS2:TC011279	0	0	0	NA	NA	NA	NA
902	TCOGS2:TC011280	0.536332	0.608185	0.464478	0.763712	-0.388899	0.750574	1
903	TCOGS2:TC011281	0	0	0	NA	NA	NA	NA
904	TCOGS2:TC011216	0	0	0	NA	NA	NA	NA
905	TCOGS2:TC011215	0	0	0	NA	NA	NA	NA
906	TCOGS2:TC011282	0	0	0	NA	NA	NA	NA
907	TCOGS2:TC011214	0.379518	0.202728	0.556309	2.74411	1.45634	0.783369	1
908	TCOGS2:TC011283	0	0	0	NA	NA	NA	NA
909	TCOGS2:TC011284	0.333603	0.202728	0.464478	2.29114	1.19606	1	1
910	TCOGS2:TC011213	0	0	0	NA	NA	NA	NA
911	TCOGS2:TC011212	0	0	0	NA	NA	NA	NA
912	TCOGS2:TC011211	12.6424	16.6654	8.61937	0.517201	-0.951202	0.016333	0.356632
913	TCOGS2:TC011285	0	0	0	NA	NA	NA	NA
914	TCOGS2:TC011286	25.712	32.3026	19.1214	0.591948	-0.756459	0.0979764	0.804725
915	TCOGS2:TC011210	422.83	430.008	415.652	0.966616	-0.0489857	0.653644	1
916	TCOGS2:TC011287	0	0	0	NA	NA	NA	NA
917	TCOGS2:TC030421	0.775511	1.18015	0.370872	0.314259	-1.66997	0.649983	1
918	TCOGS2:TC030232	0.865324	0	1.73065	Inf	Inf	0.45281	1
919	TCOGS2:TC030231	0.350253	0	0.700507	Inf	Inf	0.710585	1
920	TCOGS2:TC030230	0.185436	0	0.370872	Inf	Inf	0.816482	1
921	TCOGS2:TC011288	55.9667	59.7466	52.1868	0.873468	-0.195173	0.135515	0.902028
922	TCOGS2:TC011208	57.8569	64.7627	50.9512	0.786737	-0.346047	0.230532	1
923	TCOGS2:TC011289	727.074	655.672	798.476	1.2178	0.284274	0.0437239	0.576041
924	TCOGS2:TC011207	83.6179	83.0102	84.2255	1.01464	0.0209673	0.488051	1
925	TCOGS2:TC011290	572.444	552.229	592.659	1.07321	0.101935	0.310299	1
926	TCOGS2:TC011291	0	0	0	NA	NA	NA	NA
927	TCOGS2:TC011206	942.25	901.157	983.342	1.0912	0.125915	0.147826	0.926076
928	TCOGS2:TC011205	265.052	260.917	269.187	1.0317	0.0450183	0.504326	1
929	TCOGS2:TC011204	4690.61	4379.76	5001.46	1.14195	0.191499	0.0581229	0.662244
930	TCOGS2:TC011292	815.421	770.824	860.018	1.11571	0.157965	0.256769	1
931	TCOGS2:TC011203	0	0	0	NA	NA	NA	NA
932	TCOGS2:TC011293	0	0	0	NA	NA	NA	NA
933	TCOGS2:TC011202	0	0	0	NA	NA	NA	NA
934	TCOGS2:TC011201	19.2587	21.5596	16.9579	0.786562	-0.346367	0.277784	1
935	TCOGS2:TC011200	1401.74	1404.56	1398.92	0.995984	-0.0058056	0.699978	1
936	TCOGS2:TC011199	1.97613	2.74603	1.20622	0.439261	-1.18685	0.614218	1
937	TCOGS2:TC030423	0	0	0	NA	NA	NA	NA
938	TCOGS2:TC011294	183.961	188.233	179.689	0.954611	-0.0670152	0.932725	1
939	TCOGS2:TC011295	405.418	400.574	410.263	1.02419	0.0344778	0.723323	1
940	TCOGS2:TC011296	30.6456	33.043	28.2483	0.854896	-0.226179	0.697958	1
941	TCOGS2:TC011198	2.79126	2.93226	2.65025	0.903824	-0.145886	0.667095	1
942	TCOGS2:TC011197	3058.44	3162.69	2954.19	0.934075	-0.0983898	0.516318	1
943	TCOGS2:TC011196	44.6549	63.0012	26.3087	0.41759	-1.25984	0.0725005	0.71939
944	TCOGS2:TC011297	0	0	0	NA	NA	NA	NA
945	TCOGS2:TC011298	627.841	639.823	615.86	0.962547	-0.0550707	0.460459	1
946	TCOGS2:TC011195	162.574	144.165	180.982	1.25538	0.328121	0.28464	1
947	TCOGS2:TC011299	1.05076	0	2.10152	Inf	Inf	0.126886	0.882809
948	TCOGS2:TC011300	710.534	738.773	682.295	0.923551	-0.114736	0.258571	1
949	TCOGS2:TC011301	1162.15	1080.46	1243.84	1.15121	0.203155	0.0946926	0.793881
950	TCOGS2:TC011194	450.059	396.876	503.242	1.26801	0.342564	0.0203404	0.397535
951	TCOGS2:TC011193	767.407	795.895	738.918	0.928412	-0.107163	0.828294	1
952	TCOGS2:TC011302	378.225	347.931	408.519	1.17414	0.231601	0.0845854	0.764663
953	TCOGS2:TC011303	139.72	155.34	124.1	0.798891	-0.323929	0.127276	0.884175
954	TCOGS2:TC011192	290.774	276.795	304.753	1.10101	0.138826	0.311498	1
955	TCOGS2:TC011191	1451.86	1219.32	1684.4	1.38142	0.466155	0.000554229	0.0442771	Rel
956	TCOGS2:TC011190	670.096	684.229	655.963	0.95869	-0.0608638	0.575325	1
957	TCOGS2:TC011189	140.513	146.241	134.786	0.921672	-0.117675	0.494701	1
958	TCOGS2:TC011304	265.041	245.927	284.155	1.15545	0.208449	0.156882	0.942182
959	TCOGS2:TC011188	186.586	189.028	184.144	0.974162	-0.037766	0.699801	1
960	TCOGS2:TC011305	669.757	660.187	679.326	1.02899	0.0412287	0.812781	1
961	TCOGS2:TC011306	2.25017	2.07677	2.42358	1.16699	0.222798	1	1
962	TCOGS2:TC011307	1.51991	1.03014	2.00969	1.9509	0.964138	1	1
963	TCOGS2:TC011308	0.232239	0	0.464478	Inf	Inf	1	1
964	TCOGS2:TC011187	141.558	151.396	131.72	0.87004	-0.200846	0.541765	1
965	TCOGS2:TC011186	93.016	98.745	87.2871	0.883965	-0.177939	0.354104	1
966	TCOGS2:TC011185	335.958	322.608	349.308	1.08276	0.114718	0.458597	1
967	TCOGS2:TC011184	417.009	421.848	412.17	0.977058	-0.033484	0.804972	1
968	TCOGS2:TC011183	138.233	151.951	124.515	0.819445	-0.287282	0.742676	1
969	TCOGS2:TC011309	483.994	496.134	471.853	0.95106	-0.0723911	0.905883	1
970	TCOGS2:TC011182	8185.49	7558.87	8812.12	1.1658	0.221319	0.0377142	0.536027
971	TCOGS2:TC011181	307.096	293.485	320.708	1.09276	0.127978	0.42669	1
972	TCOGS2:TC011310	335.822	335.181	336.463	1.00382	0.00550716	0.363214	1
973	TCOGS2:TC011311	1198.64	1175.02	1222.27	1.04021	0.0568749	0.542845	1
974	TCOGS2:TC011312	696.74	692.299	701.182	1.01283	0.0183935	0.891969	1
975	TCOGS2:TC011180	7.74208	7.71884	7.76531	1.00602	0.00866026	0.957355	1
976	TCOGS2:TC011179	7.06966	9.0655	5.07383	0.559685	-0.837312	0.113196	0.853692
977	TCOGS2:TC011313	104.154	99.2699	109.038	1.0984	0.135405	0.776157	1
978	TCOGS2:TC030673	477.745	397.625	557.865	1.40299	0.488508	0.0366593	0.531367
979	TCOGS2:TC030708	2395.87	2282.12	2509.61	1.09968	0.137089	0.419547	1
980	TCOGS2:TC011314	6.89892	5.41449	8.38335	1.54832	0.630701	0.861955	1
981	TCOGS2:TC011177	129.156	132.871	125.44	0.944073	-0.0830303	0.723191	1
982	TCOGS2:TC011315	640.544	628.875	652.214	1.03711	0.0525734	0.491878	1
983	TCOGS2:TC011316	25.5624	23.9199	27.205	1.13734	0.185663	1	1
984	TCOGS2:TC011176	214.051	232.998	195.104	0.837364	-0.256073	0.127766	0.88551
985	TCOGS2:TC011317	433.302	428.035	438.568	1.02461	0.0350711	0.644587	1
986	TCOGS2:TC011318	15.8072	18.9584	12.656	0.667564	-0.583021	0.34782	1
987	TCOGS2:TC011174	0	0	0	NA	NA	NA	NA
988	TCOGS2:TC011173	21.1742	19.6855	22.663	1.15125	0.203202	0.935916	1
989	TCOGS2:TC011320	0.0927181	0	0.185436	Inf	Inf	1	1
990	TCOGS2:TC011171	2.0674	1.80483	2.32997	1.29096	0.368449	1	1
991	TCOGS2:TC011170	612.78	632.834	592.727	0.936623	-0.09446	0.494152	1
992	TCOGS2:TC011169	1.43601	1.10771	1.76431	1.59275	0.671523	0.804907	1
993	TCOGS2:TC011168	0.232239	0	0.464478	Inf	Inf	1	1
994	TCOGS2:TC011167	4.17109	4.01188	4.33031	1.07937	0.110189	0.799296	1
995	TCOGS2:TC011166	3.15543	2.63224	3.67862	1.39752	0.482874	0.613772	1
996	TCOGS2:TC011321	1321.85	1345.49	1298.2	0.964854	-0.0516182	0.686382	1
997	TCOGS2:TC011322	0.681576	1.36315	0	0	#NAME?	0.494116	1
998	TCOGS2:TC011165	23.1884	22.6703	23.7065	1.04571	0.0644808	0.76886	1
999	TCOGS2:TC011323	1244.36	1161.84	1326.88	1.14205	0.191622	0.127814	0.88551
1000	TCOGS2:TC011163	109.902	119.831	99.9732	0.834287	-0.261384	0.522397	1
1001	TCOGS2:TC011162	2.32197	0.405457	4.23848	10.4536	3.38593	0.141789	0.912312
1002	TCOGS2:TC011324	4.7201	5.06688	4.37332	0.863119	-0.212368	0.864062	1	WAP
1003	TCOGS2:TC011325	139.486	149.421	129.552	0.867026	-0.205854	0.911336	1
1004	TCOGS2:TC011326	1220	1278.38	1161.61	0.908654	-0.138196	0.189337	0.985322
1005	TCOGS2:TC011161	58.4009	61.8986	54.9033	0.886987	-0.173015	0.523165	1
1006	TCOGS2:TC011160	67.5446	66.6614	68.4278	1.0265	0.037731	0.88928	1
1007	TCOGS2:TC011327	44.247	49.6424	38.8516	0.782629	-0.3536	0.287498	1
1008	TCOGS2:TC011159	175.896	175.496	176.296	1.00456	0.0065602	0.670952	1
1009	TCOGS2:TC011156	29.0964	23.2765	34.9162	1.50006	0.585018	0.205145	1
1010	TCOGS2:TC030368	0	0	0	NA	NA	NA	NA
1011	TCOGS2:TC011155	6.70086	8.05999	5.34174	0.662748	-0.593468	0.974543	1
1012	TCOGS2:TC011331	0	0	0	NA	NA	NA	NA
1013	TCOGS2:TC011154	0	0	0	NA	NA	NA	NA
1014	TCOGS2:TC011332	0	0	0	NA	NA	NA	NA
1015	TCOGS2:TC011153	0.185436	0	0.370872	Inf	Inf	0.729645	1
1016	TCOGS2:TC011333	36.2369	42.3804	30.0933	0.710076	-0.493954	0.313831	1
1017	TCOGS2:TC011152	0	0	0	NA	NA	NA	NA
1018	TCOGS2:TC011334	0	0	0	NA	NA	NA	NA
1019	TCOGS2:TC011335	725.699	703.745	747.652	1.06239	0.0873133	0.987572	1
1020	TCOGS2:TC011151	6.2107	5.73101	6.69038	1.1674	0.2233	0.749885	1
1021	TCOGS2:TC030320	0	0	0	NA	NA	NA	NA
1022	TCOGS2:TC011150	170.591	183.604	157.579	0.858253	-0.220525	0.359293	1
1023	TCOGS2:TC011336	10.0859	7.71694	12.4549	1.61397	0.690611	0.959903	1
1024	TCOGS2:TC011149	0.194082	0.202728	0.185436	0.914703	-0.128624	1	1
1025	TCOGS2:TC011337	0.101364	0.202728	0	0	#NAME?	1	1
1026	TCOGS2:TC011148	0	0	0	NA	NA	NA	NA
1027	TCOGS2:TC011338	0.496958	0.993916	0	0	#NAME?	0.70207	1
1028	TCOGS2:TC011147	0.0927181	0	0.185436	Inf	Inf	1	1
1029	TCOGS2:TC011339	0	0	0	NA	NA	NA	NA
1030	TCOGS2:TC011146	0	0	0	NA	NA	NA	NA
1031	TCOGS2:TC030348	0	0	0	NA	NA	NA	NA
1032	TCOGS2:TC011340	0.821672	0.571965	1.07138	1.87316	0.905471	0.827335	1
1033	TCOGS2:TC011341	2.96138	4.2427	1.68006	0.395987	-1.33647	0.0878778	0.769617
1034	TCOGS2:TC011342	0	0	0	NA	NA	NA	NA
1035	TCOGS2:TC011343	339.923	339.294	340.553	1.00371	0.00534215	0.792276	1
1036	TCOGS2:TC011145	1096.27	1105.97	1086.58	0.982466	-0.0255213	0.57876	1
1037	TCOGS2:TC011344	250.927	251.106	250.749	0.99858	-0.00204977	0.728625	1
1038	TCOGS2:TC011144	363.172	395.467	330.878	0.836676	-0.257259	0.15767	0.943803
1039	TCOGS2:TC011345	0	0	0	NA	NA	NA	NA
1040	TCOGS2:TC011142	0.700903	1.21637	0.185436	0.152451	-2.71359	0.566157	1
1041	TCOGS2:TC011141	13.1055	14.1997	12.0114	0.84589	-0.241458	0.398645	1
1042	TCOGS2:TC011140	136.779	152.745	120.812	0.790939	-0.338361	0.0855834	0.768628
1043	TCOGS2:TC011139	93.3239	96.1025	90.5453	0.942175	-0.0859329	0.504093	1
1044	TCOGS2:TC011346	192.627	188.129	197.125	1.04782	0.0673906	0.339834	1
1045	TCOGS2:TC011138	0.589676	0.993916	0.185436	0.186571	-2.4222	1	1
1046	TCOGS2:TC011137	0.671239	0.827408	0.515071	0.622511	-0.683828	0.996296	1
1047	TCOGS2:TC011136	0.232239	0	0.464478	Inf	Inf	0.995281	1
1048	TCOGS2:TC011347	17.9637	22.7116	13.2158	0.581897	-0.781165	0.172098	0.954991
1049	TCOGS2:TC011135	1.08931	1.01364	1.16499	1.14931	0.200764	0.824665	1
1050	TCOGS2:TC011134	16.8316	17.2839	16.3794	0.947668	-0.0775465	1	1
1051	TCOGS2:TC011133	26.3287	32.0936	20.5637	0.640741	-0.642188	0.208746	1
1052	TCOGS2:TC011132	2.89627	0.608185	5.18437	8.52432	3.09159	0.437673	1
1053	TCOGS2:TC011131	6.59247	6.62763	6.55732	0.989391	-0.0153868	0.959102	1
1054	TCOGS2:TC011348	0	0	0	NA	NA	NA	NA
1055	TCOGS2:TC011130	801.099	694.694	907.505	1.30634	0.385528	0.00735224	0.224505
1056	TCOGS2:TC011129	1.27038	1.65482	0.885943	0.535373	-0.901385	0.990857	1
1057	TCOGS2:TC011349	1.29373	1.75211	0.835351	0.476767	-1.06864	0.520969	1
1058	TCOGS2:TC011128	783.788	744.83	822.746	1.10461	0.143537	0.161886	0.945678
1059	TCOGS2:TC011350	183.292	182.297	184.286	1.01092	0.0156622	0.847393	1
1060	TCOGS2:TC011127	904.775	883.913	925.637	1.0472	0.0665421	0.600598	1
1061	TCOGS2:TC011351	0.0927181	0	0.185436	Inf	Inf	0.996725	1
1062	TCOGS2:TC030021	1.70744	1.54939	1.86549	1.20402	0.26786	0.98032	1
1063	TCOGS2:TC011126	212.388	185.298	239.478	1.2924	0.37005	0.0481122	0.605491
1064	TCOGS2:TC011352	158.741	174.038	143.444	0.824212	-0.278913	0.361561	1
1065	TCOGS2:TC011353	62.5292	69.9659	55.0925	0.78742	-0.344794	0.410345	1
1066	TCOGS2:TC011125	680.59	714.97	646.21	0.903827	-0.145881	0.212824	1
1067	TCOGS2:TC011354	417.98	442.577	393.384	0.888849	-0.16999	0.506408	1
1068	TCOGS2:TC011355	346.173	333.461	358.884	1.07624	0.106001	0.376472	1
1069	TCOGS2:TC011124	1410.09	1304.83	1515.35	1.16134	0.215793	0.0707598	0.711128
1070	TCOGS2:TC011356	3.05267	3.58993	2.51541	0.700683	-0.513165	0.849626	1
1071	TCOGS2:TC011123	1302.07	1312.29	1291.84	0.984415	-0.0226621	0.850707	1
1072	TCOGS2:TC011357	768.189	741.049	795.329	1.07325	0.101984	0.234647	1
1073	TCOGS2:TC011122	29.0601	36.0136	22.1067	0.613842	-0.70406	0.13885	0.907675
1074	TCOGS2:TC011121	9.68389	11.7391	7.62869	0.649854	-0.621812	0.374458	1
1075	TCOGS2:TC011358	0.232239	0	0.464478	Inf	Inf	0.991441	1
1076	TCOGS2:TC011120	774.611	799.962	749.26	0.936619	-0.0944652	0.451965	1
1077	TCOGS2:TC011359	202.816	226.806	178.825	0.788449	-0.34291	0.486935	1
1078	TCOGS2:TC011119	148.437	179.407	117.467	0.654752	-0.610979	0.00753493	0.227407
1079	TCOGS2:TC011118	73.8017	65.9894	81.6139	1.23677	0.306582	0.302047	1
1080	TCOGS2:TC011117	2.41783	1.85754	2.97811	1.60325	0.681	0.440362	1
1081	TCOGS2:TC011116	765.698	768.296	763.099	0.993236	-0.00979162	0.603805	1
1082	TCOGS2:TC011360	9.40545	9.54339	9.26751	0.971092	-0.0423204	0.631944	1
1083	TCOGS2:TC011115	0.795558	0.941201	0.649914	0.690516	-0.534253	0.989904	1
1084	TCOGS2:TC011361	2.84542	2.94876	2.74208	0.92991	-0.104837	1	1
1085	TCOGS2:TC011362	583.823	553.059	614.588	1.11125	0.152186	0.319779	1
1086	TCOGS2:TC011114	1051.94	1025	1078.87	1.05255	0.0738871	0.849595	1
1087	TCOGS2:TC011363	0	0	0	NA	NA	NA	NA
1088	TCOGS2:TC011113	0	0	0	NA	NA	NA	NA
1089	TCOGS2:TC011112	4.9116	4.93659	4.88661	0.989877	-0.0146795	1	1
1090	TCOGS2:TC011364	0	0	0	NA	NA	NA	NA
1091	TCOGS2:TC011111	0	0	0	NA	NA	NA	NA
1092	TCOGS2:TC011365	0	0	0	NA	NA	NA	NA
1093	TCOGS2:TC011110	0	0	0	NA	NA	NA	NA
1094	TCOGS2:TC011109	0.194082	0.202728	0.185436	0.914703	-0.128624	1	1
1095	TCOGS2:TC011366	0.442971	0	0.885943	Inf	Inf	0.535369	1
1096	TCOGS2:TC011108	0.101364	0.202728	0	0	#NAME?	0.994447	1
1097	TCOGS2:TC011367	0	0	0	NA	NA	NA	NA
1098	TCOGS2:TC011368	0	0	0	NA	NA	NA	NA
1099	TCOGS2:TC011369	0	0	0	NA	NA	NA	NA
1100	TCOGS2:TC011370	0.460264	0.405457	0.515071	1.27035	0.345223	0.991934	1
1101	TCOGS2:TC011107	11.1236	9.8237	12.4235	1.26464	0.338731	0.877024	1
1102	TCOGS2:TC011106	331.294	336.508	326.081	0.969012	-0.0454139	0.650948	1
1103	TCOGS2:TC011371	497.963	453.435	542.491	1.1964	0.258703	0.0177686	0.372762
1104	TCOGS2:TC011372	170.214	181.839	158.588	0.872134	-0.197378	0.680327	1
1105	TCOGS2:TC011105	177.853	164.044	191.662	1.16836	0.224485	0.320522	1
1106	TCOGS2:TC011373	0	0	0	NA	NA	NA	NA
1107	TCOGS2:TC011104	1.49713	0.993916	2.00034	2.01258	1.00905	0.454617	1
1108	TCOGS2:TC030239	0	0	0	NA	NA	NA	NA
1109	TCOGS2:TC030238	0.101364	0.202728	0	0	#NAME?	1	1
1110	TCOGS2:TC030237	0.232239	0	0.464478	Inf	Inf	0.996459	1
1111	TCOGS2:TC030236	0.0927181	0	0.185436	Inf	Inf	0.996725	1
1112	TCOGS2:TC030235	0.184618	0.369236	0	0	#NAME?	1	1
1113	TCOGS2:TC030234	0.202728	0.405457	0	0	#NAME?	0.715408	1
1114	TCOGS2:TC030233	0	0	0	NA	NA	NA	NA
1115	TCOGS2:TC011374	1402.94	1421.5	1384.37	0.973884	-0.0381779	0.752153	1
1116	TCOGS2:TC011101	52.3569	58.7447	45.9692	0.782525	-0.35379	0.753344	1
1117	TCOGS2:TC011375	0.3787	0.571965	0.185436	0.324209	-1.625	0.988473	1
1118	TCOGS2:TC011100	414.16	404.669	423.651	1.04691	0.0661331	0.691695	1
1119	TCOGS2:TC011376	7.94304	7.27203	8.61405	1.18454	0.244333	0.649783	1
1120	TCOGS2:TC011377	61.9842	68.5613	55.407	0.808138	-0.307327	0.403536	1
1121	TCOGS2:TC011099	69.4108	68.1694	70.6522	1.03642	0.0516114	0.708662	1
1122	TCOGS2:TC011378	0	0	0	NA	NA	NA	NA
1123	TCOGS2:TC011379	220.901	240.615	201.187	0.836136	-0.258191	0.058775	0.664216
1124	TCOGS2:TC011098	19.7953	22.9641	16.6265	0.724024	-0.465891	0.331815	1
1125	TCOGS2:TC011097	0.194082	0.202728	0.185436	0.914703	-0.128624	1	1
1126	TCOGS2:TC011096	0.101364	0.202728	0	0	#NAME?	1	1
1127	TCOGS2:TC011380	236.71	246.396	227.024	0.921377	-0.118136	0.728774	1
1128	TCOGS2:TC011095	759.594	701.092	818.097	1.16689	0.222668	0.248034	1
1129	TCOGS2:TC011381	199.7	195.597	203.802	1.04195	0.0592836	0.478316	1
1130	TCOGS2:TC011094	39.3712	35.8844	42.858	1.19434	0.256209	0.300642	1
1131	TCOGS2:TC011093	263.173	265.327	261.02	0.983768	-0.0236107	0.951344	1
1132	TCOGS2:TC011382	731.069	721.825	740.313	1.02561	0.0364864	0.435396	1
1133	TCOGS2:TC011383	194.708	202.392	187.024	0.924069	-0.113928	0.474577	1
1134	TCOGS2:TC011092	0.774294	1.36315	0.185436	0.136035	-2.87795	0.727288	1
1135	TCOGS2:TC011384	0	0	0	NA	NA	NA	NA
1136	TCOGS2:TC011091	0	0	0	NA	NA	NA	NA
1137	TCOGS2:TC011385	5.08801	8.31053	1.86549	0.224473	-2.15538	0.00740361	0.224767	catalase1
1138	TCOGS2:TC011090	50.2938	59.8275	40.7601	0.681293	-0.553653	0.175543	0.960431	catalase2
1139	TCOGS2:TC011089	459.194	425.171	493.216	1.16004	0.214176	0.131493	0.893593
1140	TCOGS2:TC011088	43.098	42.2579	43.9381	1.03976	0.0562508	0.795362	1
1141	TCOGS2:TC011087	1191.29	1202.68	1179.9	0.981058	-0.0275899	0.879161	1
1142	TCOGS2:TC011387	0.101364	0.202728	0	0	#NAME?	1	1
1143	TCOGS2:TC011086	69.8444	81.2103	58.4784	0.720086	-0.473758	0.0705461	0.711128
1144	TCOGS2:TC011388	354.012	377.479	330.546	0.875667	-0.191546	0.278381	1
1145	TCOGS2:TC011085	3107.66	3079.19	3136.13	1.01849	0.0264374	0.487476	1
1146	TCOGS2:TC011389	5359.56	4920.43	5798.69	1.17849	0.236943	0.0484118	0.605785
1147	TCOGS2:TC011390	735.33	560.843	909.818	1.62223	0.697981	2.05238e-07	0.000104451
1148	TCOGS2:TC011084	0	0	0	NA	NA	NA	NA
1149	TCOGS2:TC011083	0	0	0	NA	NA	NA	NA
1150	TCOGS2:TC011391	0.232239	0	0.464478	Inf	Inf	0.991441	1
1151	TCOGS2:TC011392	85.8493	96.7474	74.9512	0.77471	-0.368272	0.215287	1
1152	TCOGS2:TC011393	50.841	57.0449	44.637	0.782489	-0.353858	0.0928851	0.78786
1153	TCOGS2:TC011394	229.315	211.381	247.248	1.16968	0.226109	0.734415	1
1154	TCOGS2:TC011082	2869.56	2493.58	3245.54	1.30156	0.38024	0.00128749	0.0804155
1155	TCOGS2:TC011395	17.6834	21.5906	13.7762	0.638061	-0.648233	0.347652	1
1156	TCOGS2:TC011396	4.05024	5.02876	3.07171	0.61083	-0.711157	0.354708	1
1157	TCOGS2:TC011081	2540.85	2530.04	2551.67	1.00855	0.0122794	0.607907	1
1158	TCOGS2:TC011397	2221.24	2054.46	2388.02	1.16236	0.217056	0.0887986	0.774227
1159	TCOGS2:TC011080	17.0352	17.9778	16.0927	0.895148	-0.159803	1	1
1160	TCOGS2:TC011398	424.703	415.691	433.716	1.04336	0.0612399	0.32324	1
1161	TCOGS2:TC011399	2702.9	2809.89	2595.91	0.923847	-0.114275	0.492644	1
1162	TCOGS2:TC011079	84.9975	76.0745	93.9206	1.23459	0.304029	0.294406	1
1163	TCOGS2:TC011078	7.36929	6.22217	8.51641	1.36872	0.452828	0.514561	1	P126
1164	TCOGS2:TC011077	0	0	0	NA	NA	NA	NA
1165	TCOGS2:TC011400	0.932555	1.67967	0.185436	0.1104	-3.17919	0.585558	1
1166	TCOGS2:TC011401	12.5992	15.3933	9.80511	0.636972	-0.650699	0.336778	1
1167	TCOGS2:TC011402	0	0	0	NA	NA	NA	NA
1168	TCOGS2:TC011403	0.572783	0.774693	0.370872	0.478735	-1.0627	0.99024	1
1169	TCOGS2:TC011404	295.622	289.003	302.241	1.0458	0.0646133	0.831294	1
1170	TCOGS2:TC011076	30.518	35.2897	25.7463	0.729569	-0.454883	0.226263	1
1171	TCOGS2:TC011405	93.5164	109.472	77.5609	0.708501	-0.497158	0.0894689	0.776132
1172	TCOGS2:TC011075	6.61469	6.30297	6.92641	1.09891	0.136076	0.836213	1
1173	TCOGS2:TC011074	0.101364	0.202728	0	0	#NAME?	1	1
1174	TCOGS2:TC011406	32.2743	34.8296	29.7189	0.853265	-0.228935	0.505956	1
1175	TCOGS2:TC011073	3801.37	3873.62	3729.12	0.962697	-0.0548463	0.431329	1
1176	TCOGS2:TC011408	216.505	217.774	215.235	0.988341	-0.0169197	0.963707	1
1177	TCOGS2:TC011071	1.26464	1.6021	0.927181	0.578728	-0.789042	1	1
1178	TCOGS2:TC011070	16.6209	19.0257	14.2161	0.747206	-0.420423	0.50834	1
1179	TCOGS2:TC011069	9.20151	9.32094	9.08208	0.974373	-0.0374534	0.815682	1
1180	TCOGS2:TC011409	0	0	0	NA	NA	NA	NA
1181	TCOGS2:TC011410	0.202728	0.405457	0	0	#NAME?	0.76145	1
1182	TCOGS2:TC011411	245.711	174.946	316.476	1.80899	0.855187	0.0355717	0.521098
1183	TCOGS2:TC011412	0.417675	0	0.835351	Inf	Inf	0.578517	1
1184	TCOGS2:TC030448	101.409	91.7579	111.06	1.21036	0.275437	0.274209	1
1185	TCOGS2:TC011068	32.0919	36.7483	27.4355	0.746579	-0.421632	0.186186	0.981656
1186	TCOGS2:TC011413	1.33908	1.51317	1.16499	0.769899	-0.377258	0.809516	1
1187	TCOGS2:TC011414	0	0	0	NA	NA	NA	NA
1188	TCOGS2:TC011067	35.9513	24.4618	47.4408	1.93938	0.955597	0.00771064	0.230832	H125
1189	TCOGS2:TC011066	10.4459	14.696	6.1958	0.421598	-1.24606	0.038599	0.542726
1190	TCOGS2:TC011415	0	0	0	NA	NA	NA	NA
1191	TCOGS2:TC011065	2.64339	4.40085	0.885943	0.201312	-2.31249	0.115266	0.860202
1192	TCOGS2:TC011064	850.422	750.041	950.803	1.26767	0.342177	0.00236728	0.11701
1193	TCOGS2:TC011063	3.59611	4.8228	2.36943	0.491298	-1.02533	0.861276	1
1194	TCOGS2:TC011416	0.814732	0	1.62946	Inf	Inf	0.291412	1
1195	TCOGS2:TC011062	277.075	258.442	295.708	1.14419	0.194329	0.389761	1
1196	TCOGS2:TC011061	32.0108	32.9524	31.0693	0.942855	-0.0848914	0.868105	1
1197	TCOGS2:TC011417	1997.5	1898.38	2096.62	1.10443	0.143296	0.0616632	0.676153
1198	TCOGS2:TC011060	2.36196	2.21029	2.51363	1.13724	0.18554	0.916457	1
1199	TCOGS2:TC011059	256.484	250.35	262.619	1.04901	0.0690262	0.931522	1
1200	TCOGS2:TC011418	209.917	217.228	202.605	0.932684	-0.10054	0.980721	1
1201	TCOGS2:TC011058	1460.67	1434.18	1487.15	1.03693	0.0523251	0.654575	1
1202	TCOGS2:TC011419	539.845	475.893	603.797	1.26877	0.343425	0.0792449	0.746848
1203	TCOGS2:TC011057	9.98995	11.6037	8.37624	0.721862	-0.470206	0.665969	1
1204	TCOGS2:TC011056	606.518	572.435	640.6	1.11908	0.162311	0.217509	1
1205	TCOGS2:TC011420	0.257535	0	0.515071	Inf	Inf	0.997499	1
1206	TCOGS2:TC011421	0.0927181	0	0.185436	Inf	Inf	0.991444	1
1207	TCOGS2:TC011422	0.0927181	0	0.185436	Inf	Inf	0.991444	1
1208	TCOGS2:TC011423	0	0	0	NA	NA	NA	NA
1209	TCOGS2:TC011055	3.66448	4.86415	2.46481	0.506731	-0.980709	0.531362	1
1210	TCOGS2:TC011424	0	0	0	NA	NA	NA	NA
1211	TCOGS2:TC011425	0	0	0	NA	NA	NA	NA
1212	TCOGS2:TC011054	0	0	0	NA	NA	NA	NA
1213	TCOGS2:TC011053	0.933373	1.31044	0.556309	0.424521	-1.23609	0.980852	1
1214	TCOGS2:TC011426	1.78481	1.19664	2.37298	1.98303	0.987708	0.8212	1
1215	TCOGS2:TC011427	39.3422	50.6909	27.9936	0.55224	-0.856632	0.0153362	0.342659	NimA
1216	TCOGS2:TC011428	72.1897	64.5409	79.8385	1.23702	0.306872	0.0742293	0.725422	NimB
1217	TCOGS2:TC011052	35.7778	29.8549	41.7006	1.39678	0.482101	0.344633	1
1218	TCOGS2:TC011429	0.793225	0	1.58645	Inf	Inf	0.223803	1
1219	TCOGS2:TC011430	295.179	291.926	298.433	1.02229	0.0318034	0.932785	1
1220	TCOGS2:TC011431	0.232239	0	0.464478	Inf	Inf	0.995281	1
1221	TCOGS2:TC030430	0	0	0	NA	NA	NA	NA
1222	TCOGS2:TC011432	0.544579	0.624679	0.464478	0.743547	-0.427505	1	1
1223	TCOGS2:TC011051	1326.53	1351.61	1301.45	0.96289	-0.0545577	0.645774	1
1224	TCOGS2:TC011050	421.337	407.005	435.67	1.07043	0.098192	0.476019	1
1225	TCOGS2:TC011433	1016.31	984.53	1048.09	1.06456	0.0902572	0.6202	1
1226	TCOGS2:TC011434	0.739291	1.10771	0.370872	0.33481	-1.57858	0.98986	1
1227	TCOGS2:TC011049	248.09	253.098	243.082	0.960426	-0.058254	0.615316	1
1228	TCOGS2:TC030188	0.101364	0.202728	0	0	#NAME?	1	1
1229	TCOGS2:TC011048	126.506	141.817	111.195	0.784076	-0.350934	0.0778219	0.740548
1230	TCOGS2:TC011435	105.425	109.404	101.445	0.927254	-0.108963	0.968338	1
1231	TCOGS2:TC011436	14.7373	18.7143	10.7604	0.57498	-0.798417	0.0846696	0.764921
1232	TCOGS2:TC011047	44.728	51.5561	37.8999	0.735119	-0.443951	0.136834	0.904338
1233	TCOGS2:TC011437	911.372	911.417	911.326	0.9999	-0.000144431	0.654765	1
1234	TCOGS2:TC011438	184.381	193.739	175.024	0.903402	-0.14656	0.876638	1
1235	TCOGS2:TC011046	323.305	333.625	312.985	0.938135	-0.0921324	0.905582	1
1236	TCOGS2:TC011439	1582.55	1606.73	1558.37	0.969904	-0.0440868	0.724731	1
1237	TCOGS2:TC011440	50.8281	56.3281	45.3282	0.804717	-0.313447	0.180534	0.969028
1238	TCOGS2:TC011441	93.8479	89.9741	97.7216	1.08611	0.119168	0.45633	1
1239	TCOGS2:TC011442	107.355	117.427	97.283	0.828451	-0.271511	0.297025	1
1240	TCOGS2:TC011443	73.2546	75.652	70.8571	0.936619	-0.0944659	0.946514	1
1241	TCOGS2:TC011444	4.82607	4.90037	4.75177	0.969676	-0.0444254	1	1
1242	TCOGS2:TC011445	22.892	24.9284	20.8556	0.836623	-0.25735	0.263313	1
1243	TCOGS2:TC011446	105.77	100.274	111.265	1.1096	0.150042	0.368254	1
1244	TCOGS2:TC011045	215.534	213.517	217.551	1.0189	0.0270069	0.820435	1
1245	TCOGS2:TC016214	0.510393	0	1.02079	Inf	Inf	0.418984	1
1246	TCOGS2:TC016215	1488.82	1411.06	1566.59	1.11022	0.150847	0.441115	1
1247	TCOGS2:TC016216	99.6307	101.157	98.1041	0.969818	-0.0442145	0.55738	1
1248	TCOGS2:TC016213	1.98787	1.4191	2.55664	1.8016	0.849277	0.915914	1
1249	TCOGS2:TC016217	0	0	0	NA	NA	NA	NA
1250	TCOGS2:TC016218	18.0251	16.8746	19.1756	1.13636	0.184417	0.763872	1
1251	TCOGS2:TC016212	7.54352	9.23201	5.85503	0.63421	-0.656967	0.558901	1
1252	TCOGS2:TC016211	8.97945	8.97979	8.97912	0.999925	-0.000108826	0.698428	1
1253	TCOGS2:TC016219	170.94	159.835	182.045	1.13896	0.187718	0.28082	1
1254	TCOGS2:TC016220	287.495	274.375	300.616	1.09564	0.13177	0.234467	1
1255	TCOGS2:TC016210	32.3394	34.1209	30.5578	0.895574	-0.159116	0.744705	1
1256	TCOGS2:TC016209	31.3987	32.4626	30.3347	0.934449	-0.0978125	1	1
1257	TCOGS2:TC016208	774.552	783.431	765.674	0.977334	-0.0330758	0.854654	1
1258	TCOGS2:TC016221	41.6421	43.989	39.2953	0.893299	-0.162785	0.505526	1
1259	TCOGS2:TC030425	3.30424	2.41301	4.19546	1.73868	0.797994	0.910296	1
1260	TCOGS2:TC016207	10.6935	6.11674	15.2703	2.49648	1.31989	0.0593582	0.665917
1261	TCOGS2:TC016206	0	0	0	NA	NA	NA	NA
1262	TCOGS2:TC016205	80.4665	72.4562	88.4769	1.22111	0.288191	0.0533659	0.634892
1263	TCOGS2:TC016222	0.611758	0.202728	1.02079	5.03525	2.33206	0.683058	1
1264	TCOGS2:TC016204	60.4795	49.3096	71.6495	1.45305	0.539087	0.0894057	0.776073
1265	TCOGS2:TC016223	19.4725	20.9267	18.0182	0.861012	-0.215894	0.531684	1
1266	TCOGS2:TC016224	121.831	127.805	115.858	0.906522	-0.141587	0.81854	1
1267	TCOGS2:TC016203	88.5701	81.3008	95.8395	1.17883	0.23735	0.139079	0.9078
1268	TCOGS2:TC016225	379.035	344.035	414.035	1.20347	0.2672	0.0290504	0.46856
1269	TCOGS2:TC016202	106.795	118.308	95.2822	0.805373	-0.312271	0.0741465	0.725422
1270	TCOGS2:TC016201	142.74	149.362	136.118	0.911329	-0.133956	0.743889	1
1271	TCOGS2:TC016226	190.004	187.477	192.531	1.02695	0.0383728	0.828908	1
1272	TCOGS2:TC016200	116.452	127.159	105.746	0.831599	-0.26604	0.430518	1
1273	TCOGS2:TC016227	160.263	167.564	152.963	0.912866	-0.131526	0.3253	1
1274	TCOGS2:TC016199	6.68874	5.32555	8.05194	1.51194	0.596405	0.654899	1
1275	TCOGS2:TC016228	1448.87	1433.11	1464.64	1.022	0.0313927	0.798788	1
1276	TCOGS2:TC016229	6.87627	6.87494	6.8776	1.00039	0.0005577	0.953241	1
1277	TCOGS2:TC016198	102.959	108.455	97.4633	0.898656	-0.15416	0.76444	1
1278	TCOGS2:TC016197	542.544	598.214	486.874	0.81388	-0.297113	0.0127721	0.313955
1279	TCOGS2:TC016230	143.589	148.669	138.509	0.93166	-0.102125	0.519497	1
1280	TCOGS2:TC016231	105.563	122.95	88.1769	0.717176	-0.4796	0.0422972	0.56373
1281	TCOGS2:TC016232	0	0	0	NA	NA	NA	NA
1282	TCOGS2:TC016196	152.911	164.063	141.76	0.864057	-0.210801	0.302796	1
1283	TCOGS2:TC016233	0.232239	0	0.464478	Inf	Inf	0.991441	1
1284	TCOGS2:TC016195	5.07963	7.78805	2.37121	0.304468	-1.71564	0.127252	0.884175
1285	TCOGS2:TC016194	33.3208	37.8163	28.8254	0.762248	-0.391668	0.507564	1
1286	TCOGS2:TC016234	5.40762	4.85902	5.95622	1.22581	0.293732	0.485809	1
1287	TCOGS2:TC016193	0	0	0	NA	NA	NA	NA
1288	TCOGS2:TC016192	9.318	10.0429	8.59309	0.855636	-0.22493	0.622664	1
1289	TCOGS2:TC016235	5.36332	3.61479	7.11185	1.96743	0.976313	0.0984108	0.804725
1290	TCOGS2:TC016191	1.0712	0.977421	1.16499	1.1919	0.253259	0.98855	1
1291	TCOGS2:TC011044	71.2729	77.6482	64.8976	0.83579	-0.258787	0.783891	1
1292	TCOGS2:TC011447	22.1217	23.6593	20.5842	0.870026	-0.20087	0.444533	1
1293	TCOGS2:TC011043	954.884	918.784	990.985	1.07858	0.109138	0.237596	1
1294	TCOGS2:TC011042	295.892	292.893	298.891	1.02048	0.0292429	0.536655	1
1295	TCOGS2:TC011448	18.7369	16.3427	21.1311	1.293	0.370727	0.361801	1
1296	TCOGS2:TC011041	2.34289	2.07677	2.60901	1.25629	0.329165	0.853961	1
1297	TCOGS2:TC011449	0.285982	0.571965	0	0	#NAME?	0.657941	1
1298	TCOGS2:TC011040	370.813	337.615	404.011	1.19666	0.259014	0.0537651	0.639089
1299	TCOGS2:TC011450	158.176	150.599	165.752	1.10062	0.138313	0.464145	1
1300	TCOGS2:TC011039	873.896	985.837	761.956	0.772902	-0.371642	0.158061	0.943803
1301	TCOGS2:TC011038	549.006	534.936	563.077	1.05261	0.0739656	0.669634	1
1302	TCOGS2:TC011451	452.745	484.073	421.417	0.870566	-0.199975	0.321843	1
1303	TCOGS2:TC011037	1403.47	1401.67	1405.28	1.00258	0.00371335	0.979821	1
1304	TCOGS2:TC011036	9.01809	2.98498	15.0512	5.04231	2.33409	0.00513247	0.184139
1305	TCOGS2:TC011035	2542.31	2670.38	2414.25	0.904085	-0.14547	0.193327	0.989171
1306	TCOGS2:TC011034	731.889	686.383	777.395	1.1326	0.179634	0.208564	1
1307	TCOGS2:TC011452	9.44061	9.16793	9.71328	1.05948	0.083363	0.992272	1
1308	TCOGS2:TC011033	654.201	587.987	720.416	1.22523	0.293048	0.0215722	0.408347
1309	TCOGS2:TC011453	2.68288	1.78833	3.57743	2.00043	1.00031	0.631595	1
1310	TCOGS2:TC011454	32.3415	23.1949	41.4882	1.78868	0.838894	0.161937	0.945678
1311	TCOGS2:TC011032	16.075	23.9145	8.2356	0.344377	-1.53794	0.0172468	0.369211
1312	TCOGS2:TC011031	1088.85	1074.86	1102.84	1.02603	0.0370779	0.625133	1
1313	TCOGS2:TC011030	88.5334	89.4862	87.5806	0.978705	-0.0310536	0.558928	1
1314	TCOGS2:TC011455	1943.3	1954.6	1932	0.988436	-0.0167798	0.618125	1
1315	TCOGS2:TC011029	323.617	337.956	309.278	0.915144	-0.127929	0.747719	1
1316	TCOGS2:TC011456	153.08	157.056	149.105	0.949374	-0.0749523	0.715518	1
1317	TCOGS2:TC011028	3056.08	3014.84	3097.31	1.02735	0.0389338	0.712786	1
1318	TCOGS2:TC011457	407.523	388.499	426.547	1.09794	0.134793	0.346373	1
1319	TCOGS2:TC011027	50.5467	42.7758	58.3176	1.36333	0.447135	0.0519492	0.625621
1320	TCOGS2:TC011026	412.899	396.566	429.232	1.08237	0.114198	0.438427	1
1321	TCOGS2:TC011025	440.101	452.547	427.654	0.944993	-0.0816243	0.593366	1
1322	TCOGS2:TC011024	669.829	647.043	692.614	1.07043	0.0981899	0.189856	0.985774
1323	TCOGS2:TC011458	69.9951	54.5252	85.465	1.56744	0.648409	0.565721	1
1324	TCOGS2:TC011460	614.789	486.581	742.998	1.52698	0.610678	7.03117e-05	0.00938013
1325	TCOGS2:TC011023	699.323	726.8	671.845	0.924388	-0.113429	0.778305	1
1326	TCOGS2:TC011022	953.421	963.071	943.77	0.97996	-0.0292058	0.635709	1
1327	TCOGS2:TC011021	758.116	745.581	770.651	1.03362	0.0477112	0.62675	1
1328	TCOGS2:TC011020	55.3146	68.8879	41.7414	0.605932	-0.722772	0.0213094	0.407555
1329	TCOGS2:TC011019	2288.99	2032.89	2545.1	1.25196	0.324193	0.144636	0.917211
1330	TCOGS2:TC011461	10.907	15.7118	6.10219	0.388384	-1.36444	0.16782	0.949388
1331	TCOGS2:TC011462	87.0583	99.2053	74.9113	0.755114	-0.405234	0.178756	0.966014
1332	TCOGS2:TC011463	0	0	0	NA	NA	NA	NA
1333	TCOGS2:TC011464	0	0	0	NA	NA	NA	NA
1334	TCOGS2:TC011465	0	0	0	NA	NA	NA	NA
1335	TCOGS2:TC011018	0.405058	0.624679	0.185436	0.29685	-1.75219	1	1
1336	TCOGS2:TC011017	0	0	0	NA	NA	NA	NA
1337	TCOGS2:TC030362	0	0	0	NA	NA	NA	NA
1338	TCOGS2:TC030363	0.738661	0.827408	0.649914	0.785483	-0.348349	1	1
1339	TCOGS2:TC011016	0	0	0	NA	NA	NA	NA
1340	TCOGS2:TC030364	0	0	0	NA	NA	NA	NA
1341	TCOGS2:TC011015	0	0	0	NA	NA	NA	NA
1342	TCOGS2:TC030365	0.776575	0.202728	1.35042	6.66124	2.73579	0.622695	1
1343	TCOGS2:TC011014	0	0	0	NA	NA	NA	NA	P124
1344	TCOGS2:TC030578	78.0773	57.7588	98.3959	1.70356	0.768557	0.00174948	0.100165
1345	TCOGS2:TC030585	1210.9	1067.91	1353.9	1.2678	0.342332	0.0140194	0.330997
1346	TCOGS2:TC011467	187.76	185.322	190.197	1.0263	0.0374545	0.73489	1
1347	TCOGS2:TC011013	101.878	103.492	100.265	0.968817	-0.0457044	0.880166	1
1348	TCOGS2:TC011468	395.699	429.742	361.656	0.841567	-0.24885	0.0682887	0.702361
1349	TCOGS2:TC011012	902.288	918.519	886.058	0.964659	-0.0519097	0.912725	1
1350	TCOGS2:TC011011	118.448	132.775	104.122	0.784196	-0.350713	0.266775	1
1351	TCOGS2:TC030174	7.42046	5.43098	9.40994	1.73264	0.792972	0.252427	1
1352	TCOGS2:TC011469	5.52041	2.00756	9.03326	4.49963	2.16981	0.0583213	0.662264
1353	TCOGS2:TC011470	0.426321	0.202728	0.649914	3.20584	1.6807	1	1
1354	TCOGS2:TC011010	262.584	266.483	258.684	0.970735	-0.042851	0.661836	1
1355	TCOGS2:TC011009	80.6106	82.6213	78.5999	0.951328	-0.0719856	0.669724	1
1356	TCOGS2:TC011471	5.57608	4.36463	6.78754	1.55513	0.637031	0.576801	1
1357	TCOGS2:TC011472	451.848	376.626	527.07	1.39945	0.484862	0.000200079	0.0208279
1358	TCOGS2:TC030737	332.719	321.869	343.569	1.06742	0.0941228	0.611974	1
1359	TCOGS2:TC030579	363.143	367.759	358.526	0.974892	-0.036685	0.762414	1
1360	TCOGS2:TC011008	93.4722	94.4461	92.4983	0.979377	-0.0300643	0.544283	1
1361	TCOGS2:TC011474	1.44869	1.73239	1.16499	0.672473	-0.572451	0.991181	1
1362	TCOGS2:TC011475	189.658	191.886	187.431	0.976783	-0.0338905	0.571338	1
1363	TCOGS2:TC011007	661.602	666.339	656.865	0.985782	-0.0206592	0.800901	1
1364	TCOGS2:TC011476	811.607	845.108	778.106	0.920718	-0.119168	0.992715	1
1365	TCOGS2:TC011006	0.405058	0.624679	0.185436	0.29685	-1.75219	1	1
1366	TCOGS2:TC011477	50.3354	50.7985	49.8722	0.981766	-0.0265484	0.77793	1
1367	TCOGS2:TC011005	115.434	108.682	122.186	1.12426	0.168973	0.265448	1
1368	TCOGS2:TC011004	94.7697	99.3302	90.2093	0.908176	-0.138956	0.728357	1
1369	TCOGS2:TC011478	0.101364	0.202728	0	0	#NAME?	0.997296	1
1370	TCOGS2:TC011479	0	0	0	NA	NA	NA	NA
1371	TCOGS2:TC011480	0.324957	0	0.649914	Inf	Inf	0.718177	1
1372	TCOGS2:TC011481	0.202728	0.405457	0	0	#NAME?	0.809793	1
1373	TCOGS2:TC011003	3109.67	2882.53	3336.82	1.1576	0.211139	0.0146953	0.338239
1374	TCOGS2:TC011482	0	0	0	NA	NA	NA	NA
1375	TCOGS2:TC011002	1.46615	2.19056	0.741745	0.33861	-1.5623	0.984354	1
1376	TCOGS2:TC011001	0.464478	0	0.928957	Inf	Inf	0.756473	1
1377	TCOGS2:TC011000	0	0	0	NA	NA	NA	NA
1378	TCOGS2:TC010999	3.77883	2.81524	4.74242	1.68455	0.752365	0.203257	0.998601
1379	TCOGS2:TC004377	14.168	15.5958	12.7402	0.816899	-0.291771	1	1
1380	TCOGS2:TC004376	241.119	260.49	221.748	0.851271	-0.23231	0.252126	1
1381	TCOGS2:TC004378	380.856	403.994	357.717	0.885452	-0.175515	0.61467	1
1382	TCOGS2:TC004375	491.001	473.517	508.484	1.07385	0.102786	0.356649	1
1383	TCOGS2:TC004374	276.228	256.739	295.717	1.15182	0.203912	0.0747115	0.726547
1384	TCOGS2:TC004379	216.126	222.005	210.248	0.947038	-0.0785054	0.694522	1
1385	TCOGS2:TC004380	464.813	476.748	452.877	0.949931	-0.0741061	0.677315	1
1386	TCOGS2:TC004373	1288.42	1317.66	1259.19	0.955625	-0.0654835	0.549048	1
1387	TCOGS2:TC004381	1072.93	1014.41	1131.45	1.11537	0.157525	0.16006	0.944042
1388	TCOGS2:TC004382	669.188	619.719	718.658	1.15965	0.213691	0.0558678	0.652234
1389	TCOGS2:TC004372	0	0	0	NA	NA	NA	NA
1390	TCOGS2:TC004383	7.2998	9.2485	5.35109	0.57859	-0.789386	0.30375	1
1391	TCOGS2:TC004371	1.0881	1.19664	0.979549	0.81858	-0.288805	0.994141	1
1392	TCOGS2:TC004370	126.515	99.7434	153.286	1.53681	0.619937	0.0494859	0.607673
1393	TCOGS2:TC004369	350.089	297.901	402.276	1.35037	0.433352	0.00966465	0.267746
1394	TCOGS2:TC004384	168.568	159.771	177.365	1.11012	0.150713	0.3249	1
1395	TCOGS2:TC004368	687.768	622.545	752.99	1.20954	0.274453	0.0980622	0.804725
1396	TCOGS2:TC004385	235.145	253.008	217.282	0.858795	-0.219614	0.268593	1
1397	TCOGS2:TC004367	806.716	795.783	817.65	1.02748	0.0391081	0.716315	1
1398	TCOGS2:TC004366	4544.46	4778.14	4310.79	0.902191	-0.148494	0.241675	1
1399	TCOGS2:TC004386	25.1452	26.7711	23.5193	0.878533	-0.186832	1	1
1400	TCOGS2:TC004365	517.252	563.058	471.445	0.837294	-0.256194	0.126143	0.878784
1401	TCOGS2:TC004387	202.31	224.628	179.992	0.801289	-0.319605	0.0662113	0.694698
1402	TCOGS2:TC004364	802.254	810.613	793.894	0.979375	-0.0300668	0.94314	1
1403	TCOGS2:TC004388	302.029	315.394	288.665	0.915252	-0.127759	0.791723	1
1404	TCOGS2:TC004389	21.0784	16.8173	25.3395	1.50675	0.59144	0.234845	1
1405	TCOGS2:TC004363	83.9354	96.7069	71.1638	0.73587	-0.442477	0.0191111	0.386753
1406	TCOGS2:TC004362	45.3926	48.1693	42.6159	0.884712	-0.17672	0.558372	1
1407	TCOGS2:TC004361	1440.8	1330.07	1551.53	1.16651	0.222194	0.264508	1
1408	TCOGS2:TC004360	145.354	158.861	131.847	0.829955	-0.268895	0.208495	1
1409	TCOGS2:TC004390	352.987	353.854	352.12	0.9951	-0.00708688	0.760815	1
1410	TCOGS2:TC004391	931.64	947.449	915.831	0.966628	-0.0489671	0.878452	1
1411	TCOGS2:TC004392	1.83913	0.977421	2.70084	2.76323	1.46636	0.60048	1
1412	TCOGS2:TC004393	6101.95	5908.61	6295.29	1.06544	0.091454	0.488002	1
1413	TCOGS2:TC004359	564.322	532.598	596.045	1.11913	0.162377	0.296442	1
1414	TCOGS2:TC004394	183.163	184.941	181.385	0.980776	-0.0280047	0.770736	1
1415	TCOGS2:TC004395	616.834	602.102	631.566	1.04894	0.0689253	0.382761	1
1416	TCOGS2:TC004358	193.951	200.576	187.326	0.933936	-0.0986038	0.992443	1
1417	TCOGS2:TC004396	779.555	756.67	802.441	1.06049	0.0847317	0.75111	1
1418	TCOGS2:TC004397	556.337	550.049	562.624	1.02286	0.0326099	0.854209	1
1419	TCOGS2:TC004357	708.417	662.309	754.525	1.13923	0.188064	0.137419	0.904338
1420	TCOGS2:TC004398	1069.06	984.792	1153.33	1.17114	0.227919	0.173354	0.956876
1421	TCOGS2:TC004399	802.506	763.329	841.684	1.10265	0.140974	0.439541	1
1422	TCOGS2:TC004356	767.464	745.639	789.289	1.05854	0.0820752	0.994648	1
1423	TCOGS2:TC004400	2950.55	2671.49	3229.6	1.20891	0.273713	0.155803	0.939401
1424	TCOGS2:TC004401	64.6591	53.3431	75.9751	1.42427	0.510224	0.362186	1
1425	TCOGS2:TC004402	37.6301	26.7878	48.4725	1.8095	0.855589	0.137369	0.904338
1426	TCOGS2:TC004355	21.2189	30.2445	12.1933	0.403157	-1.31059	0.00401076	0.157196
1427	TCOGS2:TC015365	150.952	154.62	147.285	0.952563	-0.070113	0.763465	1	pelle
1428	TCOGS2:TC030747	25.7294	28.6983	22.7606	0.793099	-0.334427	0.333055	1
1429	TCOGS2:TC030646	160.18	185.986	134.374	0.722497	-0.468937	0.0144442	0.334968
1430	TCOGS2:TC015364	312.39	334.012	290.768	0.870534	-0.200028	0.133203	0.895633
1431	TCOGS2:TC015367	214.874	226.749	202.998	0.895256	-0.159628	0.298057	1
1432	TCOGS2:TC015368	3.05729	2.34057	3.774	1.61242	0.689231	0.884386	1
1433	TCOGS2:TC015363	3.493	2.00756	4.97844	2.47985	1.31025	0.238776	1
1434	TCOGS2:TC015362	224.944	237.246	212.641	0.896289	-0.157964	0.320735	1
1435	TCOGS2:TC030137	0.544579	0.624679	0.464478	0.743547	-0.427505	1	1
1436	TCOGS2:TC015361	386.018	392.464	379.573	0.967154	-0.048183	0.809578	1
1437	TCOGS2:TC015369	171.208	169.543	172.873	1.01964	0.0280652	0.848495	1
1438	TCOGS2:TC015360	245.174	225.927	264.421	1.17038	0.226978	0.213042	1
1439	TCOGS2:TC015359	338.561	324.7	352.422	1.08538	0.118197	0.559896	1
1440	TCOGS2:TC015358	6.43022	6.85008	6.01036	0.877415	-0.188669	0.505692	1
1441	TCOGS2:TC015370	18.4871	13.9329	23.0414	1.65374	0.725736	0.20716	1
1442	TCOGS2:TC015371	28.9655	32.4096	25.5214	0.787464	-0.344714	0.171946	0.954991
1443	TCOGS2:TC015372	505.27	529.088	481.452	0.909966	-0.136115	0.317766	1
1444	TCOGS2:TC015373	57920.5	59293.8	56547.2	0.953679	-0.0684242	0.208002	1
1445	TCOGS2:TC015374	347.292	341.56	353.024	1.03356	0.0476274	0.763781	1
1446	TCOGS2:TC030144	0.646573	1.10771	0.185436	0.167405	-2.57858	0.820553	1
1447	TCOGS2:TC030143	0.804204	1.14393	0.464478	0.406038	-1.30031	0.602083	1
1448	TCOGS2:TC030142	1.2109	1.03014	1.39166	1.35095	0.433971	0.700672	1
1449	TCOGS2:TC030141	0.961193	0.571965	1.35042	2.36102	1.23941	0.783768	1
1450	TCOGS2:TC030140	1.56501	1.39937	1.73065	1.23673	0.306532	1	1
1451	TCOGS2:TC030139	0	0	0	NA	NA	NA	NA
1452	TCOGS2:TC030138	0.304092	0.608185	0	0	#NAME?	0.455194	1
1453	TCOGS2:TC015356	0.416857	0.369236	0.464478	1.25794	0.331066	1	1
1454	TCOGS2:TC030268	0.184618	0.369236	0	0	#NAME?	1	1
1455	TCOGS2:TC030760	1561.11	1618.84	1503.38	0.928679	-0.106748	0.630056	1
1456	TCOGS2:TC030613	727.264	775.845	678.682	0.874765	-0.193032	0.70858	1
1457	TCOGS2:TC015355	32.6516	40.752	24.5512	0.602454	-0.731078	0.0248084	0.444448
1458	TCOGS2:TC015376	892.349	924.687	860.011	0.930056	-0.10461	0.212091	1
1459	TCOGS2:TC015354	287.356	302.145	272.568	0.902111	-0.148622	0.165667	0.948116
1460	TCOGS2:TC015377	326.096	300.757	351.434	1.1685	0.224655	0.119216	0.865148
1461	TCOGS2:TC015353	544.13	584.412	503.849	0.862147	-0.213995	0.0734384	0.721745
1462	TCOGS2:TC015352	16.6856	14.5741	18.7971	1.28977	0.367111	0.61796	1
1463	TCOGS2:TC015378	5.25235	3.15149	7.3532	2.33325	1.22234	0.406115	1
1464	TCOGS2:TC015379	21.086	20.127	22.0451	1.0953	0.131331	0.744965	1
1465	TCOGS2:TC015380	6.8863	6.03917	7.73343	1.28055	0.356759	1	1
1466	TCOGS2:TC015351	96.0677	87.7538	104.382	1.18948	0.250334	0.4992	1
1467	TCOGS2:TC015350	195.173	206.144	184.201	0.893556	-0.162369	0.379412	1
1468	TCOGS2:TC015381	3.29834	2.59602	4.00067	1.54108	0.623943	0.557575	1
1469	TCOGS2:TC015349	0.3787	0.571965	0.185436	0.324209	-1.625	0.995705	1
1470	TCOGS2:TC015382	1.59743	2.17407	1.02079	0.469529	-1.09071	0.691127	1
1471	TCOGS2:TC015383	2.73395	3.33449	2.1334	0.639799	-0.644309	1	1
1472	TCOGS2:TC015348	1116.86	1050.45	1183.27	1.12645	0.171783	0.338709	1
1473	TCOGS2:TC015347	1028.23	936.086	1120.38	1.19688	0.259273	0.162568	0.945742
1474	TCOGS2:TC015384	121.013	120.752	121.273	1.00431	0.00620635	0.928096	1
1475	TCOGS2:TC015385	733.279	628.724	837.834	1.33259	0.414238	0.00231248	0.116395
1476	TCOGS2:TC015386	158.669	155.979	161.358	1.03448	0.0489122	0.625976	1
1477	TCOGS2:TC030145	70.181	68.5232	71.8387	1.04839	0.0681688	0.700554	1
1478	TCOGS2:TC030146	58.9435	54.7838	63.1032	1.15186	0.203963	0.332938	1
1479	TCOGS2:TC030147	0	0	0	NA	NA	NA	NA
1480	TCOGS2:TC015346	9.81684	8.51003	11.1236	1.30712	0.386395	0.532448	1
1481	TCOGS2:TC030149	0	0	0	NA	NA	NA	NA
1482	TCOGS2:TC015344	0.101364	0.202728	0	0	#NAME?	1	1	H158
1483	TCOGS2:TC015343	0.442971	0	0.885943	Inf	Inf	0.535369	1
1484	TCOGS2:TC015389	0.74731	0	1.49462	Inf	Inf	0.458404	1
1485	TCOGS2:TC030148	0.464478	0	0.928957	Inf	Inf	0.707212	1
1486	TCOGS2:TC015390	0	0	0	NA	NA	NA	NA	H159
1487	TCOGS2:TC015391	3.18395	2.5433	3.82459	1.50379	0.588602	1	1
1488	TCOGS2:TC015342	25.9223	27.4768	24.3678	0.88685	-0.173238	0.870937	1
1489	TCOGS2:TC015341	0.906632	0.369236	1.44403	3.91085	1.96748	0.73374	1
1490	TCOGS2:TC015392	122.607	128.117	117.097	0.913981	-0.129764	0.307927	1
1491	TCOGS2:TC015340	0.802114	0.624679	0.979549	1.56808	0.649001	1	1
1492	TCOGS2:TC015339	0.8295	1.14393	0.515071	0.450264	-1.15116	0.612505	1
1493	TCOGS2:TC015338	0	0	0	NA	NA	NA	NA
1494	TCOGS2:TC015337	0.932743	1.03014	0.835351	0.810913	-0.302381	1	1
1495	TCOGS2:TC015393	8.22591	9.23524	7.21658	0.781418	-0.355833	0.294537	1
1496	TCOGS2:TC015394	4.98082	3.9624	5.99923	1.51404	0.598403	0.635179	1
1497	TCOGS2:TC015395	0	0	0	NA	NA	NA	NA
1498	TCOGS2:TC030329	0	0	0	NA	NA	NA	NA
1499	TCOGS2:TC030330	0	0	0	NA	NA	NA	NA
1500	TCOGS2:TC030331	0	0	0	NA	NA	NA	NA
1501	TCOGS2:TC015336	0	0	0	NA	NA	NA	NA
1502	TCOGS2:TC015335	75.5034	97.372	53.6348	0.550824	-0.860336	0.00211535	0.109379
1503	TCOGS2:TC030150	0.324957	0	0.649914	Inf	Inf	0.654665	1
1504	TCOGS2:TC015334	260.017	267.822	252.212	0.941716	-0.0866362	0.752527	1
1505	TCOGS2:TC015397	92.5796	89.7842	95.3749	1.06227	0.0871488	0.285316	1
1506	TCOGS2:TC015333	972.7	967.353	978.047	1.01106	0.0158618	0.984222	1
1507	TCOGS2:TC015332	365.728	325.121	406.336	1.2498	0.321699	0.0124467	0.309801
1508	TCOGS2:TC015398	0	0	0	NA	NA	NA	NA
1509	TCOGS2:TC030132	0	0	0	NA	NA	NA	NA
1510	TCOGS2:TC030131	0	0	0	NA	NA	NA	NA
1511	TCOGS2:TC015399	4.84083	6.89656	2.78509	0.403838	-1.30815	0.347535	1
1512	TCOGS2:TC015400	275.448	329.377	221.519	0.672539	-0.572311	0.415363	1
1513	TCOGS2:TC015330	66.1315	70.8102	61.4528	0.867852	-0.204479	0.4044	1
1514	TCOGS2:TC015401	0	0	0	NA	NA	NA	NA
1515	TCOGS2:TC015329	1.43979	2.13785	0.741745	0.346959	-1.52716	0.824914	1
1516	TCOGS2:TC015402	1459	1451.47	1466.53	1.01038	0.0148929	0.680026	1
1517	TCOGS2:TC015328	435.535	416.378	454.693	1.09202	0.127001	0.15127	0.931513
1518	TCOGS2:TC015403	20.6929	22.7365	18.6494	0.820241	-0.28588	0.841047	1
1519	TCOGS2:TC015327	212.542	201.133	223.952	1.11346	0.155043	0.321481	1
1520	TCOGS2:TC015326	0.692503	0.405457	0.979549	2.41592	1.27257	1	1
1521	TCOGS2:TC015404	0.489529	0.608185	0.370872	0.609802	-0.713587	0.988425	1
1522	TCOGS2:TC015325	55.6283	67.3512	43.9054	0.651887	-0.617306	0.209123	1
1523	TCOGS2:TC015405	0	0	0	NA	NA	NA	NA
1524	TCOGS2:TC015406	21.0983	19.3163	22.8803	1.18451	0.244288	0.691444	1
1525	TCOGS2:TC015324	251.346	262.181	240.511	0.917344	-0.124465	0.514089	1
1526	TCOGS2:TC015407	184.078	196.222	171.933	0.876214	-0.190644	0.940465	1
1527	TCOGS2:TC015408	336.178	273.895	398.462	1.4548	0.540821	0.000522636	0.0419973
1528	TCOGS2:TC015323	99.4909	112.864	86.1179	0.763025	-0.390199	0.0464859	0.595861
1529	TCOGS2:TC015409	2.79647	1.18015	4.41278	3.73917	1.90272	0.197587	0.995518
1530	TCOGS2:TC015322	5562.33	5481.14	5643.51	1.02962	0.042117	0.296201	1
1531	TCOGS2:TC015321	2400.86	2384.45	2417.27	1.01376	0.0197185	0.773209	1
1532	TCOGS2:TC015410	1116.97	1068.89	1165.06	1.08997	0.124293	0.361259	1
1533	TCOGS2:TC015320	684.018	758.655	609.38	0.803238	-0.316101	0.216812	1
1534	TCOGS2:TC015411	153.38	159.83	146.93	0.919289	-0.121409	0.422268	1
1535	TCOGS2:TC030125	0	0	0	NA	NA	NA	NA
1536	TCOGS2:TC030124	0.350253	0	0.700507	Inf	Inf	0.654484	1
1537	TCOGS2:TC015414	0.350253	0	0.700507	Inf	Inf	0.683397	1
1538	TCOGS2:TC015415	71.1995	72.1843	70.2148	0.972716	-0.0399093	1	1
1539	TCOGS2:TC015318	296.269	295.215	297.323	1.00714	0.0102638	0.575562	1
1540	TCOGS2:TC015416	146.891	158.085	135.697	0.858375	-0.22032	0.376858	1
1541	TCOGS2:TC015317	524.019	524.79	523.248	0.997062	-0.00424485	0.717816	1
1542	TCOGS2:TC015316	970.466	976.974	963.959	0.986678	-0.0193487	0.717841	1
1543	TCOGS2:TC015417	1489.84	1359.13	1620.55	1.19234	0.253801	0.00329846	0.144359
1544	TCOGS2:TC015315	297.35	238.187	356.512	1.49677	0.581853	0.101237	0.814938
1545	TCOGS2:TC015314	3.70661	5.04202	2.37121	0.470289	-1.08838	0.634552	1
1546	TCOGS2:TC015418	193.25	174.153	212.347	1.21931	0.286069	0.0333	0.503766
1547	TCOGS2:TC015313	62.7806	55.4218	70.1395	1.26556	0.339774	0.127919	0.88551
1548	TCOGS2:TC015312	40.9041	31.9468	49.8613	1.56076	0.642248	0.0169053	0.364672
1549	TCOGS2:TC015419	576.607	600.996	552.218	0.918837	-0.122118	0.442759	1
1550	TCOGS2:TC015311	64.0537	75.0492	53.0583	0.706979	-0.50026	0.0852213	0.767623
1551	TCOGS2:TC015420	945.203	966.176	924.231	0.956587	-0.0640322	0.702476	1
1552	TCOGS2:TC015310	2154.06	2114.88	2193.24	1.03706	0.0524924	0.393403	1
1553	TCOGS2:TC015309	182.208	187.89	176.526	0.939518	-0.0900067	0.878264	1
1554	TCOGS2:TC015421	387.731	382.457	393.004	1.02758	0.0392455	0.335556	1
1555	TCOGS2:TC015422	285.06	275.613	294.507	1.06855	0.0956562	0.749369	1
1556	TCOGS2:TC015308	523.709	552.466	494.953	0.895898	-0.158593	0.557758	1
1557	TCOGS2:TC015307	857.734	783.741	931.728	1.18882	0.249531	0.0499094	0.609259
1558	TCOGS2:TC015306	115.815	140.195	91.4338	0.652188	-0.61664	0.00661989	0.212392
1559	TCOGS2:TC015423	161.429	152.155	170.703	1.1219	0.165948	0.287484	1
1560	TCOGS2:TC015305	378.806	398.625	358.988	0.900564	-0.151099	0.289381	1
1561	TCOGS2:TC015304	9.14598	4.1454	14.1465	3.41259	1.77087	0.00944805	0.26451
1562	TCOGS2:TC030726	1638.28	1553.61	1722.96	1.109	0.149262	0.262231	1
1563	TCOGS2:TC030628	121.83	120.845	122.816	1.01631	0.0233419	0.441402	1
1564	TCOGS2:TC015424	212.299	232.958	191.639	0.822633	-0.281679	0.756858	1
1565	TCOGS2:TC015302	131.629	140.025	123.232	0.880076	-0.184301	0.720554	1
1566	TCOGS2:TC015425	296.941	307.058	286.823	0.9341	-0.0983513	0.607562	1
1567	TCOGS2:TC030166	2.76393	2.63224	2.89563	1.10007	0.13759	0.978316	1
1568	TCOGS2:TC030167	1.31038	1.54939	1.07138	0.691486	-0.532227	0.811057	1
1569	TCOGS2:TC015301	455.209	448.975	461.443	1.02777	0.0395163	0.432105	1
1570	TCOGS2:TC015300	534.391	551.593	517.189	0.937629	-0.0929111	0.625684	1
1571	TCOGS2:TC015299	678.73	701.552	655.908	0.934939	-0.0970557	0.643322	1
1572	TCOGS2:TC015428	247.924	243.263	252.584	1.03832	0.0542494	0.629195	1
1573	TCOGS2:TC015429	385.379	405.877	364.882	0.898996	-0.153614	0.325223	1
1574	TCOGS2:TC015430	413.241	415.423	411.06	0.989498	-0.0152319	0.967296	1
1575	TCOGS2:TC015298	21.7304	27.7239	15.737	0.567634	-0.816966	0.0742276	0.725422
1576	TCOGS2:TC015431	55.7559	57.4988	54.0131	0.939378	-0.0902225	0.722436	1
1577	TCOGS2:TC015297	226.949	276.831	177.068	0.639625	-0.644701	0.000995806	0.0664241	P157
1578	TCOGS2:TC015296	0.506422	0.827408	0.185436	0.224117	-2.15768	0.999533	1
1579	TCOGS2:TC015295	16.1904	12.7444	19.6365	1.5408	0.623679	0.112051	0.850109	P156
1580	TCOGS2:TC015432	39.7623	37.8919	41.6326	1.09872	0.135823	0.787757	1
1581	TCOGS2:TC015433	16.7172	24.9251	8.50931	0.341395	-1.55049	0.0296832	0.470989
1582	TCOGS2:TC015434	1252.18	1251.51	1252.86	1.00108	0.00155478	0.68889	1
1583	TCOGS2:TC015435	27.3746	27.1733	27.5759	1.01481	0.0212161	0.835455	1
1584	TCOGS2:TC015436	1.9114	2.06027	1.76253	0.855485	-0.225186	0.904618	1
1585	TCOGS2:TC015294	0.232239	0	0.464478	Inf	Inf	0.991441	1
1586	TCOGS2:TC015293	11.142	3.42342	18.8606	5.50929	2.46187	0.00318083	0.141908
1587	TCOGS2:TC015292	0.387346	0.774693	0	0	#NAME?	0.485559	1
1588	TCOGS2:TC015291	0	0	0	NA	NA	NA	NA
1589	TCOGS2:TC015290	0	0	0	NA	NA	NA	NA
1590	TCOGS2:TC015289	1.45979	0.827408	2.09217	2.52858	1.33833	0.308008	1
1591	TCOGS2:TC015288	0	0	0	NA	NA	NA	NA
1592	TCOGS2:TC015287	0	0	0	NA	NA	NA	NA
1593	TCOGS2:TC015286	0	0	0	NA	NA	NA	NA
1594	TCOGS2:TC015285	0	0	0	NA	NA	NA	NA
1595	TCOGS2:TC015284	0	0	0	NA	NA	NA	NA
1596	TCOGS2:TC015283	0	0	0	NA	NA	NA	NA
1597	TCOGS2:TC015282	8.11929	2.15757	14.081	6.52632	2.70627	0.0179286	0.373268
1598	TCOGS2:TC015281	0.480883	0.405457	0.556309	1.37205	0.456338	1	1
1599	TCOGS2:TC015280	0	0	0	NA	NA	NA	NA
1600	TCOGS2:TC015437	49.5767	45.4432	53.7102	1.18192	0.241133	0.241113	1
1601	TCOGS2:TC015279	331.602	324.074	339.129	1.04646	0.0655127	0.93997	1
1602	TCOGS2:TC015278	25.7207	24.8113	26.63	1.0733	0.102052	1	1
1603	TCOGS2:TC015438	0	0	0	NA	NA	NA	NA
1604	TCOGS2:TC015277	192.904	192.269	193.54	1.00661	0.00950064	0.564464	1
1605	TCOGS2:TC015276	105.614	106.161	105.067	0.989697	-0.0149418	0.560515	1
1606	TCOGS2:TC015275	1369.79	1715.48	1024.1	0.596979	-0.744247	1.46076e-05	0.00334539
1607	TCOGS2:TC015439	27.3886	30.7056	24.0716	0.783946	-0.351174	0.294412	1
1608	TCOGS2:TC015440	230.125	211.542	248.709	1.17569	0.233512	0.184892	0.980168
1609	TCOGS2:TC015441	321.534	329.063	314.006	0.95424	-0.0675753	0.683782	1
1610	TCOGS2:TC015274	0.958283	1.45209	0.464478	0.319869	-1.64445	0.718717	1
1611	TCOGS2:TC015442	0	0	0	NA	NA	NA	NA
1612	TCOGS2:TC015273	0	0	0	NA	NA	NA	NA
1613	TCOGS2:TC015443	0	0	0	NA	NA	NA	NA
1614	TCOGS2:TC015444	0.202728	0.405457	0	0	#NAME?	0.809793	1
1615	TCOGS2:TC015445	0.194082	0.202728	0.185436	0.914703	-0.128624	1	1
1616	TCOGS2:TC015272	0	0	0	NA	NA	NA	NA
1617	TCOGS2:TC030163	0	0	0	NA	NA	NA	NA
1618	TCOGS2:TC015446	0.840025	1.03014	0.649914	0.630902	-0.664513	0.994651	1
1619	TCOGS2:TC015270	0	0	0	NA	NA	NA	NA
1620	TCOGS2:TC015269	0.565842	0.202728	0.928957	4.58227	2.19606	1	1
1621	TCOGS2:TC015447	7.48265	9.76775	5.19754	0.532112	-0.910197	0.340651	1
1622	TCOGS2:TC015448	2.31605	1.18015	3.45194	2.925	1.54844	0.519239	1
1623	TCOGS2:TC015449	4.09113	3.85374	4.32853	1.1232	0.167618	0.843121	1
1624	TCOGS2:TC015450	7.85481	9.10172	6.60791	0.726007	-0.461945	0.44038	1
1625	TCOGS2:TC015451	65.8098	68.0275	63.592	0.934798	-0.0972728	0.873985	1
1626	TCOGS2:TC015268	784.613	827.431	741.795	0.896504	-0.157617	0.780142	1
1627	TCOGS2:TC015452	447.446	453.739	441.153	0.972262	-0.0405828	0.797611	1
1628	TCOGS2:TC015453	2613.55	2658.91	2568.19	0.96588	-0.0500844	0.865957	1
1629	TCOGS2:TC015454	205.616	212.313	198.919	0.936913	-0.0940126	0.589349	1
1630	TCOGS2:TC015267	0.729197	0.993916	0.464478	0.467322	-1.09751	0.999528	1
1631	TCOGS2:TC015266	7.87138	9.50394	6.23881	0.656444	-0.607255	0.311294	1
1632	TCOGS2:TC015265	252.346	304.184	200.509	0.659169	-0.60128	0.000705124	0.0512652
1633	TCOGS2:TC015455	158.522	208.77	108.274	0.518627	-0.947232	0.0291268	0.46856
1634	TCOGS2:TC015456	6.71038	3.42666	9.9941	2.91658	1.54428	0.22403	1
1635	TCOGS2:TC015457	9.51915	4.77008	14.2682	2.99119	1.58072	0.127779	0.88551
1636	TCOGS2:TC015264	216.731	216.131	217.331	1.00555	0.00798691	0.938896	1
1637	TCOGS2:TC015263	6.46916	6.69193	6.24639	0.933421	-0.0994008	0.407595	1
1638	TCOGS2:TC015458	34.4401	35.779	33.1013	0.92516	-0.112225	0.508962	1
1639	TCOGS2:TC015262	16.1164	15.4936	16.7391	1.08039	0.111547	0.712747	1
1640	TCOGS2:TC015459	90.1375	88.5734	91.7016	1.03532	0.0500739	0.635331	1
1641	TCOGS2:TC015261	552.99	574.632	531.348	0.924675	-0.112982	0.261621	1
1642	TCOGS2:TC015460	0.232239	0	0.464478	Inf	Inf	0.995281	1
1643	TCOGS2:TC015461	10.0157	11.9813	8.05016	0.671896	-0.573691	0.235181	1
1644	TCOGS2:TC015462	1182.57	951.915	1413.23	1.48462	0.570089	0.000196543	0.020616
1645	TCOGS2:TC015260	134.365	137.606	131.124	0.9529	-0.0696036	0.908606	1
1646	TCOGS2:TC015463	0.464478	0	0.928957	Inf	Inf	0.756473	1
1647	TCOGS2:TC015464	1.07945	0.993916	1.16499	1.17212	0.229116	1	1
1648	TCOGS2:TC015259	0	0	0	NA	NA	NA	NA
1649	TCOGS2:TC015258	0.767111	0.369236	1.16499	3.15512	1.65769	0.766895	1	NimCl2
1650	TCOGS2:TC015465	5.72641	9.73153	1.72129	0.176878	-2.49917	0.0149112	0.340924
1651	TCOGS2:TC015257	0	0	0	NA	NA	NA	NA
1652	TCOGS2:TC015466	0	0	0	NA	NA	NA	NA
1653	TCOGS2:TC015467	0	0	0	NA	NA	NA	NA
1654	TCOGS2:TC015256	169.798	170.381	169.215	0.993153	-0.0099123	0.828273	1
1655	TCOGS2:TC015468	3.62415	2.85982	4.38848	1.53453	0.617794	0.870968	1
1656	TCOGS2:TC015255	41.8101	47.3927	36.2276	0.764414	-0.387575	0.317763	1
1657	TCOGS2:TC015254	246.135	260.482	231.788	0.889841	-0.16838	0.981253	1
1658	TCOGS2:TC015253	673.172	649.761	696.583	1.07206	0.100387	0.601755	1
1659	TCOGS2:TC015469	1.88487	1.95484	1.8149	0.928412	-0.107163	0.701847	1
1660	TCOGS2:TC015470	152.118	139.798	164.438	1.17625	0.234199	0.459116	1
1661	TCOGS2:TC015252	331.68	337.843	325.517	0.963514	-0.0536229	0.685579	1
1662	TCOGS2:TC015251	73.3173	84.4908	62.1439	0.735511	-0.443181	0.221902	1
1663	TCOGS2:TC015250	22.6708	16.1545	29.1871	1.80674	0.853392	0.028849	0.46856
1664	TCOGS2:TC015471	123.426	132.847	114.006	0.858172	-0.220661	0.440868	1
1665	TCOGS2:TC015249	2.09585	2.37679	1.8149	0.763592	-0.389127	0.703582	1
1666	TCOGS2:TC015472	452.499	482.854	422.144	0.874268	-0.193852	0.230358	1
1667	TCOGS2:TC015473	83.6269	77.0581	90.1957	1.17049	0.227112	0.271247	1
1668	TCOGS2:TC015248	20.8631	20.3197	21.4066	1.05349	0.0751814	0.966336	1
1669	TCOGS2:TC015474	770.89	781.075	760.706	0.973922	-0.0381222	0.969017	1
1670	TCOGS2:TC015247	0	0	0	NA	NA	NA	NA
1671	TCOGS2:TC015475	0.101364	0.202728	0	0	#NAME?	1	1
1672	TCOGS2:TC015246	0.232239	0	0.464478	Inf	Inf	0.993909	1
1673	TCOGS2:TC015476	1.50553	1.80483	1.20622	0.668331	-0.581365	0.980507	1
1674	TCOGS2:TC015245	10.9476	7.22768	14.6674	2.02934	1.02101	0.202575	0.998601
1675	TCOGS2:TC015244	0	0	0	NA	NA	NA	NA
1676	TCOGS2:TC015477	439.625	454.967	424.282	0.932555	-0.100739	0.797634	1
1677	TCOGS2:TC015243	139.525	146.23	132.82	0.908296	-0.138766	0.627872	1
1678	TCOGS2:TC015478	65.08	75.0636	55.0963	0.733996	-0.446157	0.540008	1
1679	TCOGS2:TC015242	0.694194	0.738473	0.649914	0.880079	-0.184295	1	1
1680	TCOGS2:TC015479	5.27831	2.13785	8.41878	3.93797	1.97745	0.399459	1
1681	TCOGS2:TC015241	3.35904	3.03769	3.68039	1.21157	0.276883	1	1
1682	TCOGS2:TC015240	124.212	142.486	105.937	0.743493	-0.427609	0.0935157	0.78786
1683	TCOGS2:TC015480	0.31234	0.624679	0	0	#NAME?	1	1
1684	TCOGS2:TC015239	0	0	0	NA	NA	NA	NA
1685	TCOGS2:TC015238	1.17257	1.18015	1.16499	0.98715	-0.0186581	0.823007	1
1686	TCOGS2:TC015237	0	0	0	NA	NA	NA	NA	P155
1687	TCOGS2:TC015236	0.396811	0.608185	0.185436	0.304901	-1.71359	0.707341	1
1688	TCOGS2:TC015235	8.18061	11.2479	5.11329	0.454598	-1.13734	0.140595	0.911085
1689	TCOGS2:TC015234	12.0492	12.733	11.3655	0.8926	-0.163914	1	1	HPX2
1690	TCOGS2:TC015233	0	0	0	NA	NA	NA	NA
1691	TCOGS2:TC015232	6.86644	8.84627	4.88661	0.552392	-0.856235	0.153163	0.934743
1692	TCOGS2:TC015231	0	0	0	NA	NA	NA	NA
1693	TCOGS2:TC015481	68.7644	77.0892	60.4396	0.784022	-0.351035	0.143792	0.916659
1694	TCOGS2:TC015230	0	0	0	NA	NA	NA	NA
1695	TCOGS2:TC015229	1.29082	1.6021	0.979549	0.611415	-0.709775	0.661503	1
1696	TCOGS2:TC015217	591.074	557.72	624.428	1.11961	0.162996	0.0646599	0.68822
1697	TCOGS2:TC015488	14.8557	11.828	17.8833	1.51195	0.596407	0.236065	1
1698	TCOGS2:TC015216	459.358	435.084	483.632	1.11158	0.152616	0.119902	0.865196
1699	TCOGS2:TC015489	0.995951	1.43559	0.556309	0.387511	-1.36769	0.831056	1
1700	TCOGS2:TC015215	327.769	337.639	317.9	0.941537	-0.0869103	0.722368	1
1701	TCOGS2:TC015490	30.2431	37.0532	23.433	0.632416	-0.661053	0.0968775	0.802407
1702	TCOGS2:TC015214	582.078	550.255	613.9	1.11566	0.157903	0.351262	1
1703	TCOGS2:TC015213	258.394	269.114	247.673	0.920328	-0.119781	0.981409	1
1704	TCOGS2:TC015491	163.932	165.575	162.289	0.980159	-0.0289119	0.701	1
1705	TCOGS2:TC015212	0	0	0	NA	NA	NA	NA
1706	TCOGS2:TC015492	334.069	292.293	375.845	1.28585	0.362722	0.0132848	0.319697
1707	TCOGS2:TC015493	0	0	0	NA	NA	NA	NA
1708	TCOGS2:TC015494	30.0282	30.2588	29.7975	0.984756	-0.0221618	0.903402	1
1709	TCOGS2:TC015211	101.168	118.002	84.3338	0.714682	-0.484627	0.143866	0.916659
1710	TCOGS2:TC015210	0	0	0	NA	NA	NA	NA
1711	TCOGS2:TC015209	135.033	137.299	132.767	0.966993	-0.0484225	0.729407	1
1712	TCOGS2:TC015495	0	0	0	NA	NA	NA	NA
1713	TCOGS2:TC015208	0.582247	0.608185	0.556309	0.914703	-0.128624	1	1
1714	TCOGS2:TC015207	261.742	313.508	209.975	0.669761	-0.578281	0.00191945	0.103313
1715	TCOGS2:TC015206	357.9	356.48	359.32	1.00797	0.0114513	0.99812	1
1716	TCOGS2:TC015496	0.544579	0.624679	0.464478	0.743547	-0.427505	1	1
1717	TCOGS2:TC015497	0	0	0	NA	NA	NA	NA
1718	TCOGS2:TC015205	399.25	390.272	408.227	1.04601	0.0648928	0.315342	1
1719	TCOGS2:TC015498	43.6425	40.6493	46.6356	1.14727	0.198199	0.60259	1
1720	TCOGS2:TC015204	561.993	578.349	545.636	0.943438	-0.0840011	0.683801	1
1721	TCOGS2:TC015499	128.632	136.107	121.156	0.890155	-0.167872	0.496067	1
1722	TCOGS2:TC015500	0.194082	0.202728	0.185436	0.914703	-0.128624	1	1
1723	TCOGS2:TC015501	0.0927181	0	0.185436	Inf	Inf	1	1
1724	TCOGS2:TC015203	0.843179	0.571965	1.11439	1.94836	0.96226	1	1
1725	TCOGS2:TC015202	103.136	113.105	93.168	0.823732	-0.279752	0.256096	1
1726	TCOGS2:TC015502	6.84858	8.20187	5.49529	0.670005	-0.577757	0.275719	1
1727	TCOGS2:TC015503	41.2351	51.3077	31.1624	0.607364	-0.719367	0.0422888	0.56373
1728	TCOGS2:TC015201	2.8564	3.06255	2.65025	0.865373	-0.208606	0.743962	1
1729	TCOGS2:TC015200	0.350253	0	0.700507	Inf	Inf	0.737183	1
1730	TCOGS2:TC015504	0.277336	0.369236	0.185436	0.502215	-0.993622	1	1
1731	TCOGS2:TC015505	446.31	443.755	448.865	1.01152	0.0165198	0.813913	1
1732	TCOGS2:TC015199	165.601	172.444	158.758	0.920632	-0.119304	0.985629	1
1733	TCOGS2:TC015506	290.432	314.998	265.865	0.84402	-0.244651	0.61787	1
1734	TCOGS2:TC015507	0	0	0	NA	NA	NA	NA
1735	TCOGS2:TC015508	289.607	294.563	284.651	0.966348	-0.0493857	0.67058	1
1736	TCOGS2:TC015198	794.906	712.862	876.949	1.23018	0.298869	0.0383527	0.542104
1737	TCOGS2:TC015509	196.746	190.838	202.654	1.06192	0.0866701	0.453491	1
1738	TCOGS2:TC015510	369.395	370.448	368.343	0.994319	-0.00821871	0.606942	1
1739	TCOGS2:TC015511	707.551	672.67	742.432	1.10371	0.142361	0.26917	1
1740	TCOGS2:TC015512	229.905	239.567	220.244	0.919344	-0.121323	0.608441	1
1741	TCOGS2:TC015197	272.985	285.833	260.137	0.9101	-0.135903	0.82131	1
1742	TCOGS2:TC015513	2.70204	1.54939	3.8547	2.48789	1.31492	0.226201	1
1743	TCOGS2:TC015514	42.3224	46.7299	37.915	0.811366	-0.301575	0.381421	1
1744	TCOGS2:TC015515	45.4692	47.1124	43.826	0.930244	-0.104319	0.867716	1
1745	TCOGS2:TC015516	36.207	37.5184	34.8957	0.930095	-0.104549	1	1
1746	TCOGS2:TC015196	220.488	216.887	224.089	1.0332	0.0471226	0.569403	1
1747	TCOGS2:TC015195	0.285982	0.571965	0	0	#NAME?	0.768769	1
1748	TCOGS2:TC015194	13.0263	13.6215	12.4311	0.912606	-0.131935	0.830949	1
1749	TCOGS2:TC015193	669.685	690.267	649.103	0.940366	-0.0887053	0.871708	1
1750	TCOGS2:TC015517	4.98702	6.63086	3.34318	0.504185	-0.987975	0.133709	0.896245
1751	TCOGS2:TC015192	357.664	364.092	351.236	0.964691	-0.0518618	0.97247	1
1752	TCOGS2:TC015518	0	0	0	NA	NA	NA	NA
1753	TCOGS2:TC015519	2.77736	2.49059	3.06414	1.23029	0.298995	1	1
1754	TCOGS2:TC015520	0.202728	0.405457	0	0	#NAME?	0.76145	1
1755	TCOGS2:TC015191	111.863	111.351	112.376	1.00921	0.0132222	0.969448	1
1756	TCOGS2:TC015521	86.1386	99.5503	72.7269	0.730555	-0.452936	0.185527	0.981011
1757	TCOGS2:TC015522	130.5	111.691	149.309	1.33681	0.418789	0.0399525	0.549536
1758	TCOGS2:TC015523	29.052	33.7498	24.3541	0.721609	-0.47071	0.0294236	0.469581
1759	TCOGS2:TC015524	606.925	583.811	630.039	1.07918	0.109939	0.415254	1
1760	TCOGS2:TC015190	0	0	0	NA	NA	NA	NA
1761	TCOGS2:TC015189	0.0927181	0	0.185436	Inf	Inf	0.991444	1
1762	TCOGS2:TC015525	0	0	0	NA	NA	NA	NA
1763	TCOGS2:TC015526	0	0	0	NA	NA	NA	NA
1764	TCOGS2:TC015188	13.5689	15.3736	11.7642	0.765221	-0.386051	0.451124	1
1765	TCOGS2:TC015527	39.8977	44.6806	35.1148	0.785906	-0.347571	0.311756	1
1766	TCOGS2:TC015187	12.4755	18.7216	6.22946	0.332742	-1.58752	0.211354	1
1767	TCOGS2:TC015186	573.57	771.401	375.739	0.487087	-1.03775	0.08598	0.769056
1768	TCOGS2:TC015185	7.76497	9.74802	5.78191	0.593137	-0.753563	0.293322	1
1769	TCOGS2:TC015528	17.4082	20.3908	14.4256	0.707457	-0.499286	0.211098	1
1770	TCOGS2:TC015529	23.5076	28.1936	18.8216	0.667585	-0.582977	0.0489551	0.607669
1771	TCOGS2:TC015184	311.899	307.345	316.454	1.02964	0.042141	0.983008	1
1772	TCOGS2:TC015530	70.618	79.2079	62.028	0.783104	-0.352724	0.290313	1
1773	TCOGS2:TC015183	203.405	203.104	203.706	1.00297	0.0042725	0.819838	1
1774	TCOGS2:TC015531	0.451618	0.202728	0.700507	3.4554	1.78885	1	1
1775	TCOGS2:TC015182	0	0	0	NA	NA	NA	NA
1776	TCOGS2:TC015181	0.519039	0.202728	0.835351	4.12054	2.04283	0.794993	1
1777	TCOGS2:TC015532	701.002	662.77	739.234	1.11537	0.157521	0.128745	0.88601
1778	TCOGS2:TC015533	236.564	219.605	253.523	1.15445	0.207205	0.185698	0.981295
1779	TCOGS2:TC015179	252.089	242.002	262.175	1.08336	0.115508	0.321533	1
1780	TCOGS2:TC015178	473.138	444.567	501.709	1.12853	0.174449	0.0907665	0.784417
1781	TCOGS2:TC015177	664.935	631.767	698.104	1.105	0.144049	0.431652	1
1782	TCOGS2:TC015534	434.683	420.619	448.747	1.06687	0.093389	0.650369	1
1783	TCOGS2:TC015176	71.9713	80.744	63.1986	0.782703	-0.353463	0.260957	1
1784	TCOGS2:TC015535	472.213	442.814	501.612	1.13278	0.179871	0.226188	1
1785	TCOGS2:TC015536	14.7212	16.4627	12.9798	0.788437	-0.342933	0.416611	1
1786	TCOGS2:TC015175	90.715	87.5052	93.9249	1.07336	0.10214	0.429129	1
1787	TCOGS2:TC015537	119.262	111.485	127.04	1.13953	0.188434	0.103132	0.819625
1788	TCOGS2:TC015174	264.199	263.551	264.846	1.00492	0.00707449	0.77939	1
1789	TCOGS2:TC015173	583.207	557.103	609.311	1.09371	0.129232	0.431404	1
1790	TCOGS2:TC015172	137.586	133.56	141.612	1.06029	0.0844535	0.507378	1
1791	TCOGS2:TC015538	133.478	147.13	119.826	0.814423	-0.29615	0.123901	0.875451
1792	TCOGS2:TC015171	66.3101	66.3032	66.3169	1.00021	0.000296669	0.761618	1
1793	TCOGS2:TC015539	8549.84	7833.17	9266.5	1.18298	0.242428	0.0139269	0.32938
1794	TCOGS2:TC015170	341.389	334.682	348.097	1.04008	0.0566967	0.579847	1
1795	TCOGS2:TC015540	464.819	489.924	439.715	0.897516	-0.15599	0.775044	1
1796	TCOGS2:TC015169	9.76652	10.5952	8.93788	0.843581	-0.245401	0.691925	1
1797	TCOGS2:TC015168	228.598	258.363	198.832	0.769582	-0.377852	0.0950433	0.794553
1798	TCOGS2:TC015167	1.13168	0.405457	1.85791	4.58227	2.19606	0.833388	1
1799	TCOGS2:TC015541	0.396811	0.608185	0.185436	0.304901	-1.71359	0.743083	1
1800	TCOGS2:TC015542	32.0247	36.9526	27.0967	0.733282	-0.44756	0.325678	1
1801	TCOGS2:TC030121	0	0	0	NA	NA	NA	NA
1802	TCOGS2:TC015544	38.043	45.161	30.9251	0.684775	-0.546298	0.127202	0.884175
1803	TCOGS2:TC015166	218.42	217.253	219.587	1.01074	0.0154134	0.871909	1
1804	TCOGS2:TC015545	1222.69	1199.88	1245.49	1.03801	0.0538219	0.587292	1
1805	TCOGS2:TC015165	87.5504	93.4886	81.6122	0.872964	-0.196005	0.775774	1
1806	TCOGS2:TC015164	846.12	873.913	818.328	0.936395	-0.0948113	0.301537	1
1807	TCOGS2:TC015546	1.02464	1.39937	0.649914	0.464433	-1.10646	0.778209	1
1808	TCOGS2:TC015163	629.17	623.56	634.781	1.01799	0.0257289	0.552203	1
1809	TCOGS2:TC015547	306.28	341.782	270.777	0.79225	-0.335972	0.0480976	0.605491
1810	TCOGS2:TC015548	56.1742	61.1725	51.1759	0.836583	-0.257419	0.721062	1
1811	TCOGS2:TC015162	70.8254	79.3511	62.2998	0.785115	-0.349024	0.25248	1
1812	TCOGS2:TC015549	0.416857	0.369236	0.464478	1.25794	0.331066	1	1
1813	TCOGS2:TC015161	40.3406	45.7314	34.9498	0.764242	-0.387899	0.358769	1
1814	TCOGS2:TC015550	0.565842	0.202728	0.928957	4.58227	2.19606	1	1
1815	TCOGS2:TC015160	35.6251	24.8808	46.3694	1.86367	0.898143	0.0207196	0.401562
1816	TCOGS2:TC015551	0	0	0	NA	NA	NA	NA
1817	TCOGS2:TC015552	0	0	0	NA	NA	NA	NA
1818	TCOGS2:TC015159	0	0	0	NA	NA	NA	NA
1819	TCOGS2:TC015553	0.194082	0.202728	0.185436	0.914703	-0.128624	1	1
1820	TCOGS2:TC015158	1.29058	1.18015	1.40101	1.18715	0.247501	0.981724	1
1821	TCOGS2:TC015554	16.5253	21.599	11.4515	0.530187	-0.915427	0.0399058	0.549445
1822	TCOGS2:TC015157	0.184618	0.369236	0	0	#NAME?	1	1
1823	TCOGS2:TC015555	0.202728	0.405457	0	0	#NAME?	0.809793	1
1824	TCOGS2:TC015156	0.405457	0.810913	0	0	#NAME?	0.547794	1
1825	TCOGS2:TC015556	4.25317	3.8651	4.64123	1.2008	0.264002	0.767631	1
1826	TCOGS2:TC015155	42.1311	41.2813	42.981	1.04117	0.0582112	0.7154	1
1827	TCOGS2:TC015557	494.724	435.242	554.206	1.27333	0.348605	0.0309059	0.47824
1828	TCOGS2:TC015558	132.257	109.466	155.048	1.4164	0.502233	0.00363399	0.148615
1829	TCOGS2:TC015154	3.41677	3.07068	3.76287	1.22542	0.293273	0.335066	1
1830	TCOGS2:TC015559	0.185436	0	0.370872	Inf	Inf	0.635271	1
1831	TCOGS2:TC015560	0.257535	0	0.515071	Inf	Inf	0.99144	1
1832	TCOGS2:TC015561	0	0	0	NA	NA	NA	NA
1833	TCOGS2:TC015562	215.231	228.587	201.876	0.883146	-0.179276	0.64733	1
1834	TCOGS2:TC015153	491.248	522.707	459.79	0.879633	-0.185026	0.211171	1
1835	TCOGS2:TC015152	3.71589	5.52505	1.90673	0.345106	-1.53489	0.41155	1
1836	TCOGS2:TC015151	2.0927	1.80483	2.38056	1.319	0.39944	1	1
1837	TCOGS2:TC015563	294.573	273.456	315.691	1.15445	0.207206	0.480081	1	apoD
1838	TCOGS2:TC015150	1211.24	1126.25	1296.23	1.15092	0.202789	0.119689	0.865148
1839	TCOGS2:TC015149	11.2151	9.56825	12.8619	1.34422	0.426774	0.818606	1
1840	TCOGS2:TC015148	0.557196	0	1.11439	Inf	Inf	0.372253	1
1841	TCOGS2:TC015147	1.78229	1.93512	1.62946	0.842049	-0.248024	0.986617	1
1842	TCOGS2:TC015564	1.75278	1.31044	2.19513	1.67511	0.744256	1	1
1843	TCOGS2:TC015146	43.1376	39.2502	47.025	1.19808	0.260727	0.686918	1
1844	TCOGS2:TC015145	0	0	0	NA	NA	NA	NA
1845	TCOGS2:TC015565	0	0	0	NA	NA	NA	NA
1846	TCOGS2:TC015144	33.7051	16.2994	51.1108	3.13575	1.64881	0.00177294	0.100255	SR-B4
1847	TCOGS2:TC015143	0	0	0	NA	NA	NA	NA
1848	TCOGS2:TC015566	55.5816	55.2894	55.8737	1.01057	0.0151681	0.432753	1
1849	TCOGS2:TC015142	673.155	672.223	674.088	1.00277	0.00399557	0.722944	1
1850	TCOGS2:TC015141	96.837	96.2953	97.3788	1.01125	0.0161434	0.648744	1
1851	TCOGS2:TC030575	776.639	768.149	785.129	1.0221	0.0315434	0.682962	1
1852	TCOGS2:TC030775	3.00039	3.25692	2.74386	0.842471	-0.247302	0.852222	1
1853	TCOGS2:TC015139	169.564	190.762	148.365	0.777747	-0.362628	0.158324	0.943803
1854	TCOGS2:TC015567	0.783758	1.19664	0.370872	0.309927	-1.69	0.991463	1
1855	TCOGS2:TC015138	662.684	648.764	676.604	1.04291	0.0606172	0.807543	1
1856	TCOGS2:TC015568	6.20621	7.39096	5.02146	0.679406	-0.557655	0.564448	1
1857	TCOGS2:TC015137	1.50156	1.6021	1.40101	0.874485	-0.193494	0.98652	1
1858	TCOGS2:TC015569	38.7418	36.8153	40.6682	1.10466	0.143596	0.79765	1
1859	TCOGS2:TC015570	4.22834	3.24042	5.21625	1.60974	0.686831	0.726579	1
1860	TCOGS2:TC015571	23.9139	21.7966	26.0311	1.19427	0.256135	0.713482	1
1861	TCOGS2:TC015572	28.4351	25.7228	31.1475	1.21089	0.276069	0.919627	1
1862	TCOGS2:TC015573	433.117	402.019	464.215	1.15471	0.207529	0.146715	0.922659
1863	TCOGS2:TC015136	0.802114	0.624679	0.979549	1.56808	0.649001	0.999448	1
1864	TCOGS2:TC015574	503.755	509	498.509	0.979389	-0.0300465	0.652174	1
1865	TCOGS2:TC015135	130.221	131.369	129.073	0.982519	-0.0254427	0.48681	1
1866	TCOGS2:TC015575	34.4827	35.3752	33.5903	0.949543	-0.0746946	0.973764	1
1867	TCOGS2:TC015576	56.9992	64.7649	49.2335	0.760188	-0.395573	0.0735295	0.721745
1868	TCOGS2:TC015577	919.691	840.246	999.136	1.1891	0.24987	0.0291957	0.46856
1869	TCOGS2:TC015134	3649.03	3744.24	3553.82	0.949144	-0.0753004	0.860759	1
1870	TCOGS2:TC015133	112.683	112.838	112.528	0.997248	-0.00397505	0.928035	1
1871	TCOGS2:TC015132	3155.65	3070.32	3240.98	1.05559	0.078044	0.408843	1
1872	TCOGS2:TC030176	0.184618	0.369236	0	0	#NAME?	1	1
1873	TCOGS2:TC015130	2.2718	3.24555	1.29805	0.399948	-1.32212	0.851591	1	P154
1874	TCOGS2:TC015579	1.06893	1.10771	1.03014	0.929974	-0.104737	1	1	P160
1875	TCOGS2:TC015580	1.4499	1.54939	1.35042	0.871585	-0.198287	0.847146	1	P161
1876	TCOGS2:TC015129	33.8932	31.0832	36.7032	1.1808	0.23977	0.536313	1
1877	TCOGS2:TC015581	18.6442	19.0192	18.2692	0.960561	-0.0580501	0.742571	1
1878	TCOGS2:TC015128	0.464478	0	0.928957	Inf	Inf	0.756473	1
1879	TCOGS2:TC015582	1.35825	0.571965	2.14453	3.74942	1.90667	0.620846	1
1880	TCOGS2:TC015127	79.3818	73.5952	85.1684	1.15725	0.210705	0.56725	1
1881	TCOGS2:TC015583	21.1465	25.1195	17.1735	0.683671	-0.548625	0.245667	1
1882	TCOGS2:TC015584	498.76	467.463	530.057	1.1339	0.181293	0.189989	0.985774
1883	TCOGS2:TC015126	1077.79	1098.73	1056.86	0.961894	-0.0560509	0.786013	1
1884	TCOGS2:TC015125	106.575	118.215	94.935	0.803069	-0.316404	0.729171	1
1885	TCOGS2:TC015585	78.8401	91.166	66.5142	0.729595	-0.454833	0.590093	1
1886	TCOGS2:TC015124	879.649	829.602	929.697	1.12065	0.164341	0.358324	1
1887	TCOGS2:TC015123	6.16504	3.39043	8.93965	2.63673	1.39875	0.399566	1
1888	TCOGS2:TC015122	158.327	173.589	143.065	0.82416	-0.279003	0.154254	0.935666
1889	TCOGS2:TC015121	0.738418	0.405457	1.07138	2.6424	1.40185	0.844456	1
1890	TCOGS2:TC015120	169.735	126.445	213.026	1.68473	0.752519	7.43801e-05	0.00982747
1891	TCOGS2:TC015119	25.215	30.7504	19.6795	0.639975	-0.643911	0.117469	0.86248
1892	TCOGS2:TC015586	0	0	0	NA	NA	NA	NA
1893	TCOGS2:TC015118	4.71225	6.26675	3.15774	0.503888	-0.988825	0.148892	0.928112
1894	TCOGS2:TC015587	61.9448	61.9778	61.9117	0.998933	-0.00154089	0.766104	1
1895	TCOGS2:TC015588	0.257535	0	0.515071	Inf	Inf	0.994964	1
1896	TCOGS2:TC015589	326.123	282.2	370.046	1.31129	0.39099	0.0690601	0.704495
1897	TCOGS2:TC015117	259.883	240.666	279.1	1.1597	0.213751	0.121229	0.867796
1898	TCOGS2:TC015116	0.202728	0.405457	0	0	#NAME?	0.809793	1
1899	TCOGS2:TC015115	0	0	0	NA	NA	NA	NA
1900	TCOGS2:TC015590	0.202728	0.405457	0	0	#NAME?	0.809793	1
1901	TCOGS2:TC015591	0.232239	0	0.464478	Inf	Inf	1	1
1902	TCOGS2:TC015114	405.177	429.603	380.751	0.886285	-0.174157	0.545297	1
1903	TCOGS2:TC015113	789.311	812.954	765.667	0.941833	-0.0864564	0.849723	1
1904	TCOGS2:TC015112	378.545	379.944	377.146	0.992636	-0.0106635	1	1
1905	TCOGS2:TC015111	202.792	223.882	181.703	0.811599	-0.301161	0.0261751	0.451651
1906	TCOGS2:TC015110	42.7667	49.2421	36.2914	0.736999	-0.440265	0.304602	1	P153/SR-A4
1907	TCOGS2:TC015592	0.416857	0.369236	0.464478	1.25794	0.331066	1	1
1908	TCOGS2:TC015109	5.31584	6.96064	3.67104	0.527399	-0.923033	0.481998	1
1909	TCOGS2:TC015593	2.02736	2.32408	1.73065	0.74466	-0.425347	0.468255	1
1910	TCOGS2:TC015108	2.55529	4.18162	0.928957	0.222152	-2.17038	0.0408634	0.555616
1911	TCOGS2:TC015594	311.899	291.011	332.788	1.14356	0.193533	0.243417	1
1912	TCOGS2:TC015595	12.336	13.0444	11.6276	0.891386	-0.165877	0.880726	1
1913	TCOGS2:TC015596	63.0396	60.3319	65.7474	1.08976	0.124014	0.999792	1
1914	TCOGS2:TC015597	8.00981	11.0336	4.98602	0.451894	-1.14594	0.295654	1
1915	TCOGS2:TC015107	0	0	0	NA	NA	NA	NA
1916	TCOGS2:TC015106	4.74049	3.94267	5.5383	1.40471	0.49027	0.925317	1
1917	TCOGS2:TC015105	101.249	108.608	93.889	0.864475	-0.210104	0.18131	0.971296
1918	TCOGS2:TC030720	241.529	252.899	230.158	0.91008	-0.135935	0.868368	1
1919	TCOGS2:TC030766	227.526	237.601	217.451	0.915191	-0.127855	0.382367	1
1920	TCOGS2:TC015598	71.5513	51.3369	91.7657	1.78752	0.837959	0.000391688	0.0338502
1921	TCOGS2:TC015103	0.565842	0.202728	0.928957	4.58227	2.19606	1	1
1922	TCOGS2:TC015102	76.2795	92.2393	60.3197	0.653948	-0.612752	0.0199752	0.393801
1923	TCOGS2:TC015599	1.38581	1.14393	1.62769	1.42289	0.508826	0.724877	1
1924	TCOGS2:TC015600	25.1206	30.1007	20.1405	0.669103	-0.579699	0.25543	1
1925	TCOGS2:TC015101	5.69003	4.38435	6.99571	1.59561	0.674108	0.574921	1
1926	TCOGS2:TC015100	40.9449	43.2143	38.6755	0.89497	-0.160089	0.725886	1
1927	TCOGS2:TC015601	10.5794	11.6234	9.53542	0.820365	-0.285662	0.483495	1
1928	TCOGS2:TC015099	12.0907	13.5223	10.6592	0.788267	-0.343244	0.357459	1	H152
1929	TCOGS2:TC015602	7.76764	9.80397	5.73132	0.584592	-0.774499	0.173702	0.957497
1930	TCOGS2:TC015603	10.9518	11.6977	10.2058	0.872462	-0.196837	0.450928	1
1931	TCOGS2:TC015604	171.987	161.908	182.067	1.12451	0.169295	0.520729	1
1932	TCOGS2:TC015098	8.05802	10.0232	6.09284	0.607874	-0.718156	0.398917	1
1933	TCOGS2:TC015097	235.139	243.353	226.924	0.932489	-0.100841	0.484504	1
1934	TCOGS2:TC015096	1375.62	1404.3	1346.94	0.959153	-0.0601677	0.629767	1
1935	TCOGS2:TC015095	72.4351	76.2699	68.6003	0.899441	-0.1529	0.567239	1
1936	TCOGS2:TC015605	644.792	620.605	668.979	1.07795	0.108285	0.576878	1
1937	TCOGS2:TC015606	294.101	285.024	303.179	1.0637	0.0890874	0.53016	1
1938	TCOGS2:TC015094	431.308	425.987	436.63	1.02498	0.0356011	0.627684	1
1939	TCOGS2:TC015607	229.842	216.346	243.338	1.12476	0.169623	0.156695	0.942182
1940	TCOGS2:TC015608	1036.97	983.892	1090.06	1.1079	0.147831	0.141833	0.912312
1941	TCOGS2:TC015609	514.041	548.835	479.246	0.873206	-0.195606	0.230803	1
1942	TCOGS2:TC015610	3391.64	3411.01	3372.28	0.988643	-0.0164787	0.667714	1
1943	TCOGS2:TC015093	483.166	516.366	449.967	0.871411	-0.198574	0.31398	1
1944	TCOGS2:TC015611	0.101364	0.202728	0	0	#NAME?	1	1
1945	TCOGS2:TC015612	3.69219	1.80483	5.57954	3.09145	1.62828	0.206715	1
1946	TCOGS2:TC015613	648.008	555.617	740.398	1.33257	0.414211	0.00238704	0.117144
1947	TCOGS2:TC015614	79.1513	35.7014	122.601	3.43408	1.77992	9.06083e-07	0.00030367
1948	TCOGS2:TC015092	0.0927181	0	0.185436	Inf	Inf	0.991444	1
1949	TCOGS2:TC015615	0	0	0	NA	NA	NA	NA
1950	TCOGS2:TC015616	0.775757	0.571965	0.979549	1.7126	0.776192	1	1
1951	TCOGS2:TC015091	26.3208	26.944	25.6975	0.953734	-0.0683405	0.834875	1
1952	TCOGS2:TC015090	0	0	0	NA	NA	NA	NA
1953	TCOGS2:TC015089	0.70915	1.23286	0.185436	0.150411	-2.73302	0.648316	1
1954	TCOGS2:TC030177	0	0	0	NA	NA	NA	NA
1955	TCOGS2:TC030246	0	0	0	NA	NA	NA	NA
1956	TCOGS2:TC015617	0	0	0	NA	NA	NA	NA	P162
1957	TCOGS2:TC015618	0.46359	0	0.927181	Inf	Inf	0.361125	1	P163
1958	TCOGS2:TC015087	0	0	0	NA	NA	NA	NA
1959	TCOGS2:TC015619	0	0	0	NA	NA	NA	NA
1960	TCOGS2:TC015086	67.0978	65.2022	68.9934	1.05815	0.0815374	1	1
1961	TCOGS2:TC015085	0.983579	1.45209	0.515071	0.35471	-1.49529	0.70326	1
1962	TCOGS2:TC015084	0.818762	1.45209	0.185436	0.127703	-2.96913	0.729105	1
1963	TCOGS2:TC015620	0.620404	0.405457	0.835351	2.06027	1.04283	1	1
1964	TCOGS2:TC015083	22.9702	19.9191	26.0213	1.30635	0.385541	0.344804	1	P151
1965	TCOGS2:TC015621	0.405058	0.624679	0.185436	0.29685	-1.75219	1	1
1966	TCOGS2:TC015622	4154.42	3999.59	4309.24	1.07742	0.107581	0.274516	1
1967	TCOGS2:TC015082	788.184	670.448	905.919	1.35122	0.434258	0.0014193	0.085931
1968	TCOGS2:TC015081	201.776	185.304	218.247	1.17778	0.236067	0.304883	1
1969	TCOGS2:TC015623	0.31234	0.624679	0	0	#NAME?	1	1
1970	TCOGS2:TC015624	0	0	0	NA	NA	NA	NA
1971	TCOGS2:TC015625	0	0	0	NA	NA	NA	NA
1972	TCOGS2:TC015080	322.405	362.973	281.838	0.77647	-0.364998	0.12576	0.878784
1973	TCOGS2:TC015626	2074.12	2016.1	2132.15	1.05756	0.0807406	0.263459	1
1974	TCOGS2:TC015079	2438.63	2553.36	2323.91	0.910139	-0.135842	0.304756	1
1975	TCOGS2:TC030044	0.923279	1.19664	0.649914	0.543114	-0.880672	0.990828	1
1976	TCOGS2:TC015078	891.976	801.124	982.828	1.22681	0.294914	0.0445693	0.584934
1977	TCOGS2:TC015628	371.487	352.979	389.996	1.10487	0.143877	0.494309	1
1978	TCOGS2:TC015077	241.194	244.319	238.07	0.974426	-0.0373753	0.936588	1
1979	TCOGS2:TC015076	2662.94	2631.4	2694.48	1.02397	0.0341805	0.351041	1
1980	TCOGS2:TC015075	44.9048	46.6131	43.1965	0.926705	-0.109818	0.422429	1
1981	TCOGS2:TC015074	188.795	178.239	199.351	1.11845	0.161498	0.771975	1
1982	TCOGS2:TC015629	63.0245	71.4379	54.6111	0.764456	-0.387495	0.220426	1
1983	TCOGS2:TC015073	120.951	123.112	118.791	0.964896	-0.051554	0.956722	1
1984	TCOGS2:TC015630	0.573601	0.405457	0.741745	1.82941	0.871376	0.851588	1
1985	TCOGS2:TC015631	38.4641	42.9672	33.9609	0.790392	-0.33936	0.225791	1
1986	TCOGS2:TC015072	118.374	132.013	104.734	0.79336	-0.333953	0.165555	0.948116
1987	TCOGS2:TC015632	283.126	277.129	289.122	1.04328	0.0611195	0.724163	1
1988	TCOGS2:TC015633	271.946	286.147	257.745	0.900741	-0.150816	0.734316	1
1989	TCOGS2:TC015071	162.873	160.897	164.849	1.02456	0.0350092	0.767583	1
1990	TCOGS2:TC015634	846.351	902.819	789.882	0.874907	-0.192799	0.705541	1
1991	TCOGS2:TC015070	51.4003	46.8604	55.9403	1.19377	0.25552	0.716103	1
1992	TCOGS2:TC015635	546.409	577.529	515.29	0.892232	-0.164509	0.231591	1
1993	TCOGS2:TC015636	135.023	144.297	125.75	0.871468	-0.19848	0.133225	0.895633
1994	TCOGS2:TC015637	1021.27	966.48	1076.06	1.11338	0.154949	0.290648	1
1995	TCOGS2:TC015069	172.525	181.769	163.281	0.898285	-0.154756	0.853047	1
1996	TCOGS2:TC015638	132.987	150.016	115.959	0.772975	-0.371506	0.048279	0.605785
1997	TCOGS2:TC015639	1785.89	1722.2	1849.58	1.07396	0.102944	0.563451	1
1998	TCOGS2:TC015068	272.478	310.793	234.163	0.753436	-0.408443	0.321562	1
1999	TCOGS2:TC015067	0.257535	0	0.515071	Inf	Inf	0.99144	1
[truncated: 14,542 more rows]
